# Supplementary material for: Administration of Glutaredoxin-1 Attenuates Liver Fibrosis Caused by Aging and Non-Alcoholic Steatohepatitis
Source: Antioxidants (Basel). 2022 Apr 28;11(5):867. doi: 10.3390/antiox11050867 (PMC9138033; doi:10.3390/antiox11050867)
Supplement: Supplementary file 1 [file antioxidants-11-00867-s001.zip]

Archive with 3 entries (3 files):
- Supplemental Figures.pdf
- Table_S1.xlsx
- Table_S2.xlsx
