# Supplementary material for: Administration of Glutaredoxin-1 Attenuates Liver Fibrosis Caused by Aging and Non-Alcoholic Steatohepatitis
Source: Antioxidants (Basel). 2022 Apr 28;11(5):867. doi: 10.3390/antiox11050867 (PMC9138033; doi:10.3390/antiox11050867)
Supplement: Supplementary file 1 [file antioxidants-11-00867-s001.zip › Table_S1.xlsx]

## Sheet: 2021-12-15_Matsui
						AAV-Grx vs AAV control				log2 (expression)
Brainarray probeset ID	Mouse Entrez Gene ID	Human Entrez Gene ID(s)	Biotype	Symbol	Description	fold change	t	p	FDR q	C3	C4	C5	G2	G4	G6
246791_at	246791		protein_coding	Obox3	oocyte specific homeobox 3	2.00581	7.12944	0.000112583	0.847047	2.30735	1.76031	2.08144	3.04575	2.98924	3.17221
23918_at	23918	3615	protein_coding	Impdh2	inosine monophosphate dehydrogenase 2	1.94113	6.22076	0.000282332	0.847047	4.90809	4.44462	4.81526	5.54006	5.92326	5.58458
27057_at	27057	8031	protein_coding	Ncoa4	nuclear receptor coactivator 4	1.44628	5.76212	0.00046587	0.847047	3.26879	3.15339	3.10664	3.77738	3.60935	3.73869
21412_at	21412	6943	protein_coding	Tcf21	transcription factor 21	1.39048	5.7281	0.000484011	0.847047	4.43436	4.53412	4.45453	4.98399	4.97187	4.8942
115488911_at	115488911					1.69032	5.68384	0.000508797	0.847047	3.20366	3.6318	3.5307	4.24127	4.34972	4.06691
321018_at	321018			Serpina4-ps1	serine (or cysteine) peptidase inhibitor, clade A, member 4, pseudogene 1	4.91493	5.65198	0.0005275	0.847047	4.22476	4.20085	5.83227	7.63385	7.29613	6.73511
115487582_at	115487582		snRNA			2.25811	5.49102	0.000634343	0.847047	2.488	2.75546	2.18829	3.2988	4.04927	3.56207
319800_at	319800	387601	protein_coding	Slc22a30	solute carrier family 22, member 30	1.80244	5.48006	0.000642435	0.847047	4.83629	4.4266	4.43269	5.63279	5.18295	5.43408
404284_at	404284		protein_coding	Vmn1r59	vomeronasal 1 receptor 59	1.43335	5.31485	0.000779337	0.847047	1.23331	1.19989	1.00183	1.68036	1.73312	1.58659
225994_at	225994	54981	protein_coding	Nmrk1	nicotinamide riboside kinase 1	1.67235	5.30876	0.000784963	0.847047	5.46069	5.70961	5.98147	6.6119	6.41148	6.39055
72421_at	72421	150737	protein_coding	Ttc30b	tetratricopeptide repeat domain 30B	1.41367	5.17475	0.000920746	0.847047	2.59231	2.5139	2.57282	3.07494	3.17479	2.91717
66241_at	66241	252839	protein_coding	Tmem9	transmembrane protein 9	1.34447	5.1108	0.000994468	0.847047	3.72999	3.65749	3.77153	4.17933	4.09101	4.17046
100126463_at	100126463			Trav6-4	T cell receptor alpha variable 6-4	1.35949	5.09721	0.00101095	0.847047	2.74931	2.86676	2.85474	3.21647	3.34559	3.23745
240289_at	240289			Gm4950	proteasome (prosome, macropain) subunit, beta type 3 pseudogene	1.39296	5.02998	0.00109705	0.847047	1.57396	1.54242	1.71438	2.1411	1.97723	2.14644
216134_at	216134	8566	protein_coding	Pdxk	pyridoxal (pyridoxine, vitamin B6) kinase	1.34452	4.98322	0.00116164	0.847047	5.86993	5.87415	6.00534	6.30925	6.32883	6.39536
100504375_at	100504375		lncRNA	Gm15880	predicted gene 15880	1.38424	4.92752	0.00124409	0.847047	2.99325	2.7867	2.86616	3.26077	3.36728	3.42797
223970_at	223970	116028	protein_coding	Rmi2	RecQ mediated genome instability 2	1.34862	4.92605	0.00124635	0.847047	3.53691	3.51144	3.45066	4.02118	3.84943	3.919
14958_at	14958	3005	protein_coding	H1f0	H1 histone family, member 0	1.32723	4.90594	0.00127772	0.847047	6.62344	6.67845	6.70375	7.13669	7.01696	7.07595
115485642_at	115485642		snoRNA			1.40386	4.73202	0.00158817	0.847047	6.24426	6.19576	6.50286	6.77405	6.80091	6.85422
14160_at	14160	8549	protein_coding	Lgr5	leucine rich repeat containing G protein coupled receptor 5	1.52367	4.67279	0.00171198	0.847047	3.8442	4.04464	4.3091	4.71358	4.5595	4.77683
93692_at	93692	2745	protein_coding	Glrx	glutaredoxin	2.52309	4.64784	0.00176727	0.847047	6.10659	6.02646	5.66194	6.597	7.77037	7.2378
22142_at	22142	7846	protein_coding	Tuba1a	tubulin, alpha 1A	1.80626	4.63883	0.00178771	0.847047	1.6064	2.18372	2.43555	2.95277	2.95277	2.99869
18787_at	18787	5054	protein_coding	Serpine1	serine (or cysteine) peptidase inhibitor, clade E, member 1	2.70547	4.59331	0.00189498	0.847047	5.62044	5.94178	5.52662	6.45174	6.94397	7.7378
71830_at	71830	204474	protein_coding	Pdilt	protein disulfide isomerase-like, testis expressed	1.52317	4.57665	0.00193598	0.847047	4.92909	4.94489	5.39148	5.72893	5.63999	5.76424
115489790_at	115489790		snRNA			1.32829	4.53137	0.00205237	0.847047	2.2462	2.32297	2.47202	2.7532	2.7726	2.7532
102636024_at	102636024			LOC102636024	uncharacterized LOC102636024	1.42049	4.48617	0.00217618	0.847047	1.50925	1.6689	1.5088	2.19748	2.1241	1.87051
12954_at	12954	1409,102724652	protein_coding	Cryaa	crystallin, alpha A	1.30946	4.44463	0.00229716	0.847047	3.83589	3.73228	3.75711	4.22943	4.18689	4.07345
353236_at	353236	56135	protein_coding	Pcdhac1	protocadherin alpha subfamily C, 1	1.56752	4.41912	0.00237505	0.847047	2.99562	2.7867	3.16707	3.46652	3.52513	3.89065
26557_at	26557	9455	protein_coding	Homer2	homer scaffolding protein 2	1.38252	4.4088	0.00240738	0.847047	5.07938	5.12295	4.86626	5.55104	5.55921	5.36488
75915_at	75915			Bloc1s6os	biogenesis of lysosomal organelles complex-1, subunit 6, pallidin, opposite strand	1.56439	4.36494	0.00255019	0.847047	2.52507	2.49935	2.2483	3.13746	2.77452	3.26914
100526519_at	100526519		miRNA	Mir3070b	microRNA 3070b	1.52252	4.36021	0.00256613	0.847047	3.60834	3.9863	3.8718	4.21133	4.60657	4.46606
13590_at	13590	10637	protein_coding	Lefty1	left right determination factor 1	1.30165	4.34292	0.00262534	0.847047	2.54421	2.63202	2.55036	3.04319	2.9447	2.87651
666468_at	666468	115201	protein_coding	Atg4a	autophagy related 4A, cysteine peptidase	1.28702	4.33013	0.0026701	0.847047	3.05277	3.10316	3.0236	3.39409	3.37653	3.49906
20872_at	20872	8576	protein_coding	Stk16	serine/threonine kinase 16	1.33259	4.30292	0.00276807	0.847047	5.17048	5.23201	5.43864	5.70848	5.71458	5.6743
667268_at	667268		protein_coding	Vmn1r116	vomeronasal 1 receptor 116	1.43051	4.30178	0.00277229	0.847047	1.81641	1.87117	1.76112	2.34425	2.10635	2.52016
277753_at	277753	284541	protein_coding	Cyp4a12a	cytochrome P450, family 4, subfamily a, polypeptide 12a	2.71922	4.20039	0.00317384	0.847047	5.41662	3.87723	5.30138	6.53752	6.6165	6.17632
115488587_at	115488587		snRNA			1.49441	4.19225	0.0032087	0.847047	4.07156	4.05824	4.40747	4.88193	4.8609	4.53554
115487570_at	115487570		snRNA			1.34489	4.1883	0.00322577	0.847047	1.49579	1.5748	1.65636	1.96551	1.88511	2.15031
100124462_at	100124462		miRNA	Mir883a	microRNA 883a	1.33772	4.17984	0.00326263	0.847047	1.23904	1.11889	1.33444	1.54036	1.65062	1.76039
18186_at	18186	8829	protein_coding	Nrp1	neuropilin 1	1.32942	4.11584	0.00355697	0.847047	7.44777	7.57046	7.54407	8.0667	7.91957	7.7988
100217427_at	100217427			Snord52	small nucleolar RNA, C/D box 52	1.27079	4.09516	0.00365811	0.847047	2.79384	2.70545	2.7867	3.04575	3.17221	3.10411
54357_at	54357	54566	protein_coding	Epb41l4b	erythrocyte membrane protein band 4.1 like 4b	1.37271	4.08513	0.00370825	0.847047	4.23324	4.37229	4.54122	4.81693	4.97364	4.73339
194309_at	194309	155382	protein_coding	Vps37d	vacuolar protein sorting 37D	1.25085	4.04521	0.00391543	0.847047	4.06719	4.06069	4.13883	4.41809	4.39277	4.42569
75614_at	75614		lncRNA	Rab26os	RAB26, member RAS oncogene family, opposite strand	1.31615	4.0387	0.00395035	0.847047	4.54039	4.37417	4.3955	4.86959	4.92103	4.70546
626009_at	626009			Gm6644	Akr1b3 pseudogene	1.49718	4.02782	0.00400955	0.847047	1.87115	2.29818	2.31251	2.92572	2.59723	2.72859
629016_at	629016		protein_coding	Zfp953	zinc finger protein 953	1.36896	4.01806	0.00406343	0.847047	3.28948	3.46975	3.13218	3.82068	3.81352	3.62811
68044_at	68044	494143	protein_coding	Chac2	ChaC, cation transport regulator 2	1.28973	4.00907	0.00411376	0.847047	5.17332	4.98826	5.07789	5.51132	5.36645	5.46509
626571_at	626571			Gm6685	cytochrome b5 domain containing 1 pseudogene	1.26738	4.0003	0.00416346	0.847047	5.04059	5.09558	4.99124	5.42266	5.30475	5.42421
100217460_at	100217460			Snord85	small nucleolar RNA, C/D box 85	1.39403	3.99854	0.00417356	0.847047	2.37681	2.61832	2.19249	2.8583	2.82018	2.9742
115486809_at	115486809		snoRNA			1.36259	3.99535	0.00419185	0.847047	1.58822	1.76991	1.97371	2.2354	2.28604	2.17305
72108_at	72108	23259	protein_coding	Ddhd2	DDHD domain containing 2	1.32261	3.95545	0.00442823	0.847047	5.39609	5.41154	5.58846	5.92926	5.94386	5.73158
18332_at	18332		protein_coding	Olfr33	olfactory receptor 33	1.33564	3.94341	0.00450238	0.847047	1.4566	1.21557	1.33444	1.83166	1.81889	1.60798
66066_at	66066	2791	protein_coding	Gng11	guanine nucleotide binding protein (G protein), gamma 11	1.3266	3.93984	0.00452457	0.847047	4.35707	4.28258	4.40826	4.62981	4.91825	4.71026
326619_at	326619	554313	protein_coding	Hist1h4a	histone cluster 1, H4a	1.45965	3.91933	0.00465464	0.847047	2.17714	1.96067	1.86116	2.74311	2.3009	2.57606
100217449_at	100217449			Snora36b	small nucleolar RNA, H/ACA box 36B	1.76354	3.91744	0.00466682	0.847047	2.75098	2.49977	3.06761	3.50702	3.97239	3.25789
236293_at	236293	387601	protein_coding	Slc22a29	solute carrier family 22. member 29	1.58056	3.91284	0.0046966	0.847047	1.16299	1.74425	1.47194	2.26027	1.86774	2.25652
22245_at	22245	83549	protein_coding	Uck1	uridine-cytidine kinase 1	1.30022	3.90912	0.00472088	0.847047	4.14104	4.2692	4.39921	4.62401	4.7231	4.60743
219019_at	219019		protein_coding	Olfr743	olfactory receptor 743	1.67013	3.90594	0.00474169	0.847047	2.15691	2.37535	2.12293	2.6294	3.34835	2.81063
735272_at	735272		miRNA	Mir669a-3	microRNA 669a-3	1.79495	3.90488	0.00474869	0.847047	1.85775	1.78516	2.73199	3.05713	3.0929	2.95643
654795_at	654795	56948	protein_coding	Sdr39u1	short chain dehydrogenase/reductase family 39U, member 1	1.30223	3.89227	0.00483239	0.847047	4.08437	4.10933	4.027	4.45903	4.58061	4.31283
13122_at	13122	1581	protein_coding	Cyp7a1	cytochrome P450, family 7, subfamily a, polypeptide 1	1.91658	3.8901	0.00484695	0.847047	7.82052	9.01015	8.41437	9.39935	9.35001	9.54592
15242_at	15242	3087	protein_coding	Hhex	hematopoietically expressed homeobox	1.29992	3.85945	0.00505786	0.847047	6.05067	6.09629	6.12991	6.45848	6.33587	6.60616
14174_at	14174	2248	protein_coding	Fgf3	fibroblast growth factor 3	1.42996	3.85025	0.00512307	0.847047	3.42657	3.73228	3.20281	3.97871	3.91462	4.06175
66994_at	66994	84984	protein_coding	Cep19	centrosomal protein 19	1.26049	3.84815	0.00513807	0.847047	3.3869	3.4381	3.56936	3.82717	3.7901	3.78487
218921_at	218921		protein_coding	4930474N05Rik	RIKEN cDNA 4930474N05 gene	1.27557	3.84769	0.00514136	0.847047	1.29104	1.18611	1.14368	1.65219	1.47957	1.54119
330385_at	330385		lncRNA	9530026P05Rik	RIKEN cDNA 9530026P05 gene	1.37847	3.84614	0.00515249	0.847047	3.28406	2.99626	3.23694	3.55646	3.52946	3.81869
93702_at	93702	56101	protein_coding	Pcdhgb5	protocadherin gamma subfamily B, 5	1.86381	3.80185	0.00548133	0.847047	3.34424	2.23936	2.73817	3.72191	3.92211	3.56207
12160_at	12160	653	protein_coding	Bmp5	bone morphogenetic protein 5	1.31451	3.8012	0.00548636	0.847047	6.17092	5.93145	6.11971	6.50907	6.55444	6.34467
626049_at	626049		lncRNA	Gm20753	predicted gene, 20753	1.30456	3.80048	0.00549185	0.847047	3.34414	3.33164	3.20503	3.6657	3.81133	3.5463
115485916_at	115485916					2.62615	3.79934	0.00550067	0.847047	3.85158	3.81651	4.73201	5.74284	6.01003	4.73898
102640338_at	102640338			Gm26782	predicted gene, 26782	1.34913	3.78267	0.00563065	0.847047	3.93157	3.66826	4.0528	4.33503	4.24711	4.38936
235050_at	235050		protein_coding	Zfp810	zinc finger protein 810	1.26592	3.77858	0.00566309	0.847047	5.17454	5.01669	4.97663	5.38036	5.36686	5.44759
102640962_at	102640962			Gm16348	predicted gene 16348	1.60473	3.75465	0.00585678	0.847047	4.84745	4.59722	5.37183	5.49267	5.76489	5.70289
12122_at	12122	637	protein_coding	Bid	BH3 interacting domain death agonist	1.23594	3.7508	0.00588856	0.847047	4.73251	4.80043	4.75472	5.12143	5.02587	5.05638
115487260_at	115487260		snoRNA			1.29433	3.74302	0.00595345	0.847047	2.39046	2.46028	2.35245	2.72528	2.66121	2.92239
115487513_at	115487513		snoRNA			1.27205	3.73513	0.00602	0.847047	5.0947	5.11164	5.31687	5.49522	5.55882	5.52068
257905_at	257905		protein_coding	Olfr298	olfactory receptor 298	1.35376	3.73455	0.00602486	0.847047	1.49141	1.54756	1.64469	2.16773	2.01705	1.78905
72747_at	72747	125488	protein_coding	Ttc39c	tetratricopeptide repeat domain 39C	1.42479	3.72844	0.00607704	0.847047	7.49653	7.57701	7.94988	8.31536	8.22948	8.03867
140721_at	140721	57513	protein_coding	Caskin2	CASK-interacting protein 2	1.31971	3.72607	0.00609742	0.847047	3.84272	4.16992	4.01617	4.42166	4.49435	4.32712
18205_at	18205	4908	protein_coding	Ntf3	neurotrophin 3	1.28197	3.71967	0.00615274	0.847047	3.28192	3.51063	3.52907	3.79294	3.772	3.84369
115488256_at	115488256		snRNA			1.38387	3.71413	0.00620101	0.847047	4.8536	4.79383	4.62046	5.4258	5.20795	5.02193
100039794_at	100039794			Gm2427	predicted gene 2427	1.28529	3.69829	0.00634151	0.847047	3.26898	3.13166	3.29527	3.67546	3.63934	3.46393
115487650_at	115487650		snRNA			1.35253	3.69826	0.00634177	0.847047	4.97184	5.0867	4.90879	5.63372	5.28544	5.33575
258330_at	258330		protein_coding	Olfr1274-ps	olfactory receptor 1274, pseudogene	1.29934	3.6932	0.00638732	0.847047	1.19491	1.16022	1.09305	1.43956	1.43499	1.69337
216864_at	216864	10462	protein_coding	Mgl2	macrophage galactose N-acetyl-galactosamine specific lectin 2	1.25444	3.69053	0.00641147	0.847047	2.03577	1.93231	2.04545	2.33147	2.24918	2.41211
320311_at	320311	220441	protein_coding	Rnf152	ring finger protein 152	1.29169	3.68491	0.00646277	0.847047	6.31371	6.47033	6.49986	6.92058	6.6929	6.7758
170768_at	170768	5209	protein_coding	Pfkfb3	6-phosphofructo-2-kinase/fructose-2,6-biphosphatase 3	1.28103	3.68317	0.00647868	0.847047	5.83507	5.60502	5.8035	6.02576	6.15318	6.14369
100559_at	100559	54490	protein_coding	Ugt2b38	UDP glucuronosyltransferase 2 family, polypeptide B38	1.45246	3.67672	0.00653821	0.847047	1.70923	1.37054	1.47794	1.9255	1.9009	2.32699
70078_at	70078	51406	protein_coding	Nol7	nucleolar protein 7	1.22434	3.67267	0.00657583	0.847047	4.26924	4.33334	4.33873	4.58427	4.62009	4.61372
239170_at	239170	64760	protein_coding	Fam160b2	family with sequence similarity 160, member B2	1.28622	3.65035	0.00678764	0.847047	4.81073	4.853	5.03557	5.23082	5.37026	5.19149
207592_at	207592	125058	protein_coding	Tbc1d16	TBC1 domain family, member 16	1.2311	3.64985	0.00679246	0.847047	5.88711	5.82407	5.93837	6.21745	6.14902	6.18436
258821_at	258821	138803	protein_coding	Olfr273	olfactory receptor 273	1.4362	3.64818	0.00680862	0.847047	2.9412	2.47971	2.7867	3.27721	3.0783	3.43445
320700_at	320700		protein_coding	A930033H14Rik	RIKEN cDNA A930033H14 gene	1.38734	3.64796	0.00681074	0.847047	5.10018	5.55976	5.46312	5.78848	5.82039	5.96451
329633_at	329633			Gm20557	predicted gene, 20557	1.38665	3.64734	0.00681675	0.847047	1.31432	1.25624	1.45137	1.78223	1.5935	2.03399
230103_at	230103	4882	protein_coding	Npr2	natriuretic peptide receptor 2	1.33977	3.64038	0.00688455	0.847047	5.56457	5.95296	5.88279	6.2941	6.17013	6.22832
70207_at	70207	51204		Taco1	translational activator of mitochondrially encoded cytochrome c oxidase I	1.31282	3.63608	0.00692689	0.847047	5.7335	5.73524	5.61723	6.12966	6.21797	5.90127
109075_at	109075	54512	protein_coding	Exosc4	exosome component 4	1.2439	3.61597	0.00712823	0.847047	4.51606	4.53827	4.391	4.85767	4.74872	4.78574
13835_at	13835	2041	protein_coding	Epha1	Eph receptor A1	1.24449	3.59821	0.00731128	0.847047	6.23	6.25358	6.4037	6.65577	6.58441	6.59899
22694_at	22694		protein_coding	Zfp35	zinc finger protein 35	1.36309	3.59659	0.00732819	0.847047	4.36502	4.08475	4.51233	4.70524	4.89745	4.72434
100270707_at	100270707		lncRNA	Gm14379	predicted gene 14379	1.53985	3.59106	0.00738637	0.847047	2.25727	2.09052	2.15528	2.50602	2.62989	3.15528
20342_at	20342	8991	protein_coding	Selenbp2	selenium binding protein 2	1.85953	3.58738	0.00742537	0.847047	7.18805	6.44825	6.90243	7.90079	8.05044	7.2469
68852_at	68852	221091	protein_coding	Lrrn4cl	LRRN4 C-terminal like	1.24558	3.58107	0.00749264	0.847047	4.16168	4.08707	3.99009	4.32945	4.4314	4.43116
215859_at	215859	83551	protein_coding	Taar8a	trace amine-associated receptor 8A	1.23064	3.58055	0.00749828	0.847047	1.4779	1.34029	1.40868	1.72615	1.66921	1.73219
667276_at	667276			Gm8550	translation machinery associated 16 pseudogene	1.24947	3.57288	0.00758105	0.847047	4.69695	4.58105	4.73555	5.07018	4.91933	4.98847
69031_at	69031			Galnt6os	polypeptide N-acetylgalactosaminyltransferase 6, opposite strand	1.29266	3.56675	0.00764794	0.847047	4.56063	4.35213	4.50969	4.71674	4.96758	4.84638
78849_at	78849			B430010I23Rik	RIKEN cDNA B430010I23 gene	1.3004	3.5567	0.00775894	0.847047	3.70338	3.49444	3.51091	4.01088	4.03635	3.79599
226778_at	226778	4139	protein_coding	Mark1	MAP/microtubule affinity regulating kinase 1	1.2153	3.55204	0.00781102	0.847047	4.2219	4.23327	4.17973	4.46723	4.52062	4.49104
213956_at	213956	113828	protein_coding	Fam83f	family with sequence similarity 83, member F	1.31302	3.54878	0.00784764	0.847047	4.64158	4.50047	4.5575	4.93994	5.13173	4.78959
18588_at	18588	5148	protein_coding	Pde6g	phosphodiesterase 6G, cGMP-specific, rod, gamma	1.31478	3.54779	0.00785874	0.847047	2.78578	2.85006	3.12677	3.35075	3.38539	3.22951
115489842_at	115489842		snRNA			1.69523	3.54565	0.00788304	0.847047	2.10527	1.49604	2.17944	2.37196	3.0022	2.71508
100502727_at	100502727			Gm19340	NADH dehydrogenase [ubiquinone] 1 alpha subcomplex subunit 5-like	1.29369	3.54157	0.0079293	0.847047	2.39856	2.45428	2.16579	2.81026	2.6538	2.68006
22782_at	22782	7779	protein_coding	Slc30a1	solute carrier family 30 (zinc transporter), member 1	1.28009	3.53871	0.007962	0.847047	6.16667	6.21552	6.45854	6.65262	6.67362	6.59946
67528_at	67528	283927	protein_coding	Nudt7	nudix (nucleoside diphosphate linked moiety X)-type motif 7	1.68906	3.51881	0.00819322	0.847047	7.53045	7.71239	8.04673	8.88314	8.51705	8.10146
66298_at	66298		protein_coding	Defa21	defensin, alpha, 21	1.24625	3.50801	0.0083216	0.847047	3.31108	3.14396	3.13039	3.465	3.50307	3.57507
231931_at	231931	474344	protein_coding	Gimap6	GTPase, IMAP family member 6	1.28273	3.49899	0.00843051	0.847047	4.43415	4.49582	4.44982	4.73627	4.71438	4.99082
100124397_at	100124397			Traj6	T cell receptor alpha joining 6	1.27629	3.4791	0.00867618	0.847047	4.43173	4.45783	4.47787	4.83472	4.63955	4.93401
100504628_at	100504628			Gm20319	predicted gene, 20319	1.22861	3.47828	0.00868647	0.847047	7.35551	7.45967	7.33313	7.71515	7.61687	7.70847
449630_at	449630		snoRNA	Snord15a	small nucleolar RNA, C/D box 15A	1.23309	3.47464	0.00873232	0.847047	5.66657	5.65809	5.73848	5.94167	5.94082	6.08407
115485773_at	115485773		scaRNA			1.30131	3.47394	0.00874114	0.847047	6.14461	6.20042	6.49163	6.71902	6.61226	6.66787
258897_at	258897	219429	protein_coding	Olfr1201	olfactory receptor 1201	1.58678	3.47255	0.00875874	0.847047	1.27001	1.40832	1.57718	2.02975	1.69936	2.44422
11676_at	11676	230	protein_coding	Aldoc	aldolase C, fructose-bisphosphate	1.23867	3.47084	0.00878044	0.847047	4.09246	4.23484	4.15082	4.50539	4.37937	4.51923
320586_at	320586			A630089N07Rik	RIKEN cDNA A630089N07 gene	1.37008	3.45788	0.0089466	0.847047	2.83907	2.56356	2.30735	2.9943	3.03857	3.08737
320111_at	320111	285800	protein_coding	Prr18	proline rich 18	1.2841	3.45018	0.00904698	0.847047	3.56207	3.29816	3.51126	3.759	3.76626	3.9349
171234_at	171234	317703	protein_coding	Vmn1r237	vomeronasal 1 receptor 237	1.54388	3.44968	0.00905352	0.847047	3.16	2.63233	2.34691	3.47453	3.26379	3.39309
384862_at	384862			Gm5356	proteasome (prosome, macropain) subunit, beta type 3 pseudogene	1.55754	3.44965	0.00905388	0.847047	1.80637	1.70531	1.39973	2.00514	2.63647	2.13882
69663_at	69663	317781	protein_coding	Ddx51	DEAD (Asp-Glu-Ala-Asp) box polypeptide 51	1.28304	3.43896	0.00919527	0.847047	4.90088	5.06412	4.79185	5.39266	5.2588	5.18974
215436_at	215436	55508	protein_coding	Slc35e3	solute carrier family 35, member E3	1.39865	3.43552	0.00924134	0.847047	5.66491	5.48473	5.65836	5.85491	6.35206	6.01488
110382_at	110382	732	protein_coding	C8b	complement component 8, beta polypeptide	1.63901	3.42812	0.00934109	0.847047	8.08958	7.65377	8.02094	8.99259	8.62144	8.22421
100124395_at	100124395			Traj8	T cell receptor alpha joining 8	1.34661	3.42306	0.00941003	0.847047	4.7173	4.75877	4.72075	5.31675	4.89187	5.24191
106298_at	106298	54700	protein_coding	Rrn3	RRN3 RNA polymerase I transcription factor homolog (yeast)	1.24714	3.41909	0.00946445	0.847047	6.09638	5.8926	6.01358	6.24617	6.39413	6.32159
70024_at	70024	55388	protein_coding	Mcm10	minichromosome maintenance 10 replication initiation factor	1.34114	3.41783	0.00948171	0.847047	4.79799	4.77492	4.89404	5.41866	5.29182	4.99802
69263_at	69263	5983	protein_coding	Rfc3	replication factor C (activator 1) 3	1.28781	3.41671	0.00949717	0.847047	2.6812	2.49856	2.84655	2.97887	3.08871	3.07203
257936_at	257936	219487	protein_coding	Olfr1028	olfactory receptor 1028	1.51504	3.41119	0.00957365	0.847047	1.60104	1.48416	1.30071	1.79433	1.9092	2.41744
233765_at	233765	144100	protein_coding	Plekha7	pleckstrin homology domain containing, family A member 7	1.26979	3.41046	0.00958392	0.847047	4.78303	5.05664	5.0247	5.27392	5.26412	5.3728
110119_at	110119	4351	protein_coding	Mpi	mannose phosphate isomerase	1.28446	3.40909	0.009603	0.847047	4.38372	4.15368	4.05771	4.53246	4.52126	4.64149
258558_at	258558		protein_coding	Olfr837	olfactory receptor 837	1.22793	3.39659	0.00977919	0.847047	1.2753	1.27756	1.41712	1.60347	1.57645	1.68132
435755_at	435755		processed_pseudogene	Pou5f1-rs4	POU domain, class 5, transcription factor 1, related sequence 4	1.31498	3.39363	0.00982144	0.847047	2.12233	2.3073	2.10892	2.52326	2.42533	2.76257
15112_at	15112	54363	protein_coding	Hao1	hydroxyacid oxidase 1, liver	1.24281	3.39102	0.00985884	0.847047	7.63103	7.49643	7.63947	7.83147	8.00462	7.87031
102632302_at	102632302			Hoxb3os	homeobox B3 and homeobox B2, opposite strand	1.3949	3.38903	0.00988747	0.847047	3.55972	3.71931	3.29609	4.20801	3.99033	3.8225
56426_at	56426	11235	protein_coding	Pdcd10	programmed cell death 10	1.26021	3.38826	0.00989868	0.847047	4.74989	4.54984	4.74197	5.09697	4.91121	5.03708
19682_at	19682	5959	protein_coding	Rdh5	retinol dehydrogenase 5	1.24669	3.3838	0.00996316	0.847047	4.96611	5.0159	5.09741	5.25675	5.46343	5.30851
320808_at	320808	8816	protein_coding	Dcaf5	DDB1 and CUL4 associated factor 5	1.21859	3.37932	0.0100284	0.847047	6.16409	6.13655	6.06121	6.47468	6.36708	6.37517
620807_at	620807		protein_coding	Mup6	major urinary protein 6	1.75038	3.37931	0.0100285	0.847047	1.63001	1.59297	1.87593	2.96912	2.40118	2.00347
22632_at	22632	7528	protein_coding	Yy1	YY1 transcription factor	1.21272	3.37883	0.0100357	0.847047	6.73313	6.75963	6.86016	7.08173	7.05955	7.04933
100038631_at	100038631			Gm9888	predicted gene 9888	1.28907	3.36037	0.0103096	0.847047	4.34176	4.14198	3.95712	4.49493	4.53312	4.53709
115488989_at	115488989		snRNA			1.21913	3.35985	0.0103175	0.847047	1.29544	1.32147	1.30574	1.56341	1.52913	1.68321
227210_at	227210	151195	protein_coding	Ccnyl1	cyclin Y-like 1	1.42163	3.35904	0.0103297	0.847047	3.81409	3.90446	3.9466	4.69833	4.13498	4.29812
15494_at	15494	3283	protein_coding	Hsd3b3	hydroxy-delta-5-steroid dehydrogenase, 3 beta- and steroid delta-isomerase 3	1.38047	3.35501	0.0103908	0.847047	7.73672	7.48281	7.40424	8.24366	7.92466	7.84015
20661_at	20661	6272	protein_coding	Sort1	sortilin 1	1.2663	3.35273	0.0104254	0.847047	6.42819	6.39487	6.57547	6.76597	6.94449	6.70559
100124346_at	100124346			Traj42	T cell receptor alpha joining 42	1.30747	3.34836	0.0104922	0.847047	1.83379	1.73312	2.01885	2.1062	2.23859	2.40086
227885_at	227885		processed_pseudogene	Gm13498	heat shock protein 90 alpha (cytosolic), class B member 1 pseudogene	1.44735	3.34611	0.0105268	0.847047	2.25639	1.97358	2.42943	2.50198	2.76323	2.98961
115486313_at	115486313		snoRNA			1.39688	3.34405	0.0105586	0.847047	2.33559	2.46523	2.00464	2.60559	2.95596	2.70581
547166_at	547166			Gm6023	predicted gene 6023	1.22675	3.33658	0.0106746	0.847047	5.67677	5.55241	5.64462	6.00795	5.85925	5.88966
102634269_at	102634269			Gm31895	predicted gene, 31895	1.32243	3.3333	0.0107259	0.847047	5.18327	5.36343	5.1137	5.63577	5.79091	5.4327
631010_at	631010			Gm7052	sperm motility kinase Y pseudogene	1.39251	3.32222	0.0109014	0.847047	1.61153	2.06213	1.87207	2.51533	2.33865	2.13493
23893_at	23893	64388	protein_coding	Grem2	gremlin 2, DAN family BMP antagonist	1.42498	3.32059	0.0109275	0.847047	4.80021	5.258	5.37149	5.60658	5.5696	5.83302
16518_at	16518	3759	protein_coding	Kcnj2	potassium inwardly-rectifying channel, subfamily J, member 2	1.43571	3.29822	0.0112921	0.847047	3.36558	3.14158	3.32321	3.61986	3.60105	4.12181
319734_at	319734	93589	protein_coding	Cacna2d4	calcium channel, voltage-dependent, alpha 2/delta subunit 4	1.21839	3.29604	0.0113283	0.847047	2.97024	3.06168	2.9034	3.29292	3.20656	3.29344
68732_at	68732	55604	protein_coding	Carmil1	capping protein regulator and myosin 1 linker 1	1.26576	3.29563	0.0113352	0.847047	5.93043	6.06055	6.07068	6.37235	6.49006	6.20983
330470_at	330470	100131137	protein_coding	Bsph1	binder of sperm protein homolog 1	1.20572	3.28711	0.011478	0.847047	1.4456	1.50041	1.37742	1.73128	1.68248	1.72153
240255_at	240255	64848	protein_coding	Ythdc2	YTH domain containing 2	1.21285	3.27564	0.0116732	0.847047	4.96871	5.01183	4.97545	5.17609	5.28222	5.32906
403185_at	403185		protein_coding	Cfap97d2	CFAP97 domain containing 2	1.34622	3.26375	0.0118793	0.847047	3.2662	3.17581	3.1193	3.57662	3.38525	3.85163
68055_at	68055	27109	protein_coding	Dmac2l	distal membrane arm assembly complex 2 like	1.24107	3.26009	0.0119436	0.847047	3.18513	3.13531	3.35231	3.49142	3.62605	3.49497
258684_at	258684		protein_coding	Olfr1459	olfactory receptor 1459	1.29503	3.25831	0.011975	0.847047	1.84125	2.07838	2.10782	2.35415	2.53616	2.25652
258742_at	258742		protein_coding	Olfr146	olfactory receptor 146	1.27627	3.25527	0.0120287	0.847047	1.24872	1.3485	1.08465	1.6952	1.5968	1.44711
399558_at	399558	23768	protein_coding	Flrt2	fibronectin leucine rich transmembrane protein 2	1.22402	3.2467	0.0121816	0.847047	3.93238	4.0055	3.91812	4.13428	4.27174	4.32004
102632568_at	102632568			Gm16116	predicted gene 16116	1.22155	3.24318	0.0122451	0.847047	3.19085	3.38035	3.27938	3.51845	3.62032	3.58235
115488085_at	115488085		snRNA			1.50011	3.23963	0.0123094	0.847047	3.51341	2.92569	2.75933	3.81025	3.71379	3.52814
665798_at	665798			Gm7789	predicted pseudogene 7789	1.90901	3.23345	0.0124222	0.847047	2.40149	2.04551	2.6655	3.74788	2.65515	3.37087
100415901_at	100415901		lncRNA	Gm13648	predicted gene 13648	1.20326	3.22877	0.0125083	0.847047	5.00118	5.01996	4.99749	5.31185	5.19591	5.30882
625901_at	625901			Gm6634	predicted gene 6634	1.23319	3.22468	0.012584	0.847047	2.99153	3.02288	3.17224	3.45399	3.35513	3.28631
236874_at	236874		protein_coding	Gm14743	predicted gene 14743	1.3621	3.22283	0.0126186	0.847047	1.30156	1.31204	1.36118	1.91183	1.45405	1.90151
433941_at	433941			Gm5561	ribosomal protein L29 pseudogene	1.29578	3.22232	0.012628	0.847047	6.93564	7.1979	7.17728	7.64858	7.39614	7.38642
434865_at	434865		protein_coding	Luzp4	leucine zipper protein 4	1.62081	3.22208	0.0126325	0.847047	2.94295	3.00993	3.11789	3.67941	4.11992	3.23138
21816_at	21816	7051	protein_coding	Tgm1	transglutaminase 1, K polypeptide	1.33287	3.21932	0.0126841	0.847047	4.76994	4.89139	5.04901	5.50739	5.10776	5.32483
58866_at	58866	11181	protein_coding	Treh	trehalase (brush-border membrane glycoprotein)	1.1964	3.21814	0.0127064	0.847047	3.36182	3.40662	3.45427	3.66029	3.64624	3.69333
20384_at	20384		protein_coding	Srsf5	serine/arginine-rich splicing factor 5	1.2067	3.21308	0.0128017	0.847047	8.27916	8.41002	8.32237	8.61344	8.5601	8.65282
26426_at	26426	10101	protein_coding	Nubp2	nucleotide binding protein 2	1.2249	3.20905	0.0128783	0.847047	5.3444	5.15202	5.31276	5.49944	5.61191	5.58079
76971_at	76971		protein_coding	Sult2a8	sulfotransferase family 2A, dehydroepiandrosterone (DHEA)-preferring, member 8	2.26554	3.20745	0.0129087	0.847047	5.44531	5.77915	5.66087	7.1103	7.16298	5.81425
102693_at	102693	23187	protein_coding	Phldb1	pleckstrin homology like domain, family B, member 1	1.34091	3.20498	0.012956	0.847047	4.05095	4.22271	4.05095	4.28217	4.54517	4.73791
14369_at	14369	8324	protein_coding	Fzd7	frizzled class receptor 7	1.33594	3.19848	0.0130812	0.847047	5.86302	5.38597	5.56821	5.95583	6.15867	5.98851
11479_at	11479	91	protein_coding	Acvr1b	activin A receptor, type 1B	1.34848	3.19403	0.0131678	0.847047	5.2859	5.7619	5.58481	5.97595	6.12296	5.85463
20979_at	20979	6857	protein_coding	Syt1	synaptotagmin I	1.26466	3.19305	0.0131869	0.847047	5.24604	5.45655	5.40473	5.80761	5.55391	5.75796
434674_at	434674	387601	protein_coding	Slc22a28	solute carrier family 22, member 28	1.50385	3.18833	0.0132794	0.847047	5.10003	4.86956	4.43777	5.65193	5.39051	5.16612
59001_at	59001	54107	protein_coding	Pole3	polymerase (DNA directed), epsilon 3 (p17 subunit)	1.37355	3.18771	0.0132916	0.847047	5.23245	5.05279	5.3364	5.50356	5.93793	5.52526
625004_at	625004			Gm6543	predicted gene 6543	1.92146	3.18654	0.0133147	0.847047	3.75583	3.33311	3.59035	5.07615	3.90653	4.3026
243743_at	243743	91584	protein_coding	Plxna4	plexin A4	1.2025	3.17291	0.0135866	0.847047	4.57574	4.52283	4.65065	4.89757	4.84117	4.81008
13681_at	13681	1973	protein_coding	Eif4a1	eukaryotic translation initiation factor 4A1	1.53231	3.16974	0.0136507	0.847047	1.60347	1.56968	1.57098	2.22477	1.73312	2.52571
74438_at	74438	157807	protein_coding	Clvs1	clavesin 1	1.19508	3.1688	0.0136697	0.847047	4.16153	4.14649	4.14991	4.42229	4.45655	4.34835
115486278_at	115486278		snoRNA			1.25228	3.16648	0.0137168	0.847047	2.93907	2.65559	2.80495	3.03382	3.14762	3.20074
66523_at	66523	128061	protein_coding	2810004N23Rik	RIKEN cDNA 2810004N23 gene	1.24363	3.1647	0.0137531	0.847047	5.46228	5.49156	5.34936	5.65953	5.89186	5.68808
115489669_at	115489669		snRNA			1.55341	3.16408	0.0137657	0.847047	3.78268	3.36714	3.51713	4.20977	4.52283	3.77607
330324_at	330324		lncRNA	6430584L05Rik	RIKEN cDNA 6430584L05 gene	1.29922	3.15936	0.0138626	0.847047	2.29344	2.20981	2.25571	2.85876	2.50337	2.50085
98660_at	98660	477	protein_coding	Atp1a2	ATPase, Na+/K+ transporting, alpha 2 polypeptide	1.23591	3.15511	0.0139505	0.847047	4.91846	4.87298	5.10127	5.3373	5.18805	5.29031
20387_at	20387	653509	protein_coding	Sftpa1	surfactant associated protein A1	1.20557	3.15269	0.0140006	0.847047	4.52283	4.40956	4.48405	4.67095	4.75473	4.79928
104662_at	104662	55720	protein_coding	Tsr1	TSR1 20S rRNA accumulation	1.20402	3.14998	0.0140572	0.847047	5.80007	5.78974	5.90488	6.15907	6.0917	6.04816
22152_at	22152	10381	protein_coding	Tubb3	tubulin, beta 3 class III	1.45833	3.14558	0.0141494	0.847047	2.00551	2.04912	2.24507	2.80197	2.23991	2.82919
278679_at	278679		protein_coding	Apol7b	apolipoprotein L 7b	1.44076	3.14257	0.0142129	0.847047	4.70819	4.37027	4.70819	5.2072	5.34345	4.78536
67059_at	67059	29789	protein_coding	Ola1	Obg-like ATPase 1	1.1964	3.13856	0.0142979	0.847047	5.83458	5.89841	5.80886	6.07941	6.07576	6.16256
11537_at	11537	1675	protein_coding	Cfd	complement factor D (adipsin)	1.2401	3.13702	0.0143306	0.847047	4.6903	4.91405	4.96016	5.16985	5.22184	5.11644
69513_at	69513		lncRNA	1700030C10Rik	RIKEN cDNA 1700030C10 gene	1.26622	3.13655	0.0143407	0.847047	4.82098	4.6504	4.89367	4.98618	5.14671	5.25208
73326_at	73326		lncRNA	4932702P03Rik	RIKEN cDNA 4932702P03 gene	1.20539	3.13468	0.0143806	0.847047	5.45804	5.57956	5.42867	5.72299	5.80898	5.74589
231999_at	231999	84725	protein_coding	Plekha8	pleckstrin homology domain containing, family A (phosphoinositide binding specific) member 8	1.26053	3.13298	0.0144171	0.847047	5.58232	5.26164	5.39338	5.71373	5.84709	5.69176
66352_at	66352	8548	protein_coding	Blzf1	basic leucine zipper nuclear factor 1	1.19933	3.1262	0.0145634	0.847047	3.87005	3.83525	3.95229	4.11392	4.20505	4.12615
404195_at	404195		protein_coding	Cyp2c54	cytochrome P450, family 2, subfamily c, polypeptide 54	1.45666	3.11098	0.0148974	0.847047	4.34109	4.27412	3.99641	4.83734	4.98156	4.37667
69729_at	69729		lncRNA	2410003L11Rik	RIKEN cDNA 2410003L11 gene	1.28308	3.10889	0.0149439	0.847047	4.04614	4.14116	4.37468	4.56644	4.66672	4.41684
115485825_at	115485825		snoRNA			1.2234	3.10359	0.0150624	0.847047	3.34076	3.19195	3.23612	3.65835	3.46608	3.51415
110784_at	110784	4306	protein_coding	Nr3c2	nuclear receptor subfamily 3, group C, member 2	1.21823	3.09842	0.015179	0.847047	5.17286	5.17069	5.3149	5.60318	5.45534	5.45393
104158_at	104158	1066	protein_coding	Ces1d	carboxylesterase 1D	1.28312	3.09067	0.0153555	0.847047	7.83497	8.10987	8.11454	8.34891	8.53172	8.26179
330264_at	330264			Gm5110	actin, gamma, cytoplasmic 1 pseudogene	1.31208	3.08813	0.0154139	0.847047	3.37615	3.31453	3.35836	3.73494	3.49831	3.95591
53791_at	53791	7100	protein_coding	Tlr5	toll-like receptor 5	1.44726	3.07698	0.0156728	0.847047	6.94364	7.42063	7.64584	7.93395	8.03258	7.71127
76826_at	76826	80224	protein_coding	Nubpl	nucleotide binding protein-like	1.22834	3.07646	0.015685	0.847047	3.88352	3.81244	4.0179	4.0952	4.25336	4.25717
270685_at	270685	25902	protein_coding	Mthfd1l	methylenetetrahydrofolate dehydrogenase (NADP+ dependent) 1-like	1.26544	3.07609	0.0156937	0.847047	4.30985	4.33358	4.50852	4.58019	4.88282	4.69992
100039343_at	100039343			Gm9797	translocase of inner mitochondrial membrane 8 homolog a1 pseudogene	1.36751	3.07533	0.0157117	0.847047	2.22452	2.46599	2.40457	3.06186	2.81264	2.53883
67834_at	67834	3419	protein_coding	Idh3a	isocitrate dehydrogenase 3 (NAD+) alpha	1.19442	3.07207	0.0157883	0.847047	5.54264	5.53867	5.5921	5.73689	5.85515	5.84789
244421_at	244421	91694	protein_coding	Lonrf1	LON peptidase N-terminal domain and ring finger 1	1.23208	3.06989	0.0158398	0.847047	3.87791	4.06076	4.14421	4.26402	4.3484	4.38385
66394_at	66394	51070	protein_coding	Nosip	nitric oxide synthase interacting protein	1.2561	3.06866	0.0158689	0.847047	4.98443	5.19518	5.01104	5.25704	5.5281	5.38888
115487514_at	115487514		snoRNA			1.46913	3.06436	0.0159713	0.847047	3.6199	3.43415	3.95511	4.12886	3.98788	4.54636
115488567_at	115488567		snoRNA			1.32368	3.06435	0.0159716	0.847047	4.14777	3.69181	3.94603	4.22461	4.48997	4.30771
115490267_at	115490267		snoRNA			1.24693	3.06382	0.0159843	0.847047	5.78683	5.60685	5.61379	6.09861	5.84321	6.01645
115488593_at	115488593		snRNA			1.41606	3.06254	0.016015	0.847047	3.46943	3.62874	3.88831	3.97976	4.46767	4.02389
319601_at	319601	115950	protein_coding	Zfp653	zinc finger protein 653	1.30484	3.06168	0.0160355	0.847047	3.19386	3.56121	3.56083	3.68794	3.90733	3.89222
19649_at	19649	64221	protein_coding	Robo3	roundabout guidance receptor 3	1.30599	3.06069	0.0160592	0.847047	2.20222	2.3855	2.35856	2.71045	2.47495	2.89283
194588_at	194588		protein_coding	Obox7	oocyte specific homeobox 7	1.31222	3.05258	0.0162555	0.847047	2.81413	2.48763	2.30123	2.95773	2.97092	2.8966
227700_at	227700	56904	protein_coding	Sh3glb2	SH3-domain GRB2-like endophilin B2	1.2512	3.05153	0.0162811	0.847047	5.45355	5.10335	5.21287	5.54763	5.59419	5.61951
171429_at	171429	65010	protein_coding	Slc26a6	solute carrier family 26, member 6	1.21096	3.05149	0.016282	0.847047	4.15138	4.2292	4.1843	4.49218	4.34842	4.54658
14756_at	14756	2822	protein_coding	Gpld1	glycosylphosphatidylinositol specific phospholipase D1	1.18699	3.04913	0.0163396	0.847047	7.69014	7.69163	7.79061	7.96203	7.96582	7.98861
73738_at	73738	55559	protein_coding	Haus7	HAUS augmin-like complex, subunit 7	1.29966	3.04573	0.0164231	0.847047	3.08509	3.23818	3.15435	3.77143	3.38871	3.42417
71956_at	71956	84282	protein_coding	Rnf135	ring finger protein 135	1.27928	3.04284	0.0164943	0.847047	4.59661	4.37982	4.47786	4.72893	5.03796	4.7398
75135_at	75135			4930526I15Rik	RIKEN cDNA 4930526I15 gene	1.22674	3.03973	0.0165713	0.847047	4.03359	3.88003	3.85012	4.12531	4.1985	4.32415
100041286_at	100041286		lncRNA	Snhg15	small nucleolar RNA host gene 15	1.22971	3.03971	0.0165718	0.847047	3.15591	2.90835	2.97892	3.40259	3.28002	3.26285
21665_at	21665	6996	protein_coding	Tdg	thymine DNA glycosylase	1.48155	3.03736	0.0166303	0.847047	1.42899	1.43068	1.54284	1.84048	2.43138	1.73312
100124457_at	100124457		miRNA	Mir873a	microRNA 873a	1.19094	3.03113	0.0167865	0.847047	1.28073	1.3206	1.35243	1.49824	1.60665	1.60347
74781_at	74781	26100	protein_coding	Wipi2	WD repeat domain, phosphoinositide interacting 2	1.18361	3.02782	0.0168699	0.847047	6.4262	6.50865	6.45741	6.68092	6.70192	6.7396
54351_at	54351	23587	protein_coding	Elp5	elongator acetyltransferase complex subunit 5	1.21992	3.02362	0.0169765	0.847047	4.67046	4.81774	4.62754	5.09371	4.94387	4.94012
67998_at	67998	162427	protein_coding	Retreg3	reticulophagy regulator family member 3	1.20047	3.02193	0.0170196	0.847047	7.00528	7.07516	7.18996	7.39553	7.33893	7.33197
319467_at	319467		lncRNA	A930002C04Rik	RIKEN cDNA A930002C04 gene	1.21594	3.01011	0.0173243	0.847047	2.83256	2.59915	2.6481	2.95353	2.94987	3.03179
19207_at	19207	8643	protein_coding	Ptch2	patched 2	1.33668	3.00481	0.0174627	0.847047	4.31203	4.5445	4.8646	4.92262	4.98358	5.11768
28248_at	28248		protein_coding	Slco1a1	solute carrier organic anion transporter family, member 1a1	3.97759	3.00377	0.0174901	0.847047	5.87916	4.935	5.41402	7.02776	8.39333	5.87415
23879_at	23879	9513	protein_coding	Fxr2	fragile X mental retardation, autosomal homolog 2	1.24747	3.00028	0.017582	0.847047	5.62458	5.45555	5.45402	5.74051	5.99217	5.75091
260296_at	260296		protein_coding	Trim61	tripartite motif-containing 61	1.36686	2.99732	0.0176603	0.847047	1.88957	1.81605	1.83391	2.2705	2.57285	1.9912
258832_at	258832	81797	protein_coding	Olfr109	olfactory receptor 109	1.2076	2.98826	0.0179026	0.847047	1.86851	1.73312	1.93942	2.06305	2.17174	2.12816
108167606_at	108167606			Gm2710	high mobility group protein B1-like	1.22233	2.98521	0.0179849	0.847047	3.09851	2.98355	2.87077	3.37428	3.22097	3.23028
100861908_at	100861908		protein_coding	Gm21319	predicted gene, 21319	1.3669	2.98249	0.0180585	0.847047	2.26176	2.42517	2.06322	2.46651	2.65718	2.95873
27999_at	27999	10447	protein_coding	Fam3c	family with sequence similarity 3, member C	1.23658	2.98148	0.0180859	0.847047	6.46622	6.47057	6.63292	6.9533	6.83593	6.69425
13607_at	13607		protein_coding	Eda	ectodysplasin-A	1.375	2.9814	0.0180883	0.847047	4.04739	4.15653	4.41206	4.77577	4.36629	4.83342
115485949_at	115485949					1.53216	2.97835	0.0181715	0.847047	1.56816	2.13897	2.27808	2.86132	2.70574	2.30228
115487541_at	115487541					1.33876	2.97716	0.0182041	0.847047	2.70566	2.89507	2.61598	2.96206	3.07305	3.4184
50766_at	50766	51232	protein_coding	Crim1	cysteine rich transmembrane BMP regulator 1 (chordin like)	1.1895	2.97707	0.0182064	0.847047	6.99478	7.03248	7.14621	7.30118	7.29465	7.33277
115485895_at	115485895		snoRNA			1.21348	2.97456	0.0182753	0.847047	6.07254	5.85326	6.08261	6.27265	6.26479	6.31926
625599_at	625599	2765	protein_coding	Gml	glycosylphosphatidylinositol anchored molecule like	1.23567	2.97233	0.0183369	0.847047	3.62687	3.68664	3.75978	3.92776	4.15692	3.89307
23854_at	23854	54849	protein_coding	Def8	differentially expressed in FDCP 8	1.23583	2.96625	0.0185054	0.847047	5.88099	5.79298	6.0675	6.12825	6.31003	6.22767
78977_at	78977	64208	protein_coding	Popdc3	popeye domain containing 3	1.19027	2.95616	0.018789	0.847047	2.18715	2.35322	2.2416	2.49114	2.51658	2.5328
115488563_at	115488563					1.2037	2.95429	0.0188419	0.847047	1.33444	1.27503	1.14245	1.54008	1.56651	1.45194
102642414_at	102642414		lncRNA	Platr3	pluripotency associated transcript 3	1.31724	2.95392	0.0188524	0.847047	3.79667	3.88992	3.88878	4.09388	4.10628	4.52645
100127111_at	100127111		snoRNA	Snord22	small nucleolar RNA, C/D box 22	1.19893	2.95255	0.0188915	0.847047	9.71233	9.56934	9.69521	9.95404	9.84145	9.96753
98999_at	98999	57169	protein_coding	Znfx1	zinc finger, NFX1-type containing 1	1.22226	2.9513	0.0189271	0.847047	6.97914	6.76103	6.90898	7.13978	7.28043	7.0998
102632234_at	102632234			Gm30368	predicted gene, 30368	1.51795	2.95041	0.0189524	0.847047	2.49798	2.30735	1.87875	2.52505	3.17221	2.7867
14634_at	14634	2737	protein_coding	Gli3	GLI-Kruppel family member GLI3	1.22795	2.94934	0.018983	0.847047	3.27937	3.15372	2.98446	3.37945	3.4399	3.49956
671641_at	671641		processed_pseudogene	Rps12-ps24	ribosomal protein S12, pseudogene 24	1.26525	2.94862	0.0190037	0.847047	4.45898	4.5194	4.47042	4.86933	4.5987	4.97422
115485660_at	115485660		snoRNA			1.38629	2.94856	0.0190054	0.847047	1.51468	1.15472	1.80052	1.8143	2.09557	2.03062
20390_at	20390	6441	protein_coding	Sftpd	surfactant associated protein D	1.18166	2.94172	0.0192023	0.847047	3.61185	3.6106	3.59007	3.8007	3.91267	3.81916
66521_at	66521	51389	protein_coding	Rwdd1	RWD domain containing 1	1.22284	2.93915	0.0192772	0.847047	5.13332	5.23483	5.18935	5.31809	5.54898	5.55076
15493_at	15493	3283	protein_coding	Hsd3b2	hydroxy-delta-5-steroid dehydrogenase, 3 beta- and steroid delta-isomerase 2	1.48773	2.93838	0.0192995	0.847047	6.17441	6.30364	6.40517	7.27707	6.6624	6.56473
212531_at	212531	83699	protein_coding	Sh3bgrl2	SH3 domain binding glutamic acid-rich protein like 2	1.22197	2.93777	0.0193174	0.847047	7.28021	7.47529	7.41547	7.5722	7.78552	7.67988
74032_at	74032	93517	protein_coding	Sdr42e1	short chain dehydrogenase/reductase family 42E, member 1	1.33009	2.93733	0.0193302	0.847047	5.46734	5.84452	5.5098	5.97132	6.23371	5.85507
115485770_at	115485770		snoRNA			1.22745	2.92863	0.0195855	0.847047	3.12888	3.15363	2.95197	3.2788	3.49552	3.34684
22419_at	22419	81029	protein_coding	Wnt5b	wingless-type MMTV integration site family, member 5B	1.26517	2.9273	0.019625	0.847047	4.05807	4.08723	4.18123	4.62697	4.4475	4.24815
56427_at	56427	51174	protein_coding	Tubd1	tubulin, delta 1	1.2166	2.92705	0.0196324	0.847047	3.95976	4.21318	3.96064	4.33315	4.32517	4.33884
217194_at	217194	55175	protein_coding	Klhl11	kelch-like 11	1.22063	2.92579	0.0196698	0.847047	4.16887	4.16484	4.12656	4.2887	4.56265	4.45903
230484_at	230484	7398	protein_coding	Usp1	ubiquitin specific peptidase 1	1.28826	2.92437	0.0197118	0.847047	5.87415	5.65232	5.58351	6.09798	6.22836	5.87415
237222_at	237222	8481	protein_coding	Ofd1	OFD1, centriole and centriolar satellite protein	1.25444	2.92401	0.0197227	0.847047	3.96845	3.71902	3.6717	3.9805	4.18242	4.18589
639769_at	639769		transcribed_unprocessed_pseudogene	Adh6-ps1	alcohol dehydrogenase 6 (class V), pseudogene 1	1.38993	2.92389	0.0197263	0.847047	6.41941	6.45197	6.6793	7.14198	7.15694	6.6316
53414_at	53414	705	protein_coding	Bysl	bystin-like	1.25457	2.92274	0.0197606	0.847047	4.15452	4.04279	3.81141	4.3488	4.42525	4.23052
68050_at	68050	79647	protein_coding	Akirin1	akirin 1	1.45483	2.92251	0.0197674	0.847047	4.2194	3.50916	3.8146	4.1965	4.37542	4.64644
115489814_at	115489814		snoRNA			1.20764	2.92244	0.0197696	0.847047	3.98813	4.16611	4.16005	4.29145	4.43155	4.41092
435921_at	435921	387836	protein_coding	Clec2f	C-type lectin domain family 2, member f	1.34012	2.92233	0.0197728	0.847047	1.05953	1.2506	1.58621	1.88252	1.73312	1.58209
100515_at	100515	85460	protein_coding	Zfp518b	zinc finger protein 518B	1.28291	2.9222	0.0197767	0.847047	3.56561	3.59758	3.42851	3.7144	4.10837	3.82355
259019_at	259019	81168	protein_coding	Olfr1045	olfactory receptor 1045	1.19223	2.91904	0.0198713	0.847047	1.99242	1.89975	1.84715	2.2262	2.17089	2.10443
68080_at	68080	51184	protein_coding	Gpn3	GPN-loop GTPase 3	1.30721	2.9176	0.0199145	0.847047	4.3389	4.62534	4.22649	4.68331	4.70105	4.97652
13105_at	13105		protein_coding	Cyp2d9	cytochrome P450, family 2, subfamily d, polypeptide 9	1.60346	2.91553	0.0199768	0.847047	6.7063	6.52597	6.28516	7.28105	7.52808	6.64595
224419_at	224419		protein_coding	Map3k7cl	Map3k7 C-terminal like	1.26866	2.91517	0.0199878	0.847047	2.38262	2.58839	2.28474	2.59394	2.8173	2.87614
17901_at	17901	4632	protein_coding	Myl1	myosin, light polypeptide 1	1.20553	2.91394	0.020025	0.847047	2.66221	2.53862	2.50929	2.75673	2.82527	2.93603
71724_at	71724		protein_coding	Aox3	aldehyde oxidase 3	1.20483	2.90736	0.0202251	0.847047	9.7338	9.6593	9.72295	10.0522	10.0178	9.84522
19376_at	19376	83871	protein_coding	Rab34	RAB34, member RAS oncogene family	1.22189	2.90676	0.0202436	0.847047	4.4954	4.45407	4.41035	4.80537	4.83118	4.57874
64697_at	64697		protein_coding	Keg1	kidney expressed gene 1	1.55642	2.90453	0.0203117	0.847047	6.39087	6.65088	7.15602	7.66196	7.46171	7.02437
751543_at	751543		miRNA	Mir690	microRNA 690	1.23	2.90072	0.0204292	0.847047	1.67822	1.45894	1.61617	1.75454	1.98674	1.90723
381569_at	381569		protein_coding	Gm13084	predicted gene 13084	1.26485	2.89979	0.0204581	0.847047	2.31407	2.54735	2.20738	2.80657	2.73043	2.55888
100504116_at	100504116		protein_coding	Brd3os	bromodomain containing 3, opposite strand	1.24123	2.8996	0.0204638	0.847047	3.79164	3.79399	3.90821	4.26844	3.95829	4.18788
76589_at	76589	222643	protein_coding	Unc5cl	unc-5 family C-terminal like	1.27411	2.89948	0.0204676	0.847047	3.6419	3.35235	3.65193	4.0626	3.77762	3.85891
52815_at	52815	197257	protein_coding	Ldhd	lactate dehydrogenase D	1.21437	2.89626	0.0205673	0.847047	7.58637	7.6762	7.69642	8.00323	7.99977	7.78868
654824_at	654824	353322	protein_coding	Ankrd37	ankyrin repeat domain 37	1.31539	2.896	0.0205754	0.847047	3.7213	3.73808	3.76727	4.33145	3.83763	4.20026
258087_at	258087		protein_coding	Olfr963	olfactory receptor 963	1.24355	2.89276	0.0206767	0.847047	2.50429	2.23427	2.18372	2.70241	2.54067	2.63898
100316699_at	100316699		miRNA	Mir1948	microRNA 1948	1.53552	2.88731	0.0208478	0.847047	6.51474	6.7324	7.3813	7.47914	7.31176	7.79694
75514_at	75514		protein_coding	1700013H16Rik	RIKEN cDNA 1700013H16 gene	1.23108	2.88611	0.0208857	0.847047	1.54824	1.68617	1.51677	1.78681	2.03842	1.81819
115489786_at	115489786		snRNA			1.21895	2.88324	0.0209767	0.847047	1.25122	1.25624	1.20689	1.36689	1.54772	1.64362
29871_at	29871	22955	protein_coding	Scmh1	sex comb on midleg homolog 1	1.1855	2.88166	0.0210271	0.847047	4.91667	4.83755	4.95272	5.21574	5.09637	5.13106
26457_at	26457	376497	protein_coding	Slc27a1	solute carrier family 27 (fatty acid transporter), member 1	1.20121	2.88005	0.0210784	0.847047	4.52161	4.47274	4.61118	4.8499	4.69	4.85646
19130_at	19130	5629	protein_coding	Prox1	prospero homeobox 1	1.22245	2.878	0.021144	0.847047	8.21517	8.28843	8.29293	8.65357	8.61212	8.38753
102633050_at	102633050			Gm6293	cytochrome b-c1 complex subunit 9 pseudogene	1.20641	2.87788	0.0211476	0.847047	5.39038	5.25445	5.13518	5.53817	5.5717	5.49255
115487008_at	115487008		snRNA			1.2041	2.87635	0.0211967	0.847047	1.75775	1.87044	1.82903	2.02293	2.02293	2.20932
243376_at	243376		protein_coding	Doxl2	diamine oxidase-like protein 2	1.22858	2.87426	0.0212638	0.847047	2.04505	2.16971	2.05488	2.32409	2.54773	2.27746
320159_at	320159	165186	protein_coding	Togaram2	TOG array regulator of axonemal microtubules 2	1.25145	2.87198	0.0213377	0.847047	3.78435	3.67978	3.86555	3.95679	4.28256	4.04726
66330_at	66330	146853	protein_coding	1700020L24Rik	RIKEN cDNA 1700020L24 gene	1.26025	2.87051	0.021385	0.847047	2.71015	2.54354	2.33536	2.75288	2.96052	2.89336
115490089_at	115490089		snRNA			1.2844	2.86821	0.0214598	0.847047	4.35707	4.41977	4.25976	4.83054	4.81361	4.44897
230558_at	230558	731	protein_coding	C8a	complement component 8, alpha polypeptide	1.37866	2.86521	0.0215576	0.847047	9.43019	9.05959	9.19658	9.9058	9.77037	9.37302
353374_at	353374			Snord61	small nucleolar RNA, C/D box 61	1.26692	2.86232	0.0216521	0.847047	7.29943	7.32843	7.62441	7.80242	7.61505	7.86979
14408_at	14408	2569	protein_coding	Gabrr1	gamma-aminobutyric acid (GABA) C receptor, subunit rho 1	1.24782	2.85948	0.0217456	0.847047	2.74216	2.66453	2.48305	2.95985	3.08386	2.80268
231003_at	231003	339451	protein_coding	Klhl17	kelch-like 17	1.36236	2.8592	0.0217548	0.847047	4.53153	5.12131	4.81965	5.38929	5.08756	5.37455
50930_at	50930	8740	protein_coding	Tnfsf14	tumor necrosis factor (ligand) superfamily, member 14	1.25118	2.8576	0.0218077	0.847047	2.41685	2.18638	2.42794	2.69275	2.51086	2.79579
233315_at	233315	54893	protein_coding	Mtmr10	myotubularin related protein 10	1.19525	2.85717	0.0218219	0.847047	6.73669	6.81019	6.82564	7.06571	7.13242	6.94143
381802_at	381802	80746	protein_coding	Tsen2	tRNA splicing endonuclease subunit 2	1.29012	2.85485	0.0218988	0.847047	3.71805	3.6023	3.94326	4.32556	4.03556	4.0038
671535_at	671535	84875	protein_coding	Parp10	poly (ADP-ribose) polymerase family, member 10	1.22519	2.85269	0.0219709	0.847047	5.22281	5.39	5.15979	5.66781	5.4447	5.54032
27275_at	27275	26747	protein_coding	Nufip1	nuclear fragile X mental retardation protein interacting protein 1	1.22168	2.85189	0.0219973	0.847047	4.5592	4.37104	4.64158	4.73698	4.90104	4.80886
115487933_at	115487933		snRNA			1.55408	2.85063	0.0220395	0.847047	1.44778	1.61059	2.1544	2.64927	1.98108	2.50646
100504232_at	100504232		protein_coding	Mptx2	mucosal pentraxin 2	1.4487	2.84966	0.0220719	0.847047	2.99662	2.93986	2.51085	3.14561	3.18672	3.6983
115485751_at	115485751					1.2564	2.84826	0.0221188	0.847047	4.88317	4.51725	4.57604	5.0891	4.91281	4.98431
20219_at	20219	325	protein_coding	Apcs	serum amyloid P-component	1.348	2.8473	0.0221512	0.847047	5.70671	5.95442	5.61238	6.16096	6.44189	5.94124
100043256_at	100043256			Gm9847	suppressor of cytokine signaling 2 pseudogene	1.56857	2.8458	0.0222016	0.847047	4.17945	4.78798	5.33147	5.50991	5.38264	5.57373
216516_at	216516	550631	protein_coding	Ccdc157	coiled-coil domain containing 157	1.19089	2.84567	0.022206	0.847047	4.4493	4.46688	4.49451	4.68949	4.64216	4.82892
664829_at	664829		protein_coding	Slx	Sycp3 like X-linked	1.24408	2.84322	0.0222887	0.847047	1.18409	0.963292	1.34815	1.47759	1.43973	1.54704
664619_at	664619			4921533I20Rik	PRP18 pre-mRNA processing factor 18 homolog pseudogene	1.3484	2.84188	0.0223339	0.847047	2.65739	2.25221	2.55267	2.86207	3.16987	2.71634
100216474_at	100216474	83887	protein_coding	Ttll2	tubulin tyrosine ligase-like family, member 2	1.26164	2.84162	0.0223427	0.847047	3.95971	3.66848	3.75688	4.24615	4.18937	3.95487
100504250_at	100504250			Gm10088	ubiquitin-conjugating enzyme E2 pseudogene	1.18724	2.84139	0.0223506	0.847047	1.51091	1.67051	1.69095	1.89344	1.86199	1.86621
229675_at	229675	54665	protein_coding	Rsbn1	rosbin, round spermatid basic protein 1	1.24523	2.84058	0.0223779	0.847047	4.87918	5.21729	5.09971	5.39857	5.47927	5.28087
26451_at	26451	6157	protein_coding	Rpl27a	ribosomal protein L27A	1.58286	2.84045	0.0223824	0.847047	3.8182	4.45874	3.97359	5.16941	4.38024	4.65466
258799_at	258799		protein_coding	Olfr906	olfactory receptor 906	1.27143	2.84018	0.0223918	0.847047	1.20947	1.28649	1.14626	1.78882	1.4496	1.41642
108168713_at	108168713			LOC108168713	uncharacterized LOC108168713	1.24438	2.83925	0.0224233	0.847047	2.04193	2.07171	2.00551	2.14089	2.47382	2.42937
77022_at	77022		transcribed_unprocessed_pseudogene	2700099C18Rik	NDC80 homolog, kinetochore complex component pseudogene	1.20983	2.83523	0.0225604	0.847047	2.43511	2.46207	2.48698	2.87485	2.61323	2.7087
67861_at	67861		protein_coding	Akr1b10	aldo-keto reductase family 1, member B10 (aldose reductase)	1.291	2.83497	0.0225696	0.847047	3.61468	3.4377	3.65147	3.68477	4.008	4.09402
208194_at	208194	9941	protein_coding	Exog	endo/exonuclease (5'-3'), endonuclease G-like	1.2695	2.83263	0.0226498	0.847047	3.17249	3.04575	3.1889	3.40659	3.30993	3.6987
69351_at	69351	644994	protein_coding	Smim23	small integral membrane protein 23	1.279	2.83185	0.0226766	0.847047	2.6555	2.642	2.97315	3.01326	3.28944	3.04161
545055_at	545055		protein_coding	Cma2	chymase 2, mast cell	1.24372	2.83065	0.0227182	0.847047	3.99249	4.06664	4.14678	4.23592	4.33252	4.56544
14008_at	14008	2116	protein_coding	Etv2	ets variant 2	1.20798	2.83043	0.0227258	0.847047	3.29091	3.40763	3.17221	3.61781	3.47626	3.6
115488260_at	115488260		snRNA			1.19729	2.82726	0.0228354	0.847047	1.31059	1.14335	1.25801	1.4393	1.4598	1.59237
71045_at	71045		lncRNA	4933406I18Rik	RIKEN cDNA 4933406I18 gene	1.19779	2.82498	0.0229144	0.847047	2.57845	2.57456	2.74283	2.81312	2.96148	2.90495
100041480_at	100041480			Gm9833	myelin basic protein expression factor 2, repressor pseudogene	1.36292	2.82303	0.0229826	0.847047	1.49327	1.78594	1.88046	2.21294	2.38872	1.88046
115486124_at	115486124		snoRNA			1.59486	2.82232	0.0230073	0.847047	3.72958	4.58423	4.55677	5.2407	4.65495	5.08518
77682_at	77682		protein_coding	9230102O04Rik	RIKEN cDNA 9230102O04 gene	1.46202	2.81945	0.0231077	0.847047	2.58096	2.28603	2.52213	2.66356	2.89265	3.39427
723823_at	723823		miRNA	Mir219a-1	microRNA 219a-1	1.19341	2.81521	0.0232573	0.847047	3.50858	3.43636	3.61777	3.84221	3.78411	3.70413
66578_at	66578	54069	protein_coding	Mis18a	MIS18 kinetochore protein A	1.24559	2.81498	0.0232653	0.847047	3.90406	4.20981	4.24159	4.44386	4.52444	4.35622
115485933_at	115485933		snoRNA			1.26235	2.81311	0.0233315	0.847047	2.21213	2.19656	2.01186	2.33584	2.67913	2.39881
230157_at	230157	8577	protein_coding	Tmeff1	transmembrane protein with EGF-like and two follistatin-like domains 1	1.20434	2.81286	0.0233403	0.847047	3.844	3.66438	3.71928	3.98753	4.11717	3.92699
319615_at	319615		protein_coding	Zfp944	zinc finger protein 944	1.32752	2.81157	0.0233863	0.847047	2.11172	2.48763	2.72459	2.81906	2.95534	2.83681
19871_at	19871		snoRNA	Rnu73b	U73B small nuclear RNA	1.23416	2.80731	0.0235383	0.847047	6.72784	6.78537	7.02755	7.23937	7.04728	7.17593
14734_at	14734	2719	protein_coding	Gpc3	glypican 3	1.25363	2.80595	0.023587	0.847047	2.57967	2.73438	2.63895	3.17934	2.82396	2.90795
100041724_at	100041724			Gm15217	predicted gene 15217	1.27947	2.80357	0.0236723	0.847047	2.60109	2.43962	2.28873	2.6092	2.80654	2.97423
387183_at	387183		miRNA	Mir188	microRNA 188	1.22199	2.80311	0.0236889	0.847047	4.80166	4.64313	4.49355	5.0218	4.88706	4.91003
71132_at	71132	26256	protein_coding	Cabyr	calcium-binding tyrosine-(Y)-phosphorylation regulated (fibrousheathin 2)	1.28519	2.8025	0.0237109	0.847047	3.30222	3.14484	3.05706	3.71512	3.55468	3.30123
258971_at	258971		protein_coding	Olfr1243	olfactory receptor 1243	1.22771	2.79802	0.0238733	0.847047	2.00644	2.35893	2.12251	2.42608	2.47897	2.49253
115490047_at	115490047		snoRNA			1.25482	2.79726	0.0239009	0.847047	1.66296	1.99676	1.61106	2.18014	2.04866	2.05157
67884_at	67884	755	protein_coding	Cfap410	cilia and flagella associated protein 410	1.19917	2.79671	0.0239207	0.847047	5.08227	5.23882	5.19915	5.43899	5.33641	5.52907
13603_at	13603	23596	protein_coding	Opn3	opsin 3	1.19969	2.79626	0.0239372	0.847047	4.67417	4.8665	4.75066	5.11537	5.01982	4.94563
239319_at	239319	84674	protein_coding	Card6	caspase recruitment domain family, member 6	1.21205	2.78985	0.0241717	0.847047	4.61153	4.71348	4.76734	4.84638	5.09534	4.97655
18109_at	18109	4613	protein_coding	Mycn	v-myc avian myelocytomatosis viral related oncogene, neuroblastoma derived	1.24746	2.78985	0.0241718	0.847047	3.1414	3.31056	3.324	3.70452	3.38131	3.63455
231903_at	231903	646625	protein_coding	Urad	ureidoimidazoline (2-oxo-4-hydroxy-4-carboxy-5) decarboxylase	1.26035	2.78909	0.0242	0.847047	9.0852	8.96361	8.90247	9.41057	9.43324	9.09014
625796_at	625796			Fam136b-ps	family with sequence similarity 136, member B, pseudogene	1.41363	2.78365	0.0244011	0.847047	3.5528	2.96931	3.52405	4.12417	3.70013	3.75358
27406_at	27406	55324	protein_coding	Abcf3	ATP-binding cassette, sub-family F (GCN20), member 3	1.18417	2.77662	0.0246638	0.847047	5.51567	5.51893	5.54118	5.8647	5.67527	5.76133
207798_at	207798		protein_coding	Gramd1c	GRAM domain containing 1C	1.21634	2.77595	0.024689	0.847047	6.56055	6.33833	6.39977	6.77067	6.78863	6.5878
258914_at	258914	79290	protein_coding	Olfr211	olfactory receptor 211	1.31571	2.77567	0.0246994	0.847047	3.09728	3.11438	2.73151	3.6031	3.26419	3.26795
259159_at	259159		protein_coding	Olfr628	olfactory receptor 628	1.39286	2.77495	0.0247266	0.847047	1.17674	1.52079	1.22189	1.90135	1.99301	1.42123
66361_at	66361	79752	protein_coding	Zfand1	zinc finger, AN1-type domain 1	1.27334	2.77448	0.0247442	0.847047	4.52089	4.4408	4.74398	4.78379	4.84513	5.11764
100038607_at	100038607		lncRNA	Gm10636	predicted gene 10636	1.2271	2.77445	0.0247452	0.847047	1.97033	1.86383	1.78809	2.32995	2.1193	2.04962
16323_at	16323	3624	protein_coding	Inhba	inhibin beta-A	1.26758	2.77387	0.0247671	0.847047	5.38326	5.11423	4.93639	5.41813	5.47487	5.59668
102637557_at	102637557			Gm34335	predicted gene, 34335	1.53312	2.77192	0.0248408	0.847047	4.35707	3.88222	3.50021	4.45645	4.30949	4.88705
243085_at	243085	7364	protein_coding	Ugt2b35	UDP glucuronosyltransferase 2 family, polypeptide B35	1.37074	2.77066	0.0248887	0.847047	6.89863	6.31039	6.72756	7.07992	7.32331	6.93255
74504_at	74504	152877	protein_coding	Fam53a	family with sequence similarity 53, member A	1.25189	2.77062	0.0248902	0.847047	4.68505	4.77612	4.95615	5.23635	5.20314	4.94638
102640562_at	102640562		lncRNA	BB218582	expressed sequence BB218582	1.29631	2.76899	0.0249519	0.847047	2.38562	1.97393	1.93912	2.34715	2.50747	2.60004
545861_at	545861		lncRNA	Gm5878	predicted gene 5878	1.35243	2.76617	0.0250595	0.847047	2.78755	2.38288	2.38288	3.1086	2.6826	3.07046
19342_at	19342	53916	protein_coding	Rab4b	RAB4B, member RAS oncogene family	1.24341	2.76524	0.0250951	0.847047	5.46577	5.47559	5.5231	5.8648	5.93843	5.58062
74303_at	74303		lncRNA	1700109K24Rik	RIKEN cDNA 1700109K24 gene	1.19066	2.76387	0.0251475	0.847047	3.96005	3.88373	3.79896	4.22751	4.09278	4.07745
237934_at	237934	390792	protein_coding	Krt39	keratin 39	1.24102	2.76246	0.0252014	0.847047	3.29759	3.4078	3.16408	3.42285	3.68605	3.68958
68369_at	68369		lncRNA	0610031O16Rik	RIKEN cDNA 0610031O16 gene	1.2376	2.76244	0.0252024	0.847047	6.2954	6.41272	6.62555	6.87429	6.67112	6.7227
100534287_at	100534287		protein_coding	Dchs2	dachsous cadherin related 2	1.19668	2.75916	0.0253285	0.847047	2.74968	2.90932	2.8231	3.18062	2.98416	3.09216
66123_at	66123		lncRNA	1110006O24Rik	RIKEN cDNA 1110006O24 gene	1.38843	2.75901	0.0253346	0.847047	3.04147	2.55199	2.97254	3.11772	3.25161	3.61675
13631_at	13631	29904	protein_coding	Eef2k	eukaryotic elongation factor-2 kinase	1.17681	2.7582	0.0253658	0.847047	4.83139	4.93195	4.81663	5.09455	5.0374	5.15309
71137_at	71137	5992	protein_coding	Rfx4	regulatory factor X, 4 (influences HLA class II expression)	1.25685	2.75473	0.0255003	0.847047	4.51544	4.55038	4.68454	5.09063	4.92358	4.70549
108101_at	108101	83706	protein_coding	Fermt3	fermitin family member 3	1.214	2.75116	0.0256393	0.847047	4.80314	4.77701	4.60258	4.95687	5.13854	4.92544
226016_at	226016	51104	protein_coding	Abhd17b	abhydrolase domain containing 17B	1.20697	2.75038	0.02567	0.847047	5.14925	5.21542	5.12481	5.35423	5.35246	5.58578
105083_at	105083	53918	protein_coding	Pelo	pelota mRNA surveillance and ribosome rescue factor	1.24713	2.74887	0.0257292	0.847047	5.00245	4.98786	5.13485	5.2778	5.22069	5.56328
27886_at	27886	8220	protein_coding	Ess2	ess-2 splicing factor	1.28059	2.74829	0.025752	0.847047	5.3561	4.92764	4.86947	5.37744	5.42909	5.46617
18515_at	18515	5089	protein_coding	Pbx2	pre B cell leukemia homeobox 2	1.28169	2.74785	0.0257694	0.847047	3.23489	3.35552	3.73754	3.81376	3.88001	3.75445
21393_at	21393	8557	protein_coding	Tcap	titin-cap	1.18565	2.74632	0.0258294	0.847047	4.49448	4.53172	4.5594	4.86822	4.67051	4.77786
78306_at	78306	254187	protein_coding	Tsga10ip	testis specific 10 interacting protein	1.22429	2.74514	0.0258762	0.847047	2.90353	2.8868	2.89017	3.36514	3.1299	3.0417
14525_at	14525	257144	protein_coding	Gcsam	germinal center associated, signaling and motility	1.20917	2.74482	0.0258887	0.847047	2.72323	2.97517	2.87293	3.04782	3.12655	3.22463
76987_at	76987	84064	protein_coding	Hdhd2	haloacid dehalogenase-like hydrolase domain containing 2	1.17498	2.74304	0.0259591	0.847047	6.0256	6.10566	6.19815	6.34559	6.33612	6.35077
100504525_at	100504525		lncRNA	Gm20268	predicted gene, 20268	1.17115	2.74088	0.0260447	0.847047	1.26481	1.39494	1.27086	1.54789	1.55052	1.51954
230866_at	230866	23065	protein_coding	Emc1	ER membrane protein complex subunit 1	1.17698	2.74052	0.026059	0.847047	6.84266	6.89149	6.98394	7.16497	7.17994	7.08004
723965_at	723965		miRNA	Mirlet7a-2	microRNA let7a-2	1.29165	2.74011	0.0260752	0.847047	2.80476	2.44254	2.4852	3.12263	2.96152	2.7612
241919_at	241919	57709	protein_coding	Slc7a14	solute carrier family 7 (cationic amino acid transporter, y+ system), member 14	1.24882	2.73995	0.0260816	0.847047	3.04228	3.07621	3.19726	3.28811	3.33617	3.6331
115489860_at	115489860					1.31242	2.73842	0.0261427	0.847047	4.30233	4.23069	3.9571	4.43635	4.80681	4.41124
78242_at	78242		protein_coding	Spink12	serine peptidase inhibitor, Kazal type 12	1.25031	2.73788	0.0261642	0.847047	1.75183	2.10268	2.12038	2.2271	2.3651	2.37397
66225_at	66225	84298	protein_coding	Llph	LLP homolog, long-term synaptic facilitation (Aplysia)	1.19244	2.73683	0.026206	0.847047	3.15904	3.13517	3.11219	3.40719	3.26148	3.4906
381531_at	381531		protein_coding	Mup21	major urinary protein 21	1.95645	2.73568	0.0262522	0.847047	3.33393	2.82627	2.53105	4.11848	4.27198	3.03969
15361_at	15361	3159	protein_coding	Hmga1	high mobility group AT-hook 1	1.26136	2.73559	0.0262559	0.847047	4.86376	5.00092	5.1474	5.23068	5.23879	5.53954
259000_at	259000	403277	protein_coding	Olfr195	olfactory receptor 195	1.37789	2.73455	0.0262974	0.847047	1.6683	1.31849	1.46896	1.88694	1.65762	2.25605
258953_at	258953		protein_coding	Olfr340	olfactory receptor 340	1.26316	2.73392	0.0263227	0.847047	2.53395	2.373	2.06704	2.73323	2.60999	2.67754
216766_at	216766	25929	protein_coding	Gemin5	gem nuclear organelle associated protein 5	1.19745	2.73385	0.0263257	0.847047	5.41848	5.59327	5.57232	5.72774	5.89495	5.74146
258893_at	258893		protein_coding	Olfr1225	olfactory receptor 1225	1.23473	2.73082	0.0264478	0.847047	1.52856	1.51155	1.44824	1.98672	1.63202	1.76087
115490487_at	115490487		snRNA			1.37159	2.73029	0.0264692	0.847047	2.01293	1.85958	1.78458	2.16616	2.11209	2.6842
110902_at	110902	1135	protein_coding	Chrna2	cholinergic receptor, nicotinic, alpha polypeptide 2 (neuronal)	1.34997	2.72921	0.0265127	0.847047	4.39174	4.22271	4.70744	4.93801	5.06829	4.62103
394435_at	394435	54578	protein_coding	Ugt1a6b	UDP glucuronosyltransferase 1 family, polypeptide A6B	1.21973	2.72669	0.0266148	0.847047	7.65304	7.74682	7.7653	8.08829	8.09709	7.82584
15486_at	15486	3294	protein_coding	Hsd17b2	hydroxysteroid (17-beta) dehydrogenase 2	1.23733	2.72237	0.0267909	0.847047	7.26459	7.14976	7.09429	7.53161	7.60543	7.27856
227715_at	227715	23404	protein_coding	Exosc2	exosome component 2	1.22133	2.72035	0.026874	0.847047	4.88891	4.92917	4.79602	5.33208	5.04662	5.08715
115486558_at	115486558		rRNA			1.29821	2.71897	0.0269306	0.847047	7.76701	7.61562	8.11345	8.33379	8.25611	8.06904
115488828_at	115488828		rRNA			1.29459	2.71799	0.0269709	0.847047	5.48407	5.54675	5.92043	6.09284	6.14378	5.85564
81877_at	81877	7148	protein_coding	Tnxb	tenascin XB	1.28262	2.71683	0.0270189	0.847047	4.57417	4.98168	5.03966	5.26738	5.31544	5.12645
16202_at	16202	3611	protein_coding	Ilk	integrin linked kinase	1.17936	2.71539	0.0270782	0.847047	6.64126	6.58921	6.6927	6.95349	6.89009	6.79081
17086_at	17086	9437	protein_coding	Ncr1	natural cytotoxicity triggering receptor 1	1.40363	2.71394	0.0271382	0.847047	3.66296	3.16891	3.15208	3.50852	3.96032	3.99401
619314_at	619314		lncRNA	B020014A21Rik	RIKEN cDNA B020014A21 gene	1.26956	2.7137	0.0271482	0.847047	2.21634	2.38395	1.92449	2.46994	2.64667	2.47073
14081_at	14081	2180	protein_coding	Acsl1	acyl-CoA synthetase long-chain family member 1	1.2379	2.71307	0.0271743	0.847047	9.42349	9.67861	9.78968	9.97103	10.0176	9.8454
23947_at	23947	11043	protein_coding	Mid2	midline 2	1.21632	2.71176	0.0272289	0.847047	5.82207	5.99506	5.72016	6.06346	6.24512	6.08276
17423_at	17423	8509	protein_coding	Ndst2	N-deacetylase/N-sulfotransferase (heparan glucosaminyl) 2	1.19277	2.71015	0.0272959	0.847047	4.86933	4.85675	4.68934	5.06592	4.97669	5.13814
13723_at	13723	133418	protein_coding	Emb	embigin	1.20741	2.71008	0.0272987	0.847047	3.45221	3.47573	3.73931	3.80544	3.86269	3.83225
100526558_at	100526558		miRNA	Mir344b	microRNA 344b	1.20313	2.70902	0.0273431	0.847047	1.13654	1.11091	0.985282	1.31184	1.24168	1.47413
381232_at	381232			Mirt1	myocardial infarction associated transcript 1	1.31012	2.70847	0.0273659	0.847047	3.27358	3.6973	3.74285	3.93757	3.83193	4.14085
21386_at	21386	6926	protein_coding	Tbx3	T-box 3	1.39826	2.707	0.0274276	0.847047	6.32625	6.43163	6.18812	6.96564	6.98553	6.37742
11877_at	11877	421	protein_coding	Arvcf	armadillo repeat gene deleted in velocardiofacial syndrome	1.19559	2.70659	0.0274447	0.847047	5.11786	5.0938	5.25956	5.52593	5.34023	5.37709
276919_at	276919	50628	protein_coding	Gemin4	gem nuclear organelle associated protein 4	1.31122	2.7054	0.0274947	0.847047	4.67181	4.74733	5.08731	5.45177	5.07202	5.16235
115488465_at	115488465		snRNA			1.47232	2.70036	0.0277076	0.847047	3.54897	3.29439	3.52881	4.41835	3.61589	3.90959
100041759_at	100041759		protein_coding	Gm15293	predicted gene 15293	1.54634	2.69923	0.0277555	0.847047	2.63529	2.03191	2.05939	3.28306	2.80774	2.49578
268482_at	268482	3859	protein_coding	Krt12	keratin 12	1.17358	2.69736	0.0278348	0.847047	3.40226	3.38286	3.49342	3.59702	3.64882	3.72501
625732_at	625732			Gm11893	predicted gene 11893	1.2502	2.6969	0.0278542	0.847047	1.53134	1.333	1.59573	1.98672	1.65356	1.77929
546160_at	546160		protein_coding	Fbxw25	F-box and WD-40 domain protein 25	1.28263	2.69652	0.0278707	0.847047	1.80973	1.65396	1.579	1.89555	1.90982	2.28889
20499_at	20499	10723	protein_coding	Slc12a7	solute carrier family 12, member 7	1.16738	2.69399	0.0279784	0.847047	6.89292	6.77847	6.87365	7.11445	7.06049	7.04152
100042405_at	100042405			Gm10282	high mobility group nucleosomal binding domain 2 pseudogene	1.21942	2.6937	0.027991	0.847047	1.46321	1.63894	1.51409	1.74239	1.99002	1.73312
100217428_at	100217428			Snord57	small nucleolar RNA, C/D box 57	1.19997	2.69233	0.0280498	0.847047	8.2363	8.0965	8.34005	8.56925	8.49045	8.40793
101613_at	101613	171389	protein_coding	Nlrp6	NLR family, pyrin domain containing 6	1.21655	2.69075	0.0281176	0.847047	5.86294	6.18931	5.9729	6.36389	6.23215	6.29381
11650_at	11650	251	protein_coding	Alppl2	alkaline phosphatase, placental-like 2	1.35182	2.68902	0.0281921	0.847047	2.55252	2.94703	3.24204	3.30135	3.51458	3.30135
100039062_at	100039062			Gm2027	nuclear assembly factor 1 homolog pseudogene	1.17306	2.68721	0.0282703	0.847047	1.90693	1.82227	1.92003	2.15232	2.15334	2.03303
107003_at	107003			A330093E20Rik	RIKEN cDNA A330093E20 gene	1.24971	2.68516	0.0283592	0.847047	3.12713	3.51786	3.19157	3.5266	3.71387	3.5856
56613_at	56613	8986	protein_coding	Rps6ka4	ribosomal protein S6 kinase, polypeptide 4	1.22438	2.6847	0.0283789	0.847047	4.65516	4.59855	4.77018	4.88038	4.86452	5.14318
115487011_at	115487011		snRNA			1.78305	2.68035	0.0285684	0.847047	3.11647	2.51857	2.28606	3.01244	3.25114	4.06925
115486374_at	115486374					1.18911	2.66901	0.0290688	0.847047	5.20295	5.41928	5.20631	5.52339	5.57673	5.48749
66204_at	66204	97	protein_coding	Acyp1	acylphosphatase 1, erythrocyte (common) type	1.15485	2.66764	0.0291298	0.847047	4.71403	4.72428	4.72784	4.92055	4.94675	4.92187
723816_at	723816		miRNA	Mir130b	microRNA 130b	1.31488	2.66538	0.0292307	0.847047	2.41933	2.41449	2.48247	2.72704	2.58688	3.13143
666331_at	666331		lncRNA	LOC666331	uncharacterized LOC666331	1.20235	2.66516	0.0292403	0.847047	3.21808	3.12707	3.06422	3.33076	3.54593	3.32317
407831_at	407831	79652	protein_coding	Tmem204	transmembrane protein 204	1.24504	2.66464	0.0292636	0.847047	5.21727	5.00482	4.8504	5.38038	5.44745	5.20625
104366_at	104366			Snora64	small nucleolar RNA, H/ACA box 64	1.22071	2.66361	0.0293099	0.847047	6.49052	6.55097	6.72883	6.82934	7.02675	6.77586
64074_at	64074	64094	protein_coding	Smoc2	SPARC related modular calcium binding 2	1.34549	2.66232	0.029368	0.847047	4.81903	5.14733	4.94891	5.54366	5.56085	5.06059
105242394_at	105242394			Gm38678	predicted gene, 38678	1.82976	2.65894	0.0295204	0.847047	5.6889	5.86971	7.23038	7.31218	6.92933	7.60985
101055980_at	101055980			Gm15285	electron transfer flavoprotein subunit alpha, mitochondrial pseudogene	1.44731	2.65616	0.0296464	0.847047	2.90384	2.57106	2.59789	3.12084	2.86366	3.61082
77065_at	77065	25896	protein_coding	Ints7	integrator complex subunit 7	1.19508	2.65487	0.0297047	0.847047	6.36685	6.55599	6.61997	6.75311	6.84285	6.72744
19249_at	19249	5783	protein_coding	Ptpn13	protein tyrosine phosphatase, non-receptor type 13	1.20191	2.65395	0.0297468	0.847047	3.86219	4.11074	4.06771	4.19014	4.30506	4.34883
115486181_at	115486181		snoRNA			1.23887	2.65281	0.0297987	0.847047	2.45239	2.88998	2.59977	2.97345	2.98898	2.94119
12654_at	12654	1116	protein_coding	Chil1	chitinase-like 1	1.2257	2.65227	0.0298234	0.847047	3.32306	3.46689	3.36717	3.86314	3.53958	3.61899
68567_at	68567	10669	protein_coding	Cgref1	cell growth regulator with EF hand domain 1	1.32348	2.65051	0.0299039	0.847047	4.22113	4.04798	4.54837	4.51536	4.90474	4.62751
105245382_at	105245382			LOC105245382	zinc finger protein 431-like	1.19392	2.6488	0.0299823	0.847047	1.43173	1.25624	1.45194	1.53519	1.66758	1.70664
208941_at	208941			Gm4755	predicted gene 4755	1.22949	2.64852	0.0299954	0.847047	3.19248	2.92106	3.29	3.48412	3.483	3.35144
171284_at	171284		protein_coding	Timd2	T cell immunoglobulin and mucin domain containing 2	1.20159	2.64624	0.0301004	0.847047	4.58431	4.68851	4.50589	4.89333	4.95397	4.72218
67877_at	67877	51126	protein_coding	Naa20	N(alpha)-acetyltransferase 20, NatB catalytic subunit	1.2644	2.64579	0.030121	0.847047	4.72709	5.16518	4.72835	5.22133	5.15905	5.29781
102632463_at	102632463		lncRNA	LOC102632463	uncharacterized LOC102632463	1.23535	2.64551	0.0301341	0.847047	5.4153	5.75305	5.53835	5.97389	5.91834	5.73939
11303_at	11303	19	protein_coding	Abca1	ATP-binding cassette, sub-family A (ABC1), member 1	1.1714	2.64466	0.0301731	0.847047	9.09807	9.04748	9.13919	9.29802	9.2603	9.40844
74281_at	74281	375686	protein_coding	Spatc1	spermatogenesis and centriole associated 1	1.17822	2.64262	0.0302676	0.847047	2.90152	3.01484	3.06562	3.26621	3.15091	3.27621
259024_at	259024		protein_coding	Olfr381	olfactory receptor 381	1.28122	2.64047	0.0303675	0.847047	1.56148	1.53435	1.50524	2.0934	1.60203	1.93605
57434_at	57434	7516	protein_coding	Xrcc2	X-ray repair complementing defective repair in Chinese hamster cells 2	1.29544	2.63837	0.0304653	0.847047	2.81035	2.9353	3.08247	3.24834	3.57091	3.10143
71388_at	71388			5530401A14Rik	RIKEN cDNA 5530401A14 gene	1.17996	2.6359	0.030581	0.847047	1.69201	1.58662	1.51344	1.86513	1.75613	1.88918
66310_at	66310	84661	protein_coding	Dpy30	dpy-30, histone methyltransferase complex regulatory subunit	1.16217	2.63557	0.0305967	0.847047	4.82877	4.85376	4.79919	5.10483	4.98813	5.03734
668661_at	668661		protein_coding	2410002F23Rik	RIKEN cDNA 2410002F23 gene	1.18503	2.63363	0.0306877	0.847047	4.74179	4.80338	4.89228	5.02388	4.98057	5.16521
621203_at	621203			Gm6205	predicted gene 6205	1.35172	2.63289	0.0307225	0.847047	1.68344	1.27258	1.41271	2.18955	1.80043	1.66049
387153_at	387153		miRNA	Mir135a-1	microRNA 135a-1	1.43771	2.63204	0.0307624	0.847047	2.73774	2.60967	2.85683	3.46557	3.44556	2.77368
547176_at	547176	340554	protein_coding	Zc3h12b	zinc finger CCCH-type containing 12B	1.20399	2.63174	0.0307767	0.847047	3.07043	2.87015	2.85479	3.31716	3.10993	3.17405
23807_at	23807	10425	protein_coding	Arih2	ariadne RBR E3 ubiquitin protein ligase 2	1.19187	2.6316	0.0307834	0.847047	7.42234	7.45847	7.46399	7.81014	7.55554	7.72759
14873_at	14873	9446	protein_coding	Gsto1	glutathione S-transferase omega 1	1.1764	2.63011	0.0308537	0.847047	5.91453	5.8764	6.08447	6.19421	6.20763	6.18524
69740_at	69740	51611	protein_coding	Dph5	diphthamide biosynthesis 5	1.21627	2.62327	0.0311791	0.847047	4.94717	5.13783	5.17246	5.51392	5.33268	5.256
625995_at	625995			Gm6642	ubiquitin-like 5 pseudogene	1.38457	2.62064	0.0313048	0.847047	2.89987	2.56185	3.00826	3.63028	3.09014	3.1294
98488_at	98488	9330	protein_coding	Gtf3c3	general transcription factor IIIC, polypeptide 3	1.17938	2.61757	0.031453	0.847047	5.82836	5.66755	5.74254	5.98325	6.06633	5.9028
170770_at	170770	27113	protein_coding	Bbc3	BCL2 binding component 3	1.25933	2.61694	0.0314832	0.847047	3.75778	3.62359	3.39052	3.81923	3.84615	4.1099
72201_at	72201	51633	protein_coding	Otud6b	OTU domain containing 6B	1.19463	2.61472	0.0315908	0.847047	7.56907	7.7746	7.65128	8.03657	7.88714	7.84108
76649_at	76649		lncRNA	1700119H24Rik	RIKEN cDNA 1700119H24 gene	1.16065	2.61471	0.031591	0.847047	4.86378	4.9716	4.92101	5.12127	5.17816	5.10268
66495_at	66495	4709	protein_coding	Ndufb3	NADH:ubiquinone oxidoreductase subunit B3	1.21843	2.61452	0.0316002	0.847047	1.98548	1.93986	1.9896	2.18455	2.44672	2.11793
217011_at	217011	54475	protein_coding	Nle1	notchless homolog 1	1.21554	2.61443	0.0316049	0.847047	3.99485	4.05253	3.95491	4.20526	4.46579	4.15832
252837_at	252837	51554	protein_coding	Ackr4	atypical chemokine receptor 4	1.37574	2.61414	0.0316185	0.847047	4.03088	4.07708	4.17097	4.78176	4.67053	4.13054
210573_at	210573	441151	protein_coding	Tmem151b	transmembrane protein 151B	1.38971	2.61354	0.0316479	0.847047	3.18238	3.69933	3.53736	4.00701	3.62648	4.19968
22226_at	22226	7349	protein_coding	Ucn	urocortin	1.21118	2.61295	0.0316766	0.847047	4.64714	4.66633	4.87664	5.10532	4.87384	5.04183
74649_at	74649	93979	protein_coding	Cpa5	carboxypeptidase A5	1.18092	2.61001	0.0318196	0.847047	2.44993	2.6584	2.53096	2.76601	2.85826	2.73973
115486147_at	115486147		snoRNA			1.24711	2.60848	0.0318947	0.847047	2.16496	2.55622	2.27381	2.58858	2.58444	2.79615
100041296_at	100041296		protein_coding	Gm3259	predicted gene 3259	1.41171	2.60839	0.0318988	0.847047	2.97875	2.69434	2.54952	3.61075	3.07575	2.97875
93880_at	93880		protein_coding	Pcdhb9	protocadherin beta 9	1.24277	2.6059	0.032021	0.847047	1.42419	1.57556	1.70857	2.04491	1.7091	1.88947
75111_at	75111			4930512H18Rik	RIKEN cDNA 4930512H18 gene	1.3676	2.60467	0.0320815	0.847047	2.24188	2.21613	2.20116	2.36686	3.02968	2.53302
319965_at	319965	200014	protein_coding	Cc2d1b	coiled-coil and C2 domain containing 1B	1.19204	2.60244	0.0321917	0.847047	4.9217	4.97561	4.98991	5.36399	5.142	5.1302
54525_at	54525	9066	protein_coding	Syt7	synaptotagmin VII	1.17393	2.60133	0.0322466	0.847047	4.31219	4.41256	4.309	4.62552	4.47665	4.62304
79560_at	79560	134510	protein_coding	Ublcp1	ubiquitin-like domain containing CTD phosphatase 1	1.80991	2.59924	0.0323499	0.847047	2.63293	3.53217	3.54839	4.61979	3.51145	4.11686
102638201_at	102638201			E130120K24Rik	RIKEN cDNA E130120K24 gene	1.40102	2.59749	0.0324372	0.847047	2.2762	1.89998	1.72074	2.1705	2.41915	2.76187
12467_at	12467	10693	protein_coding	Cct6b	chaperonin containing Tcp1, subunit 6b (zeta)	1.2185	2.59527	0.0325479	0.847047	2.54259	2.38045	2.39295	2.88681	2.7025	2.5701
12794_at	12794	254263	protein_coding	Cnih2	cornichon family AMPA receptor auxiliary protein 2	1.20974	2.59504	0.0325592	0.847047	3.40645	3.67106	3.70657	3.85756	3.9568	3.80807
270192_at	270192	51560	protein_coding	Rab6b	RAB6B, member RAS oncogene family	1.18884	2.5949	0.0325661	0.847047	3.6255	3.66128	3.64372	3.78431	4.03474	3.84848
11639_at	11639	205	protein_coding	Ak4	adenylate kinase 4	1.20965	2.59016	0.032804	0.847047	5.46063	5.27523	5.49978	5.7987	5.54942	5.71014
108167368_at	108167368			LOC108167368	uncharacterized LOC108167368	1.45976	2.59007	0.0328085	0.847047	2.03927	1.49679	1.94117	2.75773	2.26246	2.05801
24084_at	24084	27285	protein_coding	Tekt2	tektin 2	1.2093	2.58817	0.0329046	0.847047	2.57672	2.32276	2.60169	2.87065	2.77486	2.6886
115490302_at	115490302					1.39334	2.58797	0.0329145	0.847047	2.88863	3.06207	2.74245	3.62386	3.48127	2.96051
14570_at	14570	398	protein_coding	Arhgdig	Rho GDP dissociation inhibitor (GDI) gamma	1.23468	2.58684	0.0329719	0.847047	3.03204	3.18984	2.74409	3.29439	3.33521	3.2831
100529076_at	100529076			Snord42a	small nucleolar RNA, C/D box 42A	1.16973	2.58373	0.0331299	0.847047	9.34427	9.20916	9.35826	9.57928	9.54447	9.46892
69372_at	69372	27304	protein_coding	Mocs3	molybdenum cofactor synthesis 3	1.21167	2.58358	0.0331373	0.847047	3.46853	3.56745	3.37228	3.71136	3.90269	3.61698
98256_at	98256	8564	protein_coding	Kmo	kynurenine 3-monooxygenase (kynurenine 3-hydroxylase)	1.16093	2.58236	0.0331993	0.847047	8.57376	8.60153	8.54989	8.82664	8.8295	8.71227
11990_at	11990	8455	protein_coding	Atrn	attractin	1.21789	2.58134	0.0332515	0.847047	7.54299	7.68662	7.83637	7.8937	8.11542	7.91439
26397_at	26397	5606	protein_coding	Map2k3	mitogen-activated protein kinase kinase 3	1.16045	2.58099	0.0332695	0.847047	6.51186	6.46924	6.51031	6.7867	6.68116	6.66496
59031_at	59031	55501	protein_coding	Chst12	carbohydrate sulfotransferase 12	1.25535	2.57973	0.0333341	0.847047	3.76948	4.08106	3.86018	4.07309	4.18891	4.42804
100415787_at	100415787		lncRNA	Tomm6os	translocase of outer mitochondrial membrane 6, opposite strand	1.22008	2.57826	0.0334093	0.847047	3.74586	3.42293	3.39456	3.7528	3.82888	3.86728
116873_at	116873	57620	protein_coding	Stim2	stromal interaction molecule 2	1.19406	2.57782	0.0334318	0.847047	6.32947	6.13567	6.27678	6.50849	6.60995	6.38958
74059_at	74059		lncRNA	4933406G16Rik	RIKEN cDNA 4933406G16 gene	1.29369	2.57695	0.0334767	0.847047	1.96622	1.9869	1.67645	1.99675	2.27977	2.45183
638695_at	638695			Gm7247	predicted gene 7247	1.23397	2.57584	0.0335336	0.847047	1.44441	1.73312	1.8262	1.86774	2.00511	2.06087
115489630_at	115489630					1.20684	2.57297	0.0336816	0.847047	4.14616	4.09469	3.95133	4.42139	4.40292	4.17585
105372_at	105372	84135	protein_coding	Utp15	UTP15 small subunit processome component	1.20292	2.57002	0.033835	0.847047	5.09706	5.11849	5.29583	5.34409	5.57744	5.38699
232236_at	232236	51244	protein_coding	Ccdc174	coiled-coil domain containing 174	1.22949	2.56949	0.0338623	0.847047	4.85117	4.7296	4.57769	4.83729	5.09803	5.11392
209212_at	209212	734	protein_coding	Osgin2	oxidative stress induced growth inhibitor family member 2	1.2162	2.56696	0.0339941	0.847047	3.77275	3.83599	3.90237	4.06719	3.97287	4.30104
70316_at	70316	4706	protein_coding	Ndufab1	NADH:ubiquinone oxidoreductase subunit AB1	1.21242	2.5657	0.0340605	0.847047	5.57611	5.7321	5.77621	5.92476	5.85296	6.13309
100316736_at	100316736		miRNA	Mir599	microRNA 599	1.15566	2.56476	0.0341095	0.847047	1.38395	1.32456	1.39881	1.62822	1.56036	1.5446
17701_at	17701	4487	protein_coding	Msx1	msh homeobox 1	1.22948	2.56407	0.0341459	0.847047	4.54863	4.26282	4.62944	4.86294	4.81851	4.67191
223254_at	223254	10160	protein_coding	Farp1	FERM, RhoGEF (Arhgef) and pleckstrin domain protein 1 (chondrocyte-derived)	1.16038	2.56398	0.0341506	0.847047	6.22261	6.21747	6.08947	6.41306	6.36672	6.39709
67876_at	67876	80219	protein_coding	Coq10b	coenzyme Q10B	1.30795	2.56318	0.0341924	0.847047	5.79545	6.20813	6.4224	6.50512	6.66985	6.47372
383883_at	383883			Gm5277	ribosomal protein L17 pseudogene	1.4135	2.56303	0.0342002	0.847047	4.0703	4.23788	4.05025	4.51293	4.24339	5.00276
232821_at	232821	29903	protein_coding	Ccdc106	coiled-coil domain containing 106	1.16314	2.5617	0.0342701	0.847047	2.88642	2.96231	3.01333	3.1084	3.21565	3.19271
69834_at	69834	339122	protein_coding	Rab43	RAB43, member RAS oncogene family	1.21313	2.56118	0.0342975	0.847047	6.66472	6.8722	7.01442	7.15865	7.19778	7.04823
13510_at	13510	1828	protein_coding	Dsg1a	desmoglein 1 alpha	1.4386	2.56115	0.0342991	0.847047	2.6082	3.20615	3.6023	3.84253	3.64285	3.66487
320165_at	320165	6867	protein_coding	Tacc1	transforming, acidic coiled-coil containing protein 1	1.175	2.56009	0.0343553	0.847047	6.59433	6.80719	6.69234	6.98861	6.88837	6.92092
382053_at	382053	23491	protein_coding	Ces3a	carboxylesterase 3A	1.21862	2.56003	0.0343582	0.847047	10.5537	10.6268	10.6444	10.9946	10.985	10.6812
52477_at	52477	90806	protein_coding	Angel2	angel homolog 2	1.15615	2.55954	0.034384	0.847047	5.20558	5.20027	5.15216	5.45596	5.35433	5.37429
100046078_at	100046078		unprocessed_pseudogene	Gm15266	predicted gene 15266	1.17314	2.55938	0.0343927	0.847047	1.86987	1.96783	1.96299	2.13436	2.26631	2.0872
109222_at	109222	5918	protein_coding	Rarres1	retinoic acid receptor responder (tazarotene induced) 1	1.44968	2.55626	0.034558	0.847047	5.7982	5.92483	6.0512	6.42381	6.84019	6.00984
15110_at	15110	9421	protein_coding	Hand1	heart and neural crest derivatives expressed 1	1.21082	2.55573	0.0345862	0.847047	3.75276	3.84239	3.933	4.21483	3.93986	4.19128
107932_at	107932	1108	protein_coding	Chd4	chromodomain helicase DNA binding protein 4	1.153	2.55356	0.0347019	0.847047	7.26694	7.29712	7.30306	7.51702	7.52424	7.44081
108167930_at	108167930		lncRNA	Gm11714	predicted gene 11714	1.30257	2.55108	0.0348343	0.847047	3.86142	3.92551	4.00451	4.4751	4.4404	3.9708
104871_at	104871	55812	protein_coding	Spata7	spermatogenesis associated 7	1.19368	2.55069	0.0348555	0.847047	3.19841	3.17875	3.25388	3.45547	3.60581	3.32319
102632070_at	102632070			Gm20465	predicted gene 20465	1.23613	2.55016	0.0348835	0.847047	1.62037	1.49679	1.75254	1.72383	2.04107	2.01277
208366_at	208366	10799	protein_coding	Rpp40	ribonuclease P 40 subunit	1.19887	2.54961	0.0349134	0.847047	3.61574	3.62026	3.56722	3.7509	4.0316	3.79003
258275_at	258275	79317	protein_coding	Olfr729	olfactory receptor 729	1.17386	2.54959	0.0349142	0.847047	1.42701	1.57553	1.50227	1.68183	1.68478	1.83072
245424_at	245424	83550	protein_coding	Gpr101	G protein-coupled receptor 101	1.224	2.54852	0.0349718	0.847047	4.57132	4.64987	4.51129	4.81721	4.70742	5.06276
13436_at	13436	1789	protein_coding	Dnmt3b	DNA methyltransferase 3B	1.25945	2.54746	0.0350286	0.847047	3.53021	3.93802	3.66609	4.17138	3.87356	4.10153
115486232_at	115486232		snoRNA			1.18596	2.54622	0.0350957	0.847047	1.27314	1.31459	1.07958	1.45202	1.54772	1.41315
328695_at	328695		protein_coding	Gm813	predicted gene 813	1.17361	2.54416	0.0352068	0.847047	1.46418	1.57163	1.55399	1.73863	1.67616	1.86378
382348_at	382348	83551	protein_coding	Taar8b	trace amine-associated receptor 8B	1.23369	2.54318	0.0352601	0.847047	1.22823	1.02857	1.09339	1.22823	1.41495	1.59935
76788_at	76788	23008	protein_coding	Klhdc10	kelch domain containing 10	1.19849	2.54162	0.0353451	0.847047	6.24445	6.03591	6.15383	6.3743	6.54055	6.29995
76615_at	76615	137362	protein_coding	Got1l1	glutamic-oxaloacetic transaminase 1-like 1	1.1558	2.53964	0.0354526	0.847047	2.39036	2.3521	2.40061	2.60089	2.64165	2.52524
258678_at	258678		protein_coding	Olfr1441	olfactory receptor 1441	1.23977	2.53953	0.0354585	0.847047	4.22358	4.31462	4.17089	4.66162	4.30124	4.65176
18946_at	18946	5407	protein_coding	Pnliprp1	pancreatic lipase related protein 1	1.16084	2.53945	0.0354628	0.847047	2.80993	2.86673	2.90791	3.00751	3.08455	3.13678
109857_at	109857	874	protein_coding	Cbr3	carbonyl reductase 3	1.19934	2.53851	0.0355143	0.847047	3.15057	3.17221	2.88981	3.26668	3.40332	3.34283
20524_at	20524	10478	protein_coding	Slc25a17	solute carrier family 25 (mitochondrial carrier, peroxisomal membrane protein), member 17	1.17324	2.5382	0.035531	0.847047	6.19858	6.03125	6.11299	6.32909	6.42999	6.27582
94044_at	94044	23786	protein_coding	Bcl2l13	BCL2-like 13 (apoptosis facilitator)	1.1784	2.53793	0.0355461	0.847047	5.99103	6.23307	6.11927	6.40434	6.34949	6.30855
380918_at	380918	283514	protein_coding	Siah3	siah E3 ubiquitin protein ligase family member 3	1.29647	2.53716	0.0355883	0.847047	3.39908	3.3776	2.98051	3.74597	3.74379	3.40204
434179_at	434179	7561	protein_coding	Zfp975	zinc finger protein 975	1.25864	2.53616	0.0356429	0.847047	3.56909	3.46562	3.72081	3.75378	3.82713	4.15016
106628_at	106628	9322	protein_coding	Trip10	thyroid hormone receptor interactor 10	1.16036	2.53558	0.0356747	0.847047	5.20073	5.22454	5.20932	5.50563	5.35078	5.41782
72475_at	72475	23648	protein_coding	Ssbp3	single-stranded DNA binding protein 3	1.19673	2.53459	0.0357292	0.847047	6.29708	6.4191	6.41471	6.67911	6.74347	6.47552
320798_at	320798			4831440D22Rik	RIKEN cDNA 4831440D22 gene	1.24892	2.53417	0.0357522	0.847047	3.11952	3.52819	3.44714	3.55437	3.79913	3.72422
22038_at	22038	5359	protein_coding	Plscr1	phospholipid scramblase 1	1.26473	2.53402	0.0357605	0.847047	3.61423	4.01824	3.78262	4.22969	3.94785	4.2625
244913_at	244913			Gm4978	ribosomal protein L7A pseudogene	1.39786	2.53216	0.0358627	0.847047	3.92751	4.13805	3.30091	4.30416	4.45789	4.16399
234857_at	234857	84501	protein_coding	Spire2	spire type actin nucleation factor 2	1.18183	2.53162	0.0358929	0.847047	4.03326	4.26768	4.213	4.34633	4.46861	4.42965
70110_at	70110	3430	protein_coding	Ifi35	interferon-induced protein 35	1.18264	2.5315	0.0358994	0.847047	5.97948	6.18515	5.9494	6.23306	6.27199	6.34438
115486207_at	115486207		snoRNA			1.42871	2.52908	0.0360331	0.847047	2.77239	2.77239	2.63481	2.73976	3.36421	3.51346
28035_at	28035	10713	protein_coding	Usp39	ubiquitin specific peptidase 39	1.15686	2.52862	0.0360588	0.847047	5.69427	5.67827	5.78198	5.96921	5.93946	5.87713
434026_at	434026			Igkv2-116	immunoglobulin kappa variable 2-116	1.19609	2.52709	0.036144	0.847047	3.79296	4.03361	3.94426	4.20961	4.27386	4.06462
237754_at	237754	153579	protein_coding	Btnl9	butyrophilin-like 9	1.20778	2.52703	0.036147	0.847047	5.30411	5.5114	5.61948	5.79793	5.81977	5.64582
20520_at	20520	6584	protein_coding	Slc22a5	solute carrier family 22 (organic cation transporter), member 5	1.22263	2.52697	0.0361506	0.847047	5.09872	5.39347	5.45172	5.72015	5.56917	5.54231
115487522_at	115487522		snoRNA			1.23625	2.52626	0.03619	0.847047	6.11807	6.31208	5.9153	6.54432	6.43238	6.30387
545085_at	545085	55100	protein_coding	Wdr70	WD repeat domain 70	1.24676	2.52613	0.0361973	0.847047	4.11887	4.35663	4.3492	4.77503	4.59953	4.39174
105243448_at	105243448			Gm26849	predicted gene, 26849	1.21475	2.52577	0.0362173	0.847047	2.82476	3.17422	2.97927	3.37672	3.18777	3.27086
74375_at	74375	79571	protein_coding	Gcc1	golgi coiled coil 1	1.17328	2.52556	0.0362287	0.847047	5.09268	4.97075	5.12322	5.20917	5.37643	5.29232
59050_at	59050	10412	protein_coding	Nsa2	NSA2 ribosome biogenesis homolog	1.15909	2.52448	0.0362893	0.847047	5.05598	5.16587	5.04895	5.35908	5.28222	5.26987
107146_at	107146	10249	protein_coding	Glyat	glycine-N-acyltransferase	1.17809	2.52356	0.0363405	0.847047	8.30588	8.38586	8.43321	8.68505	8.6563	8.48809
17168_at	17168	8131	protein_coding	Nprl3	nitrogen permease regulator-like 3	1.18537	2.52354	0.0363415	0.847047	5.64953	5.51182	5.37465	5.72681	5.82285	5.73342
237313_at	237313	53832	protein_coding	Il20ra	interleukin 20 receptor, alpha	1.24142	2.52311	0.036366	0.847047	2.57822	2.51872	2.40901	3.04136	2.66511	2.7106
67912_at	67912	387263	protein_coding	1600012H06Rik	RIKEN cDNA 1600012H06 gene	1.22783	2.52215	0.0364197	0.847047	5.64475	5.70112	5.51624	5.71991	6.08415	5.92957
69393_at	69393		lncRNA	1700024B18Rik	RIKEN cDNA 1700024B18 gene	1.15809	2.52178	0.0364405	0.847047	2.78586	2.91766	2.83733	3.10812	3.04417	3.02557
12297_at	12297	784	protein_coding	Cacnb3	calcium channel, voltage-dependent, beta 3 subunit	1.25851	2.51944	0.0365715	0.84724	3.42321	3.54577	3.70026	3.86876	3.68116	4.09761
67292_at	67292	5279	protein_coding	Pigc	phosphatidylinositol glycan anchor biosynthesis, class C	1.21658	2.51933	0.0365778	0.84724	4.5926	4.32863	4.49634	4.6396	4.71029	4.91417
72792_at	72792	257407	protein_coding	2810459M11Rik	RIKEN cDNA 2810459M11 gene	1.21838	2.51813	0.0366455	0.84724	6.13587	6.45377	6.27108	6.7168	6.48882	6.51685
73259_at	73259	130106	protein_coding	Cib4	calcium and integrin binding family member 4	1.23962	2.51678	0.0367217	0.84724	2.68245	2.27351	2.32726	2.6752	2.8586	2.70748
66296_at	66296	55142	protein_coding	Haus2	HAUS augmin-like complex, subunit 2	1.16872	2.51556	0.0367909	0.84724	5.29429	5.17474	5.09397	5.42102	5.45769	5.36465
94071_at	94071		protein_coding	Clec2h	C-type lectin domain family 2, member h	1.21011	2.51384	0.0368883	0.84724	2.94418	3.14434	3.05854	3.41572	3.14514	3.40276
68667_at	68667	54795	protein_coding	Trpm4	transient receptor potential cation channel, subfamily M, member 4	1.20834	2.5135	0.0369074	0.84724	3.81912	4.09701	4.16119	4.33724	4.23163	4.34712
16987_at	16987	4047	protein_coding	Lss	lanosterol synthase	1.18434	2.51331	0.0369183	0.84724	5.42495	5.53462	5.62814	5.67521	5.87215	5.77302
78752_at	78752	55454	protein_coding	Csgalnact2	chondroitin sulfate N-acetylgalactosaminyltransferase 2	1.24631	2.5132	0.0369244	0.84724	4.49174	4.25714	4.25714	4.61976	4.47146	4.85464
21955_at	21955	7138	protein_coding	Tnnt1	troponin T1, skeletal, slow	1.23287	2.51255	0.0369613	0.84724	3.49137	3.2672	3.39626	3.5314	3.62735	3.88706
12877_at	12877	64506	protein_coding	Cpeb1	cytoplasmic polyadenylation element binding protein 1	1.30267	2.51229	0.0369764	0.84724	3.78864	4.46185	4.17805	4.5758	4.47973	4.59275
115487320_at	115487320					1.25253	2.51136	0.0370294	0.847743	2.41732	2.52638	2.39579	2.58333	3.01549	2.68233
17001_at	17001	4056	protein_coding	Ltc4s	leukotriene C4 synthase	1.2188	2.50679	0.0372907	0.849974	3.41094	3.73823	3.46862	3.87742	3.70146	3.90835
117147_at	117147	116285	protein_coding	Acsm1	acyl-CoA synthetase medium-chain family member 1	1.24311	2.50677	0.0372919	0.849974	7.13161	7.47106	7.47216	7.83963	7.60993	7.5788
115487005_at	115487005		snRNA			1.31536	2.50636	0.0373158	0.849974	5.3093	4.85846	4.74567	5.29484	5.58488	5.26114
68016_at	68016	347273	protein_coding	Cavin4	caveolae associated 4	1.20749	2.50553	0.037363	0.849974	2.50159	2.73094	2.59323	2.87305	2.74201	3.02234
100124673_at	100124673			Trbv13-1	T cell receptor beta, variable 13-1	1.28837	2.50464	0.0374143	0.849974	2.40045	2.7775	2.98196	3.01677	3.23586	3.0532
77034_at	77034	90231	protein_coding	2510039O18Rik	RIKEN cDNA 2510039O18 gene	1.18138	2.50227	0.037551	0.849974	6.95404	6.95869	7.11979	7.36556	7.19539	7.19236
74002_at	74002	84249	protein_coding	Psd2	pleckstrin and Sec7 domain containing 2	1.19336	2.50213	0.0375592	0.849974	2.56219	2.65773	2.37002	2.82278	2.70123	2.84174
384198_at	384198	100129583	protein_coding	Fam47e	family with sequence similarity 47, member E	1.22022	2.50081	0.0376357	0.849974	4.747	4.74876	4.41067	4.96608	4.99271	4.82937
102238526_at	102238526			LOC102238526	polymerase (RNA) II (DNA directed) polypeptide K pseudogene	1.25099	2.50042	0.0376585	0.849974	2.38107	2.11248	2.30735	2.3542	2.71802	2.68385
100861755_at	100861755		protein_coding	Gm21190	predicted gene, 21190	1.22377	2.50002	0.0376816	0.849974	4.84351	5.20723	4.87384	5.37607	5.22404	5.22189
20493_at	20493	6554	protein_coding	Slc10a1	solute carrier family 10 (sodium/bile acid cotransporter family), member 1	1.22024	2.49783	0.0378086	0.849974	8.68412	8.95482	8.905	9.15575	9.26929	8.9799
100217443_at	100217443			Snord12	small nucleolar RNA, C/D box 12	1.31792	2.49398	0.0380337	0.849974	6.31843	5.76836	6.44549	6.67749	6.60227	6.52917
214922_at	214922	29986	protein_coding	Slc39a2	solute carrier family 39 (zinc transporter), member 2	1.22797	2.49395	0.0380352	0.849974	3.52843	3.5622	3.51509	3.71222	3.69654	4.05675
208583_at	208583	79858	protein_coding	Nek11	NIMA (never in mitosis gene a)-related expressed kinase 11	1.20879	2.49366	0.0380524	0.849974	2.95096	3.29439	3.06899	3.38896	3.29439	3.46779
101055736_at	101055736			Gm38433	predicted gene, 38433	2.09099	2.49357	0.0380578	0.849974	2.28562	2.47357	2.6452	2.40311	3.92725	3.8467
72416_at	72416	10128	protein_coding	Lrpprc	leucine-rich PPR-motif containing	1.16657	2.49327	0.0380751	0.849974	6.98056	7.19702	7.09667	7.29153	7.34206	7.31513
414095_at	414095		lncRNA	B130034C11Rik	RIKEN cDNA B130034C11 gene	1.27627	2.49287	0.0380986	0.849974	3.32525	3.37302	3.45555	3.49226	4.00357	3.6694
64899_at	64899	64900	protein_coding	Lpin3	lipin 3	1.1501	2.48897	0.0383283	0.849974	3.50602	3.52597	3.57498	3.68744	3.75355	3.7708
115487594_at	115487594		snRNA			1.18314	2.4889	0.0383322	0.849974	0.986606	1.19575	1.16397	1.39628	1.2561	1.42488
73985_at	73985		lncRNA	4930445N18Rik	RIKEN cDNA 4930445N18 gene	1.20587	2.48732	0.0384259	0.849974	1.8397	1.58058	1.80177	2.04296	1.87794	2.11461
242484_at	242484	401546	protein_coding	D630039A03Rik	RIKEN cDNA D630039A03 gene	1.31526	2.48644	0.0384777	0.849974	3.89019	4.40029	4.49036	4.77143	4.50394	4.74617
381572_at	381572		protein_coding	9430007A20Rik	RIKEN cDNA 9430007A20 gene	1.25881	2.4844	0.0385989	0.849974	2.55902	2.63006	2.57475	2.92872	2.65213	3.13917
70962_at	70962		lncRNA	4922502N22Rik	RIKEN cDNA 4922502N22 gene	1.16936	2.48433	0.0386034	0.849974	2.15606	2.12162	2.29092	2.39752	2.3536	2.49649
78805_at	78805		lncRNA	4930545L23Rik	RIKEN cDNA 4930545L23 gene	1.20617	2.48074	0.0388174	0.849974	3.30296	3.20903	3.23522	3.70214	3.37346	3.46428
67712_at	67712	51312	protein_coding	Slc25a37	solute carrier family 25, member 37	1.17045	2.48	0.0388616	0.849974	6.94358	7.10602	7.13486	7.25861	7.36173	7.24988
108077_at	108077	6499	protein_coding	Skiv2l	superkiller viralicidic activity 2-like (S. cerevisiae)	1.14371	2.47905	0.0389185	0.849974	6.30839	6.33116	6.33307	6.50392	6.53875	6.51103
268970_at	268970	79822	protein_coding	Arhgap28	Rho GTPase activating protein 28	1.17458	2.47817	0.0389715	0.849974	2.55679	2.71399	2.61704	2.9724	2.81697	2.7926
19159_at	19159	9265	protein_coding	Cyth3	cytohesin 3	1.16349	2.47814	0.038973	0.849974	5.51165	5.39048	5.50776	5.61616	5.6848	5.76377
20965_at	20965	6854	protein_coding	Syn2	synapsin II	1.20768	2.47725	0.0390266	0.849974	3.04061	3.14304	3.10399	3.56012	3.2656	3.25959
723825_at	723825		miRNA	Mir103-2	microRNA 103-2	1.2971	2.47701	0.0390407	0.849974	3.85216	3.70264	4.34487	4.39543	4.4209	4.2863
22402_at	22402	8840	protein_coding	Ccn4	cellular communication network factor 4	1.21878	2.47672	0.0390586	0.849974	2.90539	3.22237	2.99224	3.27803	3.4754	3.22987
628133_at	628133			Platr6	pluripotency associated transcript 6	1.16368	2.47487	0.0391698	0.849974	4.17356	4.02058	4.09183	4.39174	4.29091	4.26019
76478_at	76478	93323	protein_coding	Haus8	4HAUS augmin-like complex, subunit 8	1.18259	2.4735	0.0392527	0.849974	5.74633	5.86103	5.8793	5.93041	6.12188	6.15382
76421_at	76421	388649	protein_coding	1700028K03Rik	RIKEN cDNA 1700028K03 gene	1.19288	2.47219	0.0393319	0.849974	2.14726	2.30786	2.16304	2.30786	2.56321	2.50374
115486246_at	115486246		snoRNA			1.20786	2.47182	0.0393543	0.849974	1.23904	1.44335	1.20889	1.68594	1.41547	1.60547
100046950_at	100046950			Gm17778	predicted gene, 17778	1.22391	2.4718	0.0393555	0.849974	3.22233	3.32917	3.05024	3.57529	3.59102	3.30616
115489970_at	115489970		protein_coding			1.52376	2.47128	0.0393872	0.849974	2.53715	2.83482	2.8278	2.76762	3.38691	3.72943
22160_at	22160	7291	protein_coding	Twist1	twist basic helix-loop-helix transcription factor 1	1.17185	2.46992	0.0394699	0.849974	3.81021	3.73824	3.72097	3.8657	4.00339	4.08011
72122_at	72122		lncRNA	2010308F09Rik	RIKEN cDNA 2010308F09 gene	1.18693	2.46853	0.0395546	0.849974	2.58017	2.46269	2.56251	2.90665	2.79133	2.63948
432480_at	432480		protein_coding	Gm1553	predicted gene 1553	1.19443	2.46665	0.0396692	0.849974	1.40701	1.51969	1.50242	1.58653	1.71513	1.88352
115489175_at	115489175		snRNA			1.26425	2.46629	0.0396911	0.849974	1.79601	1.72409	1.35784	1.79838	2.01584	2.09921
68915_at	68915	57176	protein_coding	Vars2	valyl-tRNA synthetase 2, mitochondrial	1.1835	2.46594	0.0397124	0.849974	5.52142	5.64832	5.69414	5.80882	5.99442	5.78614
56707_at	56707	7769	protein_coding	Zfp111	zinc finger protein 111	1.24165	2.46508	0.0397654	0.849974	4.95933	4.86674	5.17166	5.25822	5.15897	5.51123
93882_at	93882		protein_coding	Pcdhb11	protocadherin beta 11	1.15103	2.46412	0.039824	0.850562	2.33682	2.3342	2.39433	2.54197	2.51089	2.61989
100017_at	100017	26119	protein_coding	Ldlrap1	low density lipoprotein receptor adaptor protein 1	1.15084	2.46246	0.0399261	0.852079	6.2748	6.33436	6.23638	6.49446	6.52411	6.4353
73296_at	73296	22836	protein_coding	Rhobtb3	Rho-related BTB domain containing 3	1.14977	2.46007	0.0400732	0.853222	4.60978	4.69614	4.66729	4.82559	4.84092	4.91066
27528_at	27528	9315	protein_coding	Nrep	neuronal regeneration related protein	1.25267	2.45701	0.040263	0.855977	5.37205	5.64403	5.72474	6.01989	5.69561	6.00111
115490525_at	115490525					1.28512	2.45521	0.0403748	0.855977	2.03112	1.98639	2.03507	2.35473	2.64537	2.08411
21385_at	21385	6909	protein_coding	Tbx2	T-box 2	1.20548	2.45325	0.0404967	0.855977	4.78079	4.48342	4.52575	4.81155	4.99277	4.80474
233204_at	233204	79735	protein_coding	Tbc1d17	TBC1 domain family, member 17	1.17132	2.45141	0.0406119	0.855977	5.52634	5.6185	5.76973	5.8345	5.8579	5.91585
75836_at	75836		lncRNA	Atxn7l1os2	ataxin 7-like 1, opposite strand 2	1.14645	2.45017	0.0406894	0.855977	4.16309	4.21692	4.24274	4.37032	4.40807	4.43626
723836_at	723836		miRNA	Mir30e	microRNA 30e	1.33929	2.45012	0.0406925	0.855977	1.92885	2.18458	1.59939	2.59403	2.27488	2.12713
105244329_at	105244329			Gm14199	predicted gene 14199	1.1495	2.44838	0.0408021	0.855977	3.59917	3.66978	3.68238	3.85455	3.89678	3.80288
71519_at	71519	113612	protein_coding	Cyp2u1	cytochrome P450, family 2, subfamily u, polypeptide 1	1.52838	2.4477	0.0408445	0.855977	7.29142	6.78618	6.92996	7.82503	7.88572	7.03569
17112_at	17112	4071	protein_coding	Tm4sf1	transmembrane 4 superfamily member 1	1.16779	2.44714	0.0408802	0.855977	5.38321	5.49318	5.54312	5.77461	5.60835	5.70765
78929_at	78929	171568	protein_coding	Polr3h	polymerase (RNA) III (DNA directed) polypeptide H	1.17575	2.44628	0.0409342	0.855977	4.60859	4.55174	4.76225	4.78948	4.88323	4.95422
67996_at	67996	6431	protein_coding	Srsf6	serine/arginine-rich splicing factor 6	1.14605	2.44566	0.0409734	0.855977	6.77184	6.79591	6.69897	6.96218	6.93295	6.96313
18627_at	18627	8864	protein_coding	Per2	period circadian clock 2	1.22981	2.44171	0.0412237	0.855977	5.41168	5.73529	5.66759	5.90594	6.05759	5.74973
665095_at	665095		protein_coding	Cyp2j8	cytochrome P450, family 2, subfamily j, polypeptide 8	1.19849	2.44137	0.0412456	0.855977	2.28667	2.35881	2.08978	2.4783	2.63387	2.41086
241113_at	241113	53632	protein_coding	Prkag3	protein kinase, AMP-activated, gamma 3 non-catalytic subunit	1.20743	2.44022	0.0413188	0.855977	2.60418	2.41101	2.71765	2.77148	2.79321	2.99023
102162_at	102162	27097	protein_coding	Taf5l	TATA-box binding protein associated factor 5 like	1.16112	2.43877	0.0414108	0.855977	5.26533	5.1929	5.0864	5.3399	5.44606	5.40879
72047_at	72047	11325	protein_coding	Ddx42	DEAD (Asp-Glu-Ala-Asp) box polypeptide 42	1.16507	2.4387	0.0414156	0.855977	6.09249	6.07784	6.15776	6.39656	6.37394	6.21328
242721_at	242721	127707	protein_coding	Klhdc7a	kelch domain containing 7A	1.32152	2.43843	0.0414327	0.855977	3.62265	4.05455	3.98974	4.56715	4.23903	4.05686
654803_at	654803			B130055M24Rik	RIKEN cDNA B130055M24 gene	1.29873	2.43769	0.04148	0.855977	4.01934	3.99541	4.49646	4.42066	4.48988	4.76569
100306945_at	100306945		snoRNA	Snora73b	small nucleolar RNA, H/ACA box 73b	1.23357	2.43681	0.0415363	0.856225	6.2042	6.25529	6.55984	6.73741	6.48122	6.72143
20360_at	20360	10500	protein_coding	Sema6c	sema domain, transmembrane domain (TM), and cytoplasmic domain, (semaphorin) 6C	1.15416	2.43646	0.0415589	0.856225	3.25029	3.26472	3.25231	3.52516	3.37211	3.48626
231668_at	231668	54621	protein_coding	Vsig10	V-set and immunoglobulin domain containing 10	1.17677	2.43439	0.0416916	0.857186	3.92935	4.01069	3.97028	4.09141	4.17339	4.33995
115485677_at	115485677					1.19151	2.43285	0.0417907	0.857186	1.37303	1.363	1.29438	1.46628	1.76269	1.54448
329735_at	329735		lncRNA	4933431E20Rik	RIKEN cDNA 4933431E20 gene	1.18443	2.4327	0.0418006	0.857186	3.4787	3.4294	3.61764	3.69093	3.88688	3.67751
628027_at	628027			Igkv1-133	immunoglobulin kappa variable 1-133	1.19345	2.43016	0.0419643	0.857186	1.53555	1.60347	1.73312	1.89776	1.73312	2.00115
22186_at	22186		protein_coding	Uba52	ubiquitin A-52 residue ribosomal protein fusion product 1	1.26382	2.43006	0.0419708	0.857186	3.969	3.93941	3.43722	4.12542	4.18647	4.10514
100039054_at	100039054		protein_coding	Mup12	major urinary protein 12	2.67364	2.42958	0.0420019	0.857186	5.79717	4.07957	4.45926	6.45424	7.04954	5.02378
80911_at	80911	8310	protein_coding	Acox3	acyl-Coenzyme A oxidase 3, pristanoyl	1.16556	2.42942	0.0420125	0.857186	6.24473	6.45668	6.42562	6.58636	6.57154	6.64025
319556_at	319556		lncRNA	A330041J22Rik	RIKEN cDNA A330041J22 gene	1.24564	2.4248	0.0423131	0.857753	1.88011	2.22855	2.01881	2.29349	2.21726	2.56525
353187_at	353187	9975	protein_coding	Nr1d2	nuclear receptor subfamily 1, group D, member 2	1.16952	2.42439	0.0423393	0.857753	7.41607	7.54978	7.6095	7.77699	7.81479	7.66383
100037282_at	100037282	83861	protein_coding	Rsph3b	radial spoke 3B homolog (Chlamydomonas)	1.51034	2.42357	0.0423933	0.857753	4.53024	3.59112	4.50258	4.51707	5.05905	4.959
57815_at	57815	166378	protein_coding	Spata5	spermatogenesis associated 5	1.16211	2.42306	0.0424264	0.857753	4.6935	4.61994	4.64607	4.78297	4.84738	4.97377
115490524_at	115490524		snRNA			1.25381	2.42279	0.0424439	0.857753	2.14786	1.89354	1.7447	2.076	2.42759	2.26919
104771_at	104771	51528	protein_coding	Jkamp	JNK1/MAPK8-associated membrane protein	1.19094	2.4217	0.0425153	0.857753	6.00327	5.98912	5.7087	6.21731	6.10148	6.15497
115489915_at	115489915					1.37474	2.42121	0.042548	0.857753	4.09923	3.2951	3.72045	3.96712	4.26326	4.34589
258287_at	258287	442191	protein_coding	Olfr125	olfactory receptor 125	1.2057	2.41814	0.0427499	0.857753	1.30751	1.1977	1.3762	1.42332	1.74243	1.5118
115486164_at	115486164					1.185	2.41699	0.0428253	0.857753	1.03434	1.05945	1.00727	1.22307	1.15801	1.43982
115489859_at	115489859					1.41483	2.41412	0.0430153	0.857753	2.34659	2.69814	2.35616	2.87415	2.59158	3.35933
234344_at	234344	92345	protein_coding	Naf1	nuclear assembly factor 1 ribonucleoprotein	1.3339	2.41351	0.0430564	0.857753	4.28239	4.08835	3.71001	4.27205	4.72242	4.34934
19935_at	19935	102724828,6150	protein_coding	Mrpl23	mitochondrial ribosomal protein L23	1.39648	2.41337	0.0430656	0.857753	2.07129	2.69037	2.96968	3.07178	2.95012	3.27593
56375_at	56375	8702	protein_coding	B4galt4	UDP-Gal:betaGlcNAc beta 1,4-galactosyltransferase, polypeptide 4	1.22256	2.4092	0.0433432	0.857753	3.67629	3.58674	3.71678	3.71015	4.07092	4.04429
66069_at	66069	10073	protein_coding	Snupn	snurportin 1	1.17442	2.40915	0.0433468	0.857753	3.4349	3.33632	3.52001	3.65104	3.56596	3.7687
100042851_at	100042851			Gm4066	smoothened homolog pseudogene	1.29474	2.40814	0.043414	0.857753	3.43803	3.23041	3.15296	3.70111	3.86833	3.33484
20714_at	20714	12	protein_coding	Serpina3k	serine (or cysteine) peptidase inhibitor, clade A, member 3K	1.51351	2.40767	0.0434457	0.857753	10.6999	10.1471	10.3996	11.1632	11.332	10.4584
109246_at	109246	10867	protein_coding	Tspan9	tetraspanin 9	1.21061	2.40727	0.0434723	0.857753	4.87158	5.02101	4.96855	5.09187	5.1495	5.42807
100040220_at	100040220			Gm9892	eukaryotic translation initiation factor 2, subunit 2 (beta) pseudogene	1.45528	2.40665	0.0435143	0.857753	4.8251	4.57351	4.3111	5.00072	5.53314	4.7262
72085_at	72085	64172	protein_coding	Osgepl1	O-sialoglycoprotein endopeptidase-like 1	1.1592	2.40651	0.0435237	0.857753	4.50547	4.37192	4.45155	4.74439	4.60004	4.62281
630612_at	630612			Gm17352	ribosomal protein S18 pseudogene	1.33743	2.40284	0.043771	0.857753	3.09169	3.34397	2.76356	3.56335	3.69749	3.2124
71120_at	71120		lncRNA	1700022A22Rik	RIKEN cDNA 1700022A22 gene	1.18924	2.40032	0.0439409	0.857753	1.76121	1.64986	1.60158	1.77841	1.91381	2.06135
258672_at	258672	441639	protein_coding	Olfr825	olfactory receptor 825	1.39677	2.39923	0.044015	0.857753	1.97391	1.94377	2.30382	2.80593	2.10687	2.69078
227627_at	227627	29989	protein_coding	Obp2a	odorant binding protein 2A	1.18656	2.39892	0.0440361	0.857753	2.17719	2.19803	2.05093	2.49607	2.23166	2.43018
207704_at	207704	85865	protein_coding	Gtpbp10	GTP-binding protein 10 (putative)	1.16057	2.39856	0.0440606	0.857753	5.49123	5.57215	5.44341	5.81111	5.69089	5.64722
69583_at	69583	8741	protein_coding	Tnfsf13	tumor necrosis factor (ligand) superfamily, member 13	1.56354	2.39628	0.044216	0.857753	3.24982	3.93069	3.54747	4.58468	4.35613	3.64644
76138_at	76138	165055	protein_coding	Ccdc138	coiled-coil domain containing 138	1.15599	2.39341	0.0444122	0.857753	3.72469	3.54275	3.68355	3.82345	3.88869	3.87167
77113_at	77113	11275	protein_coding	Klhl2	kelch-like 2, Mayven	1.19124	2.39242	0.0444801	0.857753	5.78673	5.74938	5.90511	5.94127	6.02106	6.22577
115485800_at	115485800		snoRNA			1.15807	2.39176	0.0445255	0.857753	1.23904	1.34459	1.33156	1.59943	1.51595	1.43244
11832_at	11832	364	protein_coding	Aqp7	aquaporin 7	1.23039	2.39137	0.0445523	0.857753	5.40909	5.74606	5.84947	5.86858	6.05432	6.00847
102634756_at	102634756			Gm32262	predicted gene, 32262	1.31841	2.39059	0.0446059	0.857753	4.42202	4.78342	4.89516	5.38296	5.01684	4.89233
108005_at	108005			Igkv3-7	immunoglobulin kappa variable 3-7	1.21558	2.39053	0.0446103	0.857753	1.03896	1.32241	1.41617	1.50892	1.6656	1.46643
170935_at	170935	392862	protein_coding	Grid2ip	glutamate receptor, ionotropic, delta 2 (Grid2) interacting protein 1	1.14709	2.38983	0.0446583	0.857753	3.09376	2.98864	2.95597	3.21273	3.19584	3.22719
23961_at	23961			Oas1b	2'-5' oligoadenylate synthetase 1B	1.27591	2.38901	0.044715	0.857753	4.60355	4.16582	4.51762	4.65778	5.0126	4.67931
229937_at	229937	54680	protein_coding	Znhit6	zinc finger, HIT type 6	1.1913	2.38862	0.0447419	0.857753	4.60237	4.39198	4.5509	4.82072	4.61551	4.86292
55983_at	55983	23024	protein_coding	Pdzrn3	PDZ domain containing RING finger 3	1.29791	2.38843	0.0447545	0.857753	4.78416	5.43704	5.10255	5.46909	5.38663	5.65685
234734_at	234734	16	protein_coding	Aars	alanyl-tRNA synthetase	1.17212	2.38805	0.0447809	0.857753	7.15051	7.12588	7.28244	7.42976	7.51156	7.30213
59027_at	59027	10135	protein_coding	Nampt	nicotinamide phosphoribosyltransferase	1.28812	2.38759	0.0448131	0.857753	6.55312	6.37857	6.69425	6.5963	7.08565	7.01056
319996_at	319996	113201	protein_coding	Casc4	cancer susceptibility candidate 4	1.16975	2.38507	0.0449877	0.857753	5.7903	5.81483	5.75509	6.12628	5.88191	6.0209
115485899_at	115485899		snoRNA			1.28763	2.3849	0.0449992	0.857753	3.96662	4.36101	3.77195	4.58483	4.28911	4.36685
72133_at	72133	142940	protein_coding	Trub1	TruB pseudouridine (psi) synthase family member 1	1.15944	2.38401	0.0450609	0.857753	6.12484	6.23422	6.06212	6.43116	6.31125	6.32124
235036_at	235036	56342	protein_coding	Ppan	peter pan homolog	1.2392	2.38081	0.0452843	0.857753	4.54825	4.60102	4.63279	4.99877	5.05211	4.62414
433759_at	433759	3065	protein_coding	Hdac1	histone deacetylase 1	1.27773	2.37879	0.0454258	0.857753	4.31181	3.73692	3.7496	4.24543	4.38488	4.30298
380694_at	380694		protein_coding	Ccnjl	cyclin J-like	1.1522	2.37749	0.0455166	0.857753	3.30235	3.27273	3.24016	3.38252	3.50889	3.5332
20787_at	20787	6720	protein_coding	Srebf1	sterol regulatory element binding transcription factor 1	1.19374	2.3769	0.0455581	0.857753	7.61587	7.69184	7.46261	7.83691	7.98295	7.71365
240066_at	240066		protein_coding	Zfp870	zinc finger protein 870	1.15901	2.37666	0.0455751	0.857753	4.16429	4.04412	4.02209	4.37315	4.22216	4.27386
239318_at	239318	345557	protein_coding	Plcxd3	phosphatidylinositol-specific phospholipase C, X domain containing 3	1.17668	2.3766	0.0455792	0.857753	3.61098	3.53468	3.45646	3.88098	3.63811	3.78104
73708_at	73708		protein_coding	Dppa3	developmental pluripotency-associated 3	1.32178	2.37585	0.045632	0.857753	2.63619	2.99053	2.77745	2.92636	3.12881	3.51552
667507_at	667507			Gm8674	predicted gene 8674	1.27205	2.37575	0.0456394	0.857753	1.6471	1.92939	1.71202	1.89644	2.02984	2.37579
258060_at	258060		protein_coding	Olfr1181	olfactory receptor 1181	1.34388	2.37334	0.0458091	0.857753	1.6443	1.66122	1.86774	2.2868	2.3651	1.73312
69634_at	69634	171425	protein_coding	Clybl	citrate lyase beta like	1.18283	2.3732	0.0458194	0.857753	5.76849	5.88336	5.89376	5.93903	6.21403	6.10935
19885_at	19885	6097	protein_coding	Rorc	RAR-related orphan receptor gamma	1.17373	2.3724	0.0458759	0.857753	6.80126	6.97699	7.03343	7.25827	7.15275	7.09945
70487_at	70487		lncRNA	5730403I07Rik	RIKEN cDNA 5730403I07 gene	1.23849	2.37206	0.0459	0.857753	2.70292	3.17296	3.01153	3.41241	3.22862	3.20169
15504_at	15504		protein_coding	Dnajb3	DnaJ heat shock protein family (Hsp40) member B3	1.16959	2.37153	0.0459374	0.857753	1.87157	2.05862	2.04107	2.12141	2.29174	2.23818
70808_at	70808			4632415L05Rik	RRS1 ribosome biogenesis regulator homolog pseudogene	1.20788	2.37054	0.0460078	0.857753	5.42369	5.59388	5.33038	5.88811	5.58766	5.68565
619829_at	619829			Gm6104	high mobility group box 3 pseudogene	1.20956	2.37049	0.0460109	0.857753	2.84489	2.86343	2.68023	3.25163	2.90602	3.04011
115489856_at	115489856		snRNA			1.21487	2.3694	0.0460884	0.857753	2.73656	2.55551	2.41161	2.81798	3.00863	2.72312
67045_at	67045	55781	protein_coding	Riok2	RIO kinase 2	1.16019	2.36929	0.0460963	0.857753	5.80094	5.83071	6.01979	6.11109	6.09297	6.10033
192656_at	192656	8767	protein_coding	Ripk2	receptor (TNFRSF)-interacting serine-threonine kinase 2	1.14995	2.36886	0.0461268	0.857753	5.88311	5.83031	5.72944	6.02031	5.97641	6.05399
12479_at	12479	912	protein_coding	Cd1d1	CD1d1 antigen	1.19372	2.36811	0.0461803	0.857753	5.93409	5.88707	5.98453	6.06513	6.37368	6.11559
108168393_at	108168393			LOC108168393	protein SPT2 homolog	1.18055	2.36745	0.0462277	0.857753	4.2744	4.37119	4.53238	4.55235	4.73518	4.61465
64082_at	64082	64091	protein_coding	Popdc2	popeye domain containing 2	1.20749	2.3638	0.046489	0.857753	3.1722	3.5377	3.26842	3.6091	3.50244	3.70127
100045792_at	100045792	345930	protein_coding	Ect2l	epithelial cell transforming sequence 2 oncogene-like	1.18482	2.36301	0.0465455	0.857753	3.30773	3.29137	3.49726	3.51835	3.56617	3.74503
223752_at	223752	23151	protein_coding	Gramd4	GRAM domain containing 4	1.19354	2.36226	0.0465992	0.857753	4.37495	4.4206	4.45952	4.77245	4.75642	4.47411
67441_at	67441		protein_coding	Isoc2b	isochorismatase domain containing 2b	1.20601	2.36224	0.0466009	0.857753	3.06202	2.86563	3.10865	3.19166	3.45831	3.19166
67797_at	67797	154007	protein_coding	Snrnp48	small nuclear ribonucleoprotein 48 (U11/U12)	1.14782	2.36169	0.0466402	0.857753	5.42643	5.43212	5.34905	5.574	5.55599	5.67302
115490520_at	115490520		snRNA			1.31593	2.36159	0.0466474	0.857753	2.31377	1.73312	1.54285	2.28346	2.33781	2.27133
625421_at	625421			C230062I16Rik	RIKEN cDNA C230062I16 gene	1.17766	2.36158	0.0466481	0.857753	3.56699	3.72562	3.75565	4.04726	3.86286	3.84409
110862_at	110862	3786	protein_coding	Kcnq3	potassium voltage-gated channel, subfamily Q, member 3	1.21904	2.36132	0.0466669	0.857753	3.25546	3.05941	3.05974	3.20011	3.56369	3.45336
75796_at	75796	124359	protein_coding	Cdyl2	chromodomain protein, Y chromosome-like 2	1.17259	2.36015	0.0467514	0.857753	4.34728	4.4022	4.53667	4.54063	4.7327	4.70128
245347_at	245347			Gm4984	predicted pseudogene 4984	1.15846	2.36012	0.0467539	0.857753	0.960978	1.11126	0.975757	1.30797	1.16299	1.21472
242608_at	242608	127435	protein_coding	Podn	podocan	1.23541	2.35915	0.0468235	0.857753	5.79546	6.00367	5.71111	5.94103	6.32928	6.14477
115488996_at	115488996					1.25794	2.35859	0.0468638	0.857753	1.94055	1.70209	1.90942	2.27877	1.89925	2.34037
66752_at	66752		lncRNA	4933404O12Rik	RIKEN cDNA 4933404O12 gene	1.24104	2.35811	0.0468991	0.857753	3.86989	4.04319	3.77451	4.23853	3.97449	4.39174
243628_at	243628		protein_coding	Vmn2r24	vomeronasal 2, receptor 24	1.31101	2.35698	0.0469807	0.857753	2.00873	1.57887	1.54511	1.98472	1.94008	2.38489
235611_at	235611	5364	protein_coding	Plxnb1	plexin B1	1.16321	2.35687	0.0469884	0.857753	5.75492	5.8556	5.99072	6.1074	6.03472	6.1217
664831_at	664831			Gm7358	predicted gene 7358	1.33015	2.35645	0.0470191	0.857753	2.49581	2.25728	1.89445	2.44719	2.90552	2.55109
78541_at	78541	140461	protein_coding	Asb8	ankyrin repeat and SOCS box-containing 8	1.17332	2.35517	0.0471123	0.857753	5.3199	5.4634	5.49613	5.66696	5.75913	5.54304
100217438_at	100217438			Scarna2	small Cajal body-specific RNA 2	1.17115	2.35509	0.0471183	0.857753	6.16393	5.98123	6.24876	6.30763	6.37093	6.4101
94094_at	94094	445372	protein_coding	Trim34a	tripartite motif-containing 34A	1.16875	2.35458	0.047155	0.857753	4.21035	4.1537	3.954	4.3317	4.37901	4.29333
235379_at	235379	342035	protein_coding	Gldn	gliomedin	1.14393	2.35285	0.0472809	0.857753	3.73972	3.71772	3.76535	3.87586	3.99746	3.92926
66772_at	66772	127247	protein_coding	Asb17	ankyrin repeat and SOCS box-containing 17	1.19317	2.35166	0.0473678	0.857753	1.85187	1.6899	2.01047	2.17365	2.15871	1.99536
115489913_at	115489913					1.20293	2.35086	0.0474268	0.857753	1.53134	1.49767	1.73289	1.86774	1.69367	1.99569
100503272_at	100503272		lncRNA	Gm11423	predicted gene 11423	1.14844	2.35017	0.0474775	0.857753	4.04401	4.06647	4.03906	4.32697	4.16897	4.24845
373864_at	373864	85301	protein_coding	Col27a1	collagen, type XXVII, alpha 1	1.2212	2.34669	0.0477328	0.857753	5.29768	5.59726	5.40679	5.76539	5.8654	5.53193
654801_at	654801	147808	protein_coding	Zfp784	zinc finger protein 784	1.16535	2.34451	0.0478938	0.857753	4.25654	4.47169	4.47854	4.66979	4.57642	4.63218
107566_at	107566	23568	protein_coding	Arl2bp	ADP-ribosylation factor-like 2 binding protein	1.17058	2.34399	0.0479326	0.857753	5.23648	5.39158	5.39309	5.54646	5.68184	5.47218
100217426_at	100217426			Snord49b	small nucleolar RNA, C/D box 49B	1.16802	2.34353	0.0479666	0.857753	8.96913	9.12367	9.20544	9.38476	9.24817	9.34402
93806_at	93806		protein_coding	Serpinb9g	serine (or cysteine) peptidase inhibitor, clade B, member 9g	1.15233	2.34267	0.0480298	0.857753	1.46654	1.42299	1.47179	1.74051	1.56283	1.66662
28253_at	28253	28234	protein_coding	Slco1b2	solute carrier organic anion transporter family, member 1b2	1.14676	2.33963	0.0482557	0.857753	9.76106	9.89063	9.8744	10.0895	10.0106	10.0208
66809_at	66809	54474	protein_coding	Krt20	keratin 20	1.14949	2.33881	0.0483169	0.857753	2.69583	2.58603	2.64304	2.76254	2.87418	2.88993
26448_at	26448	5891	protein_coding	Mok	MOK protein kinase	1.24002	2.33705	0.0484489	0.857753	2.3898	2.3352	2.73958	2.92699	2.6312	2.85547
20775_at	20775	6713	protein_coding	Sqle	squalene epoxidase	1.24102	2.33648	0.048491	0.857753	4.0857	4.1356	4.18609	4.20325	4.68336	4.41686
245126_at	245126	441864	protein_coding	Tarm1	T cell-interacting, activating receptor on myeloid cells 1	1.16617	2.33249	0.048791	0.857753	2.91081	2.80187	3.0086	3.18755	3.03103	3.17037
494124_at	494124		protein_coding	Calm5	calmodulin 5	1.19545	2.3305	0.0489407	0.857753	4.36762	4.28983	4.01647	4.57035	4.41987	4.47541
279766_at	279766	25807	protein_coding	Rhbdd3	rhomboid domain containing 3	1.16046	2.33028	0.0489576	0.857753	4.6873	4.75202	4.8484	4.94763	5.07603	4.90732
75732_at	75732	115811	protein_coding	Iqcd	IQ motif containing D	1.22908	2.32969	0.0490021	0.857753	3.45602	3.24671	3.51988	3.90856	3.6676	3.52705
723856_at	723856		miRNA	Mir376c	microRNA 376c	1.1492	2.32817	0.0491173	0.857753	1.06198	1.13206	1.06999	1.37817	1.25377	1.23062
23890_at	23890	2857	protein_coding	Gpr34	G protein-coupled receptor 34	1.20795	2.3273	0.0491836	0.857753	2.71431	2.77629	2.79676	2.80473	3.10004	3.17555
22390_at	22390	7465	protein_coding	Wee1	WEE 1 homolog 1 (S. pombe)	1.32356	2.32698	0.0492075	0.857753	4.71298	5.40547	5.42619	5.70153	5.63068	5.52784
17300_at	17300	2296	protein_coding	Foxc1	forkhead box C1	1.27194	2.32317	0.0494979	0.857753	2.61395	2.53288	2.51348	3.2045	2.68573	2.75661
18050_at	18050	354	protein_coding	Klk1b3	kallikrein 1-related peptidase b3	1.30625	2.32277	0.0495288	0.857753	2.29134	2.72811	2.01434	2.60018	2.81025	2.85775
100609_at	100609	55695	protein_coding	Nsun5	NOL1/NOP2/Sun domain family, member 5	1.32986	2.32136	0.0496363	0.857753	4.55243	4.23898	4.96294	4.99913	4.83664	5.21868
15245_at	15245	64399	protein_coding	Hhip	Hedgehog-interacting protein	1.246	2.32043	0.0497079	0.857753	2.7278	2.44186	2.50429	2.70045	3.11544	2.79225
12095_at	12095	632	protein_coding	Bglap3	bone gamma-carboxyglutamate protein 3	1.16199	2.31926	0.0497976	0.857753	4.11836	3.9637	4.12024	4.38441	4.24867	4.2191
18208_at	18208	9423	protein_coding	Ntn1	netrin 1	1.25248	2.31878	0.0498347	0.857753	5.99444	5.92506	6.25025	6.211	6.29733	6.62301
258458_at	258458	127059	protein_coding	Olfr165	olfactory receptor 165	1.19701	2.31873	0.0498385	0.857753	1.19702	1.1415	1.50142	1.56945	1.60331	1.46868
22232_at	22232		protein_coding	Slc35a2	solute carrier family 35 (UDP-galactose transporter), member A2	1.30867	2.31716	0.0499597	0.857753	4.19009	3.85103	3.53072	4.28783	4.06434	4.43523
15403_at	15403	3203	protein_coding	Hoxa6	homeobox A6	1.21268	2.3162	0.0500336	0.857753	1.78502	1.81081	1.81827	1.94544	1.96129	2.3117
75857_at	75857		lncRNA	4930568G15Rik	RIKEN cDNA 4930568G15 gene	1.19038	2.31463	0.0501554	0.857753	3.0114	2.97331	2.92024	3.09908	3.4069	3.13463
115488078_at	115488078		snoRNA			1.25843	2.31413	0.0501937	0.857753	5.00755	4.64524	5.01741	5.41302	5.24247	5.01202
55994_at	55994	4093	protein_coding	Smad9	SMAD family member 9	1.22604	2.31251	0.0503194	0.857753	4.59978	4.99202	4.68759	4.94074	5.01891	5.21745
18669_at	18669		protein_coding	Abcb1b	ATP-binding cassette, sub-family B (MDR/TAP), member 1B	1.17368	2.31245	0.0503243	0.857753	3.86113	4.00358	3.90792	4.05035	4.29726	4.11018
12309_at	12309	795	protein_coding	S100g	S100 calcium binding protein G	1.19161	2.31018	0.0505013	0.857753	2.34872	2.38873	2.07091	2.55945	2.42788	2.59477
258521_at	258521		protein_coding	Olfr860	olfactory receptor 860	1.17644	2.30961	0.0505455	0.857753	1.58172	1.28645	1.50139	1.68518	1.63754	1.76325
115485868_at	115485868		snoRNA			1.23287	2.30869	0.0506171	0.857753	4.25079	3.82192	4.08845	4.20672	4.37675	4.50081
229011_at	229011	140700	protein_coding	Samd10	sterile alpha motif domain containing 10	1.21658	2.30793	0.0506763	0.857753	2.61893	3.0016	2.81722	2.94605	3.20716	3.14564
620240_at	620240			Igkv8-26	immunoglobulin kappa variable 8-26	1.15332	2.30763	0.0507	0.857753	2.02329	1.97637	2.08314	2.22983	2.14433	2.3225
381694_at	381694	145173	protein_coding	B3glct	beta-3-glucosyltransferase	1.21147	2.30706	0.0507445	0.857753	3.89687	3.80916	4.21447	4.19254	4.2177	4.36651
22377_at	22377	23559	protein_coding	Wbp1	WW domain binding protein 1	1.18495	2.30658	0.0507822	0.857753	5.76784	5.57462	5.9421	6.02211	5.97847	6.04108
229694_at	229694		lncRNA	AI504432	expressed sequence AI504432	1.1707	2.30531	0.0508822	0.857753	2.9718	2.69888	2.71726	3.06321	2.99768	3.02484
115485703_at	115485703		snoRNA			1.21695	2.30421	0.0509688	0.857753	2.08242	1.69853	1.81424	2.04151	2.29966	2.11882
667260_at	667260			Gm8543	actin, gamma, cytoplasmic 1 pseudogene	1.28421	2.30352	0.0510229	0.857753	1.97989	1.85292	2.05817	1.98672	2.55412	2.38307
236899_at	236899	9468	protein_coding	Pcyt1b	phosphate cytidylyltransferase 1, choline, beta isoform	1.20297	2.30334	0.0510374	0.857753	2.99277	3.17017	2.91465	3.12838	3.44416	3.2996
68458_at	68458	94274	protein_coding	Ppp1r14a	protein phosphatase 1, regulatory inhibitor subunit 14A	1.14213	2.3033	0.05104	0.857753	4.20615	4.1771	4.23562	4.33106	4.40064	4.46006
20602_at	20602	9612	protein_coding	Ncor2	nuclear receptor co-repressor 2	1.15427	2.30313	0.0510534	0.857753	6.07605	5.95121	6.1709	6.24435	6.30986	6.27251
723936_at	723936		miRNA	Mir411	microRNA 411	1.17071	2.30057	0.0512558	0.857753	1.34051	1.29115	1.55492	1.55342	1.67431	1.65197
268354_at	268354	338811	protein_coding	Tafa2	TAFA chemokine like family member 2	1.19871	2.29787	0.0514703	0.857753	2.38555	2.48153	2.42784	2.89789	2.56685	2.59215
215210_at	215210	83862	protein_coding	Tmem120a	transmembrane protein 120A	1.14901	2.29785	0.0514716	0.857753	6.15102	6.08329	6.22156	6.295	6.33558	6.42663
105245272_at	105245272			Gm20522	predicted gene 20522	1.15256	2.29703	0.0515366	0.857753	3.15771	3.2569	3.17535	3.32813	3.50021	3.37251
319783_at	319783		lncRNA	A730056A06Rik	RIKEN cDNA A730056A06 gene	1.16424	2.29692	0.0515455	0.857753	3.12288	3.10636	2.91382	3.24337	3.35265	3.21055
100302567_at	100302567			AF357399	snoRNA AF357399	1.45145	2.29676	0.0515585	0.857753	4.34835	3.66848	4.67739	5.00696	4.92182	4.50425
244701_at	244701	4544	protein_coding	Mtnr1b	melatonin receptor 1B	1.17947	2.29597	0.0516212	0.857753	4.27675	4.00793	4.33644	4.47564	4.42263	4.45755
56335_at	56335	56339	protein_coding	Mettl3	methyltransferase like 3	1.23166	2.29469	0.0517232	0.857753	5.35148	5.05866	5.16208	5.36931	5.37309	5.71847
56318_at	56318	55	protein_coding	Acpp	acid phosphatase, prostate	1.18672	2.29466	0.0517255	0.857753	4.46509	4.46208	4.39791	4.51688	4.85047	4.68039
19784_at	19784			Rprl2	ribonuclease P RNA-like 2	1.18211	2.29166	0.0519656	0.857753	6.54504	6.5907	6.84324	6.96564	6.9364	6.81487
112405_at	112405	54583	protein_coding	Egln1	egl-9 family hypoxia-inducible factor 1	1.15057	2.28887	0.05219	0.857753	6.26202	6.31471	6.15377	6.37765	6.50367	6.45804
115486416_at	115486416					1.16726	2.28831	0.0522351	0.857753	4.29747	4.23282	4.38024	4.54441	4.39776	4.63191
100043467_at	100043467		protein_coding	Gm4454	predicted gene 4454	1.29212	2.28811	0.0522512	0.857753	2.08252	2.5766	2.2295	2.52295	2.54293	2.9383
546723_at	546723			Ppp1r2-ps3	protein phosphatase 1, regulatory (inhibitor) subunit 2, pseudogene 3	1.18976	2.28701	0.0523406	0.857753	4.88674	5.07609	5.1871	5.43212	5.21171	5.26468
60322_at	60322	56548	protein_coding	Chst7	carbohydrate (N-acetylglucosamino) sulfotransferase 7	1.16427	2.28622	0.0524039	0.857753	2.61776	2.83601	2.72827	2.85065	3.01146	2.98143
100217453_at	100217453			Snord16a	small nucleolar RNA, C/D box 16A	1.16824	2.28387	0.0525951	0.857753	9.25101	9.44625	9.4641	9.71055	9.53613	9.59167
115489248_at	115489248		snRNA			1.22922	2.28043	0.0528752	0.857753	3.08453	2.89863	3.23818	3.36889	3.55704	3.18458
66294_at	66294	60343	protein_coding	Fam3a	family with sequence similarity 3, member A	1.15063	2.27942	0.052957	0.857753	5.62765	5.5393	5.54907	5.67664	5.85343	5.78934
67775_at	67775	64108	protein_coding	Rtp4	receptor transporter protein 4	1.24352	2.27837	0.0530431	0.857753	6.45528	6.22791	6.0191	6.41551	6.75164	6.48945
243897_at	243897	199720	protein_coding	Ggn	gametogenetin	1.17777	2.27832	0.0530472	0.857753	4.84744	4.88457	4.57649	4.95436	5.04328	5.03652
260408_at	260408	377047	protein_coding	Prss45	protease, serine 45	1.16835	2.27828	0.0530507	0.857753	3.47983	3.57839	3.55162	3.79652	3.61113	3.86556
80720_at	80720	80714	protein_coding	Pbx4	pre B cell leukemia homeobox 4	1.16973	2.27812	0.0530639	0.857753	4.59952	4.48281	4.41806	4.83623	4.73431	4.60499
71703_at	71703	51566	protein_coding	Armcx3	armadillo repeat containing, X-linked 3	1.33318	2.27651	0.0531957	0.857753	1.86108	1.94064	2.15791	2.75591	2.09502	2.28788
723897_at	723897		miRNA	Mir33	microRNA 33	1.16188	2.2764	0.0532046	0.857753	1.69717	1.87952	1.93334	2.00346	2.04167	2.12219
115487568_at	115487568		snRNA			1.37944	2.27602	0.0532361	0.857753	1.97284	1.47759	1.12386	1.95879	2.28104	1.81349
115489495_at	115489495					1.22065	2.27555	0.0532745	0.857753	2.05721	1.85514	1.88709	2.23654	2.40676	1.99851
328099_at	328099		protein_coding	Prps1l3	phosphoribosyl pyrophosphate synthetase 1-like 3	1.31354	2.27496	0.0533235	0.857753	6.14403	5.98627	5.75817	6.02084	6.62012	6.39156
21934_at	21934	8792	protein_coding	Tnfrsf11a	tumor necrosis factor receptor superfamily, member 11a, NFKB activator	1.15106	2.27378	0.0534208	0.857753	4.72836	4.68485	4.81623	4.91437	5.03844	4.88394
56395_at	56395		protein_coding	Tmem115	transmembrane protein 115	1.1905	2.27373	0.0534247	0.857753	4.34118	4.35412	4.67875	4.69174	4.66873	4.79128
66513_at	66513	10454	protein_coding	Tab1	TGF-beta activated kinase 1/MAP3K7 binding protein 1	1.14576	2.27357	0.0534377	0.857753	5.08357	5.06098	5.04764	5.3549	5.18997	5.23129
78913_at	78913	26046	protein_coding	Ltn1	listerin E3 ubiquitin protein ligase 1	1.14921	2.2728	0.0535019	0.857753	6.00413	6.12053	6.16536	6.33147	6.33575	6.22688
212108_at	212108	117579	protein_coding	Rln3	relaxin 3	1.13184	2.27084	0.0536637	0.857753	3.40901	3.42703	3.41332	3.60511	3.56174	3.61797
237339_at	237339	84456	protein_coding	L3mbtl3	L3MBTL3 histone methyl-lysine binding protein	1.16382	2.27067	0.053678	0.857753	4.9408	4.91383	4.84727	5.12524	5.23582	4.98844
20312_at	20312	6376	protein_coding	Cx3cl1	chemokine (C-X3-C motif) ligand 1	1.14468	2.27021	0.0537163	0.857753	4.57569	4.5593	4.72562	4.79661	4.83537	4.81909
140497_at	140497	10871	protein_coding	Cd300c2	CD300C molecule 2	1.18217	2.2684	0.0538666	0.857753	2.25681	2.22175	2.14123	2.34405	2.62465	2.36027
243755_at	243755	26266	protein_coding	Slc13a4	solute carrier family 13 (sodium/sulfate symporters), member 4	1.18215	2.26814	0.0538875	0.857753	3.80713	3.70994	3.97687	4.11702	3.94248	4.16223
66196_at	66196	80179	protein_coding	Myo19	myosin XIX	1.1641	2.26761	0.0539322	0.857753	5.25543	5.4409	5.21006	5.56121	5.57228	5.43718
383548_at	383548		protein_coding	Serpinb3b	serine (or cysteine) peptidase inhibitor, clade B (ovalbumin), member 3B	1.17311	2.26681	0.0539983	0.857753	0.957797	1.13726	1.03854	1.19402	1.20542	1.41941
12988_at	12988	1445	protein_coding	Csk	c-src tyrosine kinase	1.14309	2.26615	0.0540538	0.857753	6.35192	6.22284	6.22889	6.49022	6.48734	6.40707
102634389_at	102634389		lncRNA	LOC102634389	uncharacterized LOC102634389	1.20688	2.26432	0.0542069	0.857753	2.45435	2.80306	2.47526	2.98572	2.82384	2.75425
18187_at	18187	8828	protein_coding	Nrp2	neuropilin 2	1.18455	2.26418	0.0542188	0.857753	6.41249	6.73133	6.73888	6.85768	6.84546	6.93439
67870_at	67870	58478	protein_coding	Enoph1	enolase-phosphatase 1	1.1588	2.26401	0.0542328	0.857753	5.173	5.43855	5.27134	5.49872	5.53375	5.5006
234736_at	234736	55159	protein_coding	Rfwd3	ring finger and WD repeat domain 3	1.15847	2.26385	0.0542457	0.857753	5.86036	5.78974	5.98611	6.18604	6.04544	6.0436
494448_at	494448	23466	protein_coding	Cbx6	chromobox 6	1.18688	2.26366	0.0542619	0.857753	4.0403	4.07518	3.92235	4.26666	4.40955	4.08985
227731_at	227731	114789	protein_coding	Slc25a25	solute carrier family 25 (mitochondrial carrier, phosphate carrier), member 25	1.25887	2.26359	0.0542676	0.857753	7.48837	7.87083	7.83326	7.99236	8.30203	7.89212
100038516_at	100038516		lncRNA	Gm10640	predicted gene 10640	1.25843	2.26241	0.0543664	0.857753	3.45719	2.86269	3.09618	3.60556	3.3654	3.49285
57874_at	57874	51495	protein_coding	Hacd3	3-hydroxyacyl-CoA dehydratase 3	1.15314	2.26216	0.0543877	0.857753	7.73684	7.87152	7.93764	8.01816	8.12301	8.02634
768252_at	768252			Foxl2os	forkhead box L2, opposite strand	1.22431	2.26127	0.0544622	0.857753	2.64297	2.38077	2.57768	3.02233	2.81906	2.62075
217082_at	217082	3131	protein_coding	Hlf	hepatic leukemia factor	1.29356	2.25992	0.0545759	0.857753	5.55492	6.01749	6.26655	6.27994	6.48431	6.26603
216185_at	216185			Gm4799	predicted gene 4799	1.41683	2.2582	0.054721	0.857753	3.72284	3.40441	4.25423	4.43187	4.55552	3.96787
22373_at	22373		protein_coding	Wap	whey acidic protein	1.31247	2.25817	0.0547235	0.857753	3.82995	4.23031	3.38917	4.19938	4.25981	4.28698
71721_at	71721	220965	protein_coding	Fam13c	family with sequence similarity 13, member C	1.14479	2.25756	0.0547752	0.857753	3.69084	3.70117	3.56329	3.8234	3.90919	3.80997
442847_at	442847		lncRNA	Platr7	pluripotency associated transcript 7	1.14922	2.25749	0.0547814	0.857753	2.55262	2.44936	2.63266	2.70296	2.80994	2.72735
100038739_at	100038739			Gm10615	predicted gene 10615	1.29506	2.25744	0.0547858	0.857753	3.56207	3.15016	3.8185	3.9402	4.04726	3.7204
214301_at	214301	155051	protein_coding	Crygn	crystallin, gamma N	1.2061	2.25735	0.0547934	0.857753	3.75091	3.49931	3.77015	3.76188	4.06244	4.00528
13808_at	13808	2027	protein_coding	Eno3	enolase 3, beta muscle	1.14415	2.25679	0.054841	0.857753	4.78011	4.86935	4.77464	4.9195	5.04827	5.03764
115487264_at	115487264					1.22545	2.25617	0.0548933	0.857753	8.28007	7.99616	8.24529	8.63108	8.50954	8.25149
227095_at	227095	26275	protein_coding	Hibch	3-hydroxyisobutyryl-Coenzyme A hydrolase	1.15663	2.25485	0.0550055	0.857753	6.25363	6.3759	6.21008	6.56414	6.38999	6.51488
30934_at	30934	27348	protein_coding	Tor1b	torsin family 1, member B	1.17193	2.25396	0.0550811	0.857753	6.41008	6.48036	6.65626	6.80955	6.79669	6.63165
115485907_at	115485907					1.30021	2.25325	0.0551414	0.857753	2.30735	2.04138	2.68913	2.62633	2.96548	2.62946
52686_at	52686	339175	protein_coding	Mettl2	methyltransferase like 2	1.32135	2.25261	0.0551954	0.857753	4.91117	5.45938	5.40486	5.71036	5.89558	5.39187
76815_at	76815		protein_coding	Calcoco2	calcium binding and coiled-coil domain 2	1.19999	2.25229	0.055223	0.857753	1.7996	2.02995	1.9398	1.98672	2.26628	2.29505
67781_at	67781	3608	protein_coding	Ilf2	interleukin enhancer binding factor 2	1.20975	2.25065	0.0553631	0.857753	5.00744	4.76576	4.86743	4.98075	5.12219	5.34807
381073_at	381073	283869	protein_coding	Npw	neuropeptide W	1.16085	2.24568	0.0557893	0.857753	4.27768	4.16791	3.99485	4.35256	4.35535	4.39174
74025_at	74025	27031	protein_coding	Nphp3	nephronophthisis 3 (adolescent)	1.17693	2.2444	0.0559001	0.857753	4.58609	4.44587	4.75399	4.78887	4.93237	4.78126
53404_at	53404	220202	protein_coding	Atoh7	atonal bHLH transcription factor 7	1.17733	2.2439	0.0559432	0.857753	3.68446	3.86214	4.0291	4.05191	4.15904	4.08978
20218_at	20218	10657	protein_coding	Khdrbs1	KH domain containing, RNA binding, signal transduction associated 1	1.1532	2.2428	0.0560382	0.857753	5.60215	5.73448	5.57555	5.93682	5.8107	5.78189
16348_at	16348	27130	protein_coding	Invs	inversin	1.15674	2.2428	0.0560383	0.857753	4.67064	4.83624	4.80092	4.93531	5.0845	4.91752
50490_at	50490	50507	protein_coding	Nox4	NADPH oxidase 4	1.13971	2.24174	0.0561303	0.857753	6.78124	6.65646	6.69947	6.95298	6.89568	6.85563
76425_at	76425	54994	protein_coding	Gid8	GID complex subunit 8	1.18795	2.24164	0.0561383	0.857753	6.37257	6.40671	6.5315	6.51625	6.68106	6.84506
50927_at	50927	4678	protein_coding	Nasp	nuclear autoantigenic sperm protein (histone-binding)	1.19301	2.23959	0.0563169	0.857753	4.3757	4.16699	4.22722	4.49044	4.67932	4.35341
20167_at	20167	6253	protein_coding	Rtn2	reticulon 2 (Z-band associated protein)	1.24366	2.23907	0.0563619	0.857753	2.59054	2.42219	2.50461	3.05737	2.55231	2.81233
67213_at	67213	54918	protein_coding	Cmtm6	CKLF-like MARVEL transmembrane domain containing 6	1.18823	2.2384	0.0564198	0.857753	7.76331	7.43774	7.64856	7.88968	7.96582	7.75108
246710_at	246710	23221	protein_coding	Rhobtb2	Rho-related BTB domain containing 2	1.19747	2.2382	0.0564374	0.857753	5.23956	4.98584	5.11119	5.30425	5.25105	5.55396
93684_at	93684	9403	protein_coding	Selenof	selenoprotein F	1.14848	2.23795	0.0564591	0.857753	8.10702	8.06602	8.16657	8.3054	8.40531	8.22414
72482_at	72482	84320	protein_coding	Acbd6	acyl-Coenzyme A binding domain containing 6	1.22076	2.23794	0.0564604	0.857753	4.24043	4.44008	4.63922	4.66157	4.6229	4.9091
18952_at	18952	5414	protein_coding	Sept4	septin 4	1.15245	2.23629	0.0566038	0.857753	4.93573	4.88786	4.9238	5.04603	5.06391	5.24361
100463512_at	100463512		protein_coding	Gm20594	predicted gene, 20594	1.2257	2.23569	0.0566569	0.857753	1.23893	1.39327	1.48662	1.89441	1.47994	1.60418
20704_at	20704	5265	protein_coding	Serpina1e	serine (or cysteine) peptidase inhibitor, clade A, member 1E	2.48117	2.23566	0.0566589	0.857753	8.14728	6.60498	6.94479	8.98335	9.20805	7.25819
56315_at	56315	51458	protein_coding	Rhcg	Rhesus blood group-associated C glycoprotein	1.21037	2.23465	0.0567479	0.857753	2.90269	2.75032	3.19632	3.34361	3.18201	3.17997
15894_at	15894	3383	protein_coding	Icam1	intercellular adhesion molecule 1	1.15773	2.23417	0.0567895	0.857753	6.12181	5.9252	6.16261	6.27981	6.33683	6.23612
17859_at	17859	4601	protein_coding	Mxi1	MAX interactor 1, dimerization protein	1.14957	2.23232	0.056952	0.857753	5.67473	5.84478	5.76655	5.91132	6.04626	5.93311
229707_at	229707	85369	protein_coding	Strip1	striatin interacting protein 1	1.17941	2.23116	0.0570544	0.857753	5.23192	5.09329	5.16513	5.47456	5.49873	5.21816
327900_at	327900	92181		Ubtd2	ubiquitin domain containing 2	1.13161	2.23002	0.0571544	0.857753	4.99926	4.98716	5.03017	5.17251	5.22857	5.14985
216635_at	216635		protein_coding	Hbq1a	hemoglobin, theta 1A	1.18166	2.22643	0.0574724	0.857753	2.53866	2.5616	2.29195	2.58193	2.74929	2.79028
100041265_at	100041265			Gm9755	Tu translation elongation factor pseudogene	1.15254	2.2247	0.0576264	0.857753	7.15624	7.30604	7.37262	7.51881	7.51617	7.42065
115489887_at	115489887					1.16682	2.22455	0.0576398	0.857753	4.47338	4.32415	4.24618	4.67692	4.56325	4.47338
72789_at	72789	79674	protein_coding	Veph1	ventricular zone expressed PH domain-containing 1	1.18927	2.2235	0.0577331	0.857753	3.86058	4.18566	4.22235	4.352	4.2827	4.40813
225392_at	225392	285613	protein_coding	Rell2	RELT-like 2	1.16196	2.22311	0.0577679	0.857753	2.63528	2.67008	2.42411	2.73503	2.86372	2.78955
233799_at	233799	123876	protein_coding	Acsm2	acyl-CoA synthetase medium-chain family member 2	1.1866	2.22263	0.0578106	0.857753	2.16437	2.21162	2.52174	2.56951	2.6081	2.48458
70549_at	70549	83660	protein_coding	Tln2	talin 2	1.18067	2.22132	0.0579276	0.857753	4.86954	4.72048	4.94059	4.98596	5.24088	5.01764
78217_at	78217	100505993	protein_coding	Tmem210	transmembrane protein 210	1.17487	2.22103	0.0579538	0.857753	3.69138	3.64325	3.96581	3.95971	4.00234	4.05571
208718_at	208718	129563	protein_coding	Dis3l2	DIS3 like 3'-5' exoribonuclease 2	1.14805	2.22051	0.0580002	0.857753	5.68022	5.57966	5.74044	5.89217	5.92332	5.78321
140577_at	140577	22881	protein_coding	Ankrd6	ankyrin repeat domain 6	1.17618	2.22039	0.0580109	0.857753	3.68073	3.42488	3.57089	3.75169	3.70324	3.92566
17691_at	17691		protein_coding	Sik1	salt inducible kinase 1	1.16395	2.22036	0.0580135	0.857753	6.31459	6.56959	6.44368	6.70488	6.71671	6.57007
209378_at	209378	80760	protein_coding	Itih5	inter-alpha (globulin) inhibitor H5	1.15308	2.22022	0.0580262	0.857753	5.95765	5.94986	5.92857	6.01678	6.2325	6.19436
77040_at	77040	55054	protein_coding	Atg16l1	autophagy related 16-like 1 (S. cerevisiae)	1.13463	2.22003	0.0580427	0.857753	5.70685	5.73883	5.77276	5.94561	5.95925	5.85898
101023_at	101023	130557	protein_coding	Zfp513	zinc finger protein 513	1.15933	2.21986	0.0580582	0.857753	5.75826	6.0287	5.98091	6.16209	6.127	6.1326
70261_at	70261	63928	protein_coding	Chp2	calcineurin-like EF hand protein 2	1.14077	2.21966	0.0580766	0.857753	3.45163	3.48687	3.34711	3.60741	3.6756	3.57441
546964_at	546964		protein_coding	Vmn2r62	vomeronasal 2, receptor 62	1.86697	2.21726	0.0582919	0.857753	2.17973	2.30735	2.45184	2.43196	2.81906	3.95055
225152_at	225152	219770	protein_coding	Gjd4	gap junction protein, delta 4	1.13118	2.21706	0.0583093	0.857753	2.57671	2.47301	2.5291	2.70155	2.70977	2.70286
258997_at	258997		protein_coding	Olfr202	olfactory receptor 202	1.18005	2.21649	0.0583607	0.857753	1.61602	1.46756	1.37521	1.5887	1.85385	1.7309
22339_at	22339	7422	protein_coding	Vegfa	vascular endothelial growth factor A	1.16418	2.21649	0.0583611	0.857753	7.64476	7.85992	7.89678	8.04058	7.94393	8.08399
20732_at	20732	6692	protein_coding	Spint1	serine protease inhibitor, Kunitz type 1	1.20937	2.2154	0.058459	0.857753	3.89056	3.75747	4.10251	4.29758	4.01044	4.26945
625281_at	625281			Gm6570	predicted gene 6570	1.15839	2.21535	0.058464	0.857753	6.8305	6.60467	6.69366	6.94224	6.99142	6.83623
70120_at	70120	51067	protein_coding	Yars2	tyrosyl-tRNA synthetase 2 (mitochondrial)	1.29935	2.21513	0.0584841	0.857753	4.97952	5.06009	4.61958	4.96736	5.51304	5.29765
216438_at	216438	92979	protein_coding	March9	membrane-associated ring finger (C3HC4) 9	1.26383	2.21436	0.0585537	0.857753	2.95893	3.48026	3.08113	3.65431	3.30867	3.60017
380780_at	380780	256394	protein_coding	Serpina11	serine (or cysteine) peptidase inhibitor, clade A (alpha-1 antiproteinase, antitrypsin), member 11	1.26627	2.21405	0.0585815	0.857753	6.25064	6.41772	6.42507	6.87824	6.8276	6.3621
407790_at	407790	56901	protein_coding	Ndufa4l2	Ndufa4, mitochondrial complex associated like 2	1.14554	2.21392	0.0585934	0.857753	3.57299	3.5856	3.47379	3.64785	3.80313	3.76752
209601_at	209601	127254	protein_coding	Erich3	glutamate rich 3	1.18011	2.21363	0.0586192	0.857753	2.50431	2.41692	2.64276	2.85725	2.81906	2.60041
106345157_at	106345157			Gm45934	NADH dehydrogenase (ubiquinone) 1 beta subcomplex 3 pseudogene	1.24876	2.21349	0.0586317	0.857753	3.54929	3.8532	3.43073	3.94429	4.13054	3.72496
115490500_at	115490500					1.22017	2.2116	0.0588032	0.857753	2.80484	2.87572	2.7798	3.09734	2.86437	3.32495
83669_at	83669	11180	protein_coding	Wdr6	WD repeat domain 6	1.17255	2.21136	0.0588247	0.857753	4.03976	3.94298	3.8482	4.03811	4.30376	4.17216
246179_at	246179	2218	protein_coding	Fktn	fukutin	1.17868	2.21078	0.0588778	0.857753	4.98741	4.75401	4.70064	5.09159	4.93784	5.13328
24046_at	24046	11280	protein_coding	Scn11a	sodium channel, voltage-gated, type XI, alpha	1.1495	2.21003	0.0589462	0.857753	1.95679	2.08762	2.16854	2.27157	2.22283	2.32755
56711_at	56711	5324	protein_coding	Plag1	pleiomorphic adenoma gene 1	1.15823	2.20821	0.0591121	0.857753	2.27913	2.35517	2.53972	2.64114	2.5486	2.63087
621809_at	621809		lncRNA	Gm6260	predicted gene 6260	1.25186	2.20819	0.0591135	0.857753	2.98463	3.23227	2.73252	3.1651	3.51793	3.2582
12729_at	12729	1207	protein_coding	Clns1a	chloride channel, nucleotide-sensitive, 1A	1.16833	2.20626	0.0592895	0.857753	4.99627	5.14632	5.23677	5.40108	5.23105	5.42317
258979_at	258979	283093	protein_coding	Olfr1255	olfactory receptor 1255	1.2356	2.20585	0.0593276	0.857753	1.44638	1.74136	1.40064	2.01942	1.86486	1.61552
229714_at	229714	83873	protein_coding	Gpr61	G protein-coupled receptor 61	1.20668	2.20558	0.0593526	0.857753	2.96842	2.88625	2.75827	2.91126	3.26109	3.2358
13532_at	13532		protein_coding	Usp17lc	ubiquitin specific peptidase 17-like C	1.46738	2.20489	0.0594152	0.857753	3.76044	4.22271	3.88834	4.38162	4.04726	4.98344
113857_at	113857		protein_coding	Vmn1r41	vomeronasal 1 receptor 41	1.24626	2.20447	0.0594536	0.857753	2.16375	2.33963	2.02024	2.26918	2.45057	2.73575
12165_at	12165	2658	protein_coding	Gdf2	growth differentiation factor 2	1.1699	2.20416	0.0594826	0.857753	4.78212	4.81839	4.95369	4.92534	5.16737	5.13462
17919_at	17919	4645	protein_coding	Myo5b	myosin VB	1.14279	2.20382	0.0595138	0.857753	6.27676	6.18005	6.27959	6.52239	6.41803	6.37171
329506_at	329506	51496	protein_coding	Ctdspl2	CTD (carboxy-terminal domain, RNA polymerase II, polypeptide A) small phosphatase like 2	1.14215	2.20268	0.0596187	0.857753	6.40658	6.34087	6.48521	6.63701	6.52951	6.64222
68628_at	68628	84261	protein_coding	Fbxw9	F-box and WD-40 domain protein 9	1.21263	2.20205	0.0596768	0.857753	4.83168	4.89076	4.70052	4.85641	5.10726	5.27042
54611_at	54611	5139	protein_coding	Pde3a	phosphodiesterase 3A, cGMP inhibited	1.14174	2.20193	0.0596878	0.857753	5.12685	5.13268	4.97111	5.25758	5.31005	5.24157
78611_at	78611		protein_coding	Btbd19	BTB (POZ) domain containing 19	1.19221	2.20092	0.0597804	0.857753	3.3583	3.20224	3.32861	3.38935	3.74009	3.50287
27221_at	27221	10036	protein_coding	Chaf1a	chromatin assembly factor 1, subunit A (p150)	1.22433	2.20004	0.0598621	0.857753	2.8136	3.26265	3.14773	3.25469	3.52513	3.34364
115488410_at	115488410		snoRNA			1.27794	2.19993	0.0598717	0.857753	5.96063	5.76698	6.46075	6.57125	6.36591	6.39522
237221_at	237221	54960	protein_coding	Gemin8	gem nuclear organelle associated protein 8	1.15987	2.19966	0.059897	0.857753	2.22472	2.12304	2.35231	2.47083	2.52273	2.35231
665563_at	665563	441024	protein_coding	Mthfd2l	methylenetetrahydrofolate dehydrogenase (NADP+ dependent) 2-like	1.17859	2.19929	0.059931	0.857753	4.23457	4.40764	4.1768	4.53551	4.36434	4.62815
74004_at	74004	282973	protein_coding	Jakmip3	janus kinase and microtubule interacting protein 3	1.21681	2.1981	0.0600413	0.857753	2.85497	2.88203	2.58898	3.2696	2.94799	2.9513
258688_at	258688		protein_coding	Olfr1462	olfactory receptor 1462	1.14652	2.19737	0.0601087	0.857753	1.6979	1.63776	1.83346	1.89867	1.88557	1.98178
115487906_at	115487906		scaRNA			1.14653	2.19731	0.0601146	0.857753	7.4219	7.61619	7.5077	7.73413	7.65027	7.75762
58245_at	58245	160897	protein_coding	Gpr180	G protein-coupled receptor 180	1.15093	2.19704	0.0601399	0.857753	5.31444	5.28633	5.47183	5.55023	5.63858	5.49556
77683_at	77683	79813	protein_coding	Ehmt1	euchromatic histone methyltransferase 1	1.17895	2.19506	0.0603235	0.857753	5.55195	5.72386	5.93711	5.97688	5.95619	6.01756
67605_at	67605	84335	protein_coding	Akt1s1	AKT1 substrate 1 (proline-rich)	1.13644	2.19473	0.0603548	0.857753	4.82157	4.94001	4.83081	5.03105	5.10087	5.01563
18972_at	18972	5425	protein_coding	Pold2	polymerase (DNA directed), delta 2, regulatory subunit	1.1539	2.19282	0.0605322	0.857753	4.3556	4.41566	4.19085	4.60346	4.50184	4.48271
18642_at	18642	5213	protein_coding	Pfkm	phosphofructokinase, muscle	1.16567	2.19275	0.0605393	0.857753	3.81934	4.01452	3.81406	4.04733	4.03754	4.22767
22312_at	22312		protein_coding	Vmn2r107	vomeronasal 2, receptor 107	1.19292	2.19175	0.0606321	0.857753	1.47403	1.59884	1.37595	1.67781	1.59875	1.92416
15572_at	15572	1996	protein_coding	Elavl4	ELAV like RNA binding protein 4	1.16557	2.19152	0.0606539	0.857753	2.35788	2.50369	2.24554	2.69507	2.56488	2.51593
100526544_at	100526544		miRNA	Mir344d-1	microRNA 344d-1	1.19991	2.19075	0.0607264	0.857753	1.63084	1.70182	1.61692	1.94704	1.68239	2.08215
112422_at	112422	90317	protein_coding	Zfp979	zinc finger protein 979	2.30835	2.18978	0.0608171	0.857753	1.55963	1.64702	0.89493	1.91331	3.5098	1.66397
19221_at	19221	5738	protein_coding	Ptgfrn	prostaglandin F2 receptor negative regulator	1.1949	2.18919	0.0608721	0.857753	4.52283	4.54241	4.422	4.55531	4.74257	4.93761
636808_at	636808	129684	protein_coding	Cntnap5a	contactin associated protein-like 5A	1.25955	2.18898	0.0608921	0.857753	2.79584	2.42314	2.38814	2.97742	2.61304	3.01827
81012_at	81012		protein_coding	Vmn1r171	vomeronasal 1 receptor 171	1.16388	2.18777	0.0610062	0.857753	1.24908	1.39943	1.36752	1.53376	1.69091	1.44141
100503003_at	100503003		lncRNA	Gm17484	predicted gene, 17484	1.35707	2.18742	0.0610389	0.857753	3.90549	3.66896	3.61921	4.00438	3.84554	4.57586
18645_at	18645	5217		Pfn2	profilin 2	1.29529	2.18662	0.0611147	0.857753	2.83524	2.81826	2.22277	3.05669	3.17394	2.82385
100040899_at	100040899		unprocessed_pseudogene	Gm15142	predicted gene 15142	1.15334	2.18595	0.0611779	0.857753	1.66511	1.73312	1.91672	1.98672	1.93909	2.0174
108167781_at	108167781			Gm46199	predicted gene, 46199	1.43632	2.18499	0.0612682	0.857753	2.04665	2.50252	2.25135	2.24024	3.09449	2.93467
27878_at	27878	117143	protein_coding	Tada1	transcriptional adaptor 1	1.15534	2.18486	0.0612804	0.857753	5.6682	5.44983	5.60473	5.82856	5.82994	5.69366
170721_at	170721	89932	protein_coding	Papln	papilin, proteoglycan-like sulfated glycoprotein	1.15025	2.18467	0.0612985	0.857753	4.08952	4.16068	3.95344	4.25021	4.34606	4.21773
99709_at	99709	22802	protein_coding	Clca4b	chloride channel accessory 4B	1.36316	2.18458	0.0613067	0.857753	1.33444	1.16427	1.11259	1.35171	1.42054	2.07425
115488539_at	115488539					1.16859	2.18457	0.0613083	0.857753	1.30728	1.53794	1.56991	1.75618	1.74417	1.59771
76642_at	76642		lncRNA	1700113A16Rik	RIKEN cDNA 1700113A16 gene	1.17384	2.18431	0.0613325	0.857753	4.08425	3.98739	4.25546	4.41934	4.39337	4.21229
16650_at	16650	23633	protein_coding	Kpna6	karyopherin (importin) alpha 6	1.14087	2.1843	0.0613336	0.857753	6.74811	6.66238	6.68859	6.94762	6.92332	6.79527
20492_at	20492	7884	protein_coding	Slbp	stem-loop binding protein	1.22776	2.18378	0.0613828	0.857753	5.47125	5.2889	5.00834	5.46314	5.73405	5.48032
667978_at	667978			Gm8910	phosphoglycerate mutase 1 pseudogene	1.21615	2.18346	0.0614135	0.857753	6.44407	6.5371	6.08737	6.74987	6.52472	6.66993
74044_at	74044	8458	protein_coding	Ttf2	transcription termination factor, RNA polymerase II	1.25383	2.18269	0.0614865	0.857753	3.9546	3.74798	4.15801	4.02731	4.47229	4.33388
108147_at	108147	471	protein_coding	Atic	5-aminoimidazole-4-carboxamide ribonucleotide formyltransferase/IMP cyclohydrolase	1.13146	2.18219	0.0615337	0.857753	5.82884	5.82317	5.91934	6.00425	6.07021	6.03274
213012_at	213012	55347	protein_coding	Abhd10	abhydrolase domain containing 10	1.15464	2.18042	0.0617019	0.857753	3.95156	3.81922	4.08133	4.21649	4.12526	4.14297
228980_at	228980	6874	protein_coding	Taf4	TATA-box binding protein associated factor 4	1.16838	2.18024	0.0617195	0.857753	5.56991	5.7305	5.80184	5.85252	5.8679	6.05599
102638465_at	102638465			4930405H06Rik	RIKEN cDNA 4930405H06 gene	1.30696	2.17994	0.0617479	0.857753	2.61952	2.3841	3.14654	2.96016	3.27713	3.16214
268822_at	268822	203054	protein_coding	Adck5	aarF domain containing kinase 5	1.141	2.17974	0.0617669	0.857753	5.03192	5.14882	5.21281	5.36965	5.29106	5.30835
67872_at	67872	54780	protein_coding	Nsmce4a	NSE4 homolog A, SMC5-SMC6 complex component	1.1682	2.17891	0.061846	0.857753	5.22608	5.3032	5.29147	5.57773	5.32002	5.58179
109006_at	109006	57019	protein_coding	Ciapin1	cytokine induced apoptosis inhibitor 1	1.15368	2.17818	0.0619151	0.857753	5.41113	5.53765	5.33644	5.56639	5.73066	5.60902
100039239_at	100039239		protein_coding	Gm2115	predicted gene 2115	1.2318	2.17686	0.0620422	0.857753	2.72752	3.23166	2.84764	3.39582	3.19524	3.15564
69709_at	69709	391356	protein_coding	Ptrhd1	peptidyl-tRNA hydrolase domain containing 1	1.21506	2.17635	0.0620909	0.857753	4.17372	3.80068	3.98632	4.07417	4.36606	4.36831
70572_at	70572	3843	protein_coding	Ipo5	importin 5	1.15508	2.17475	0.0622437	0.857753	6.72659	6.87195	7.01075	7.10634	7.06327	7.07728
219132_at	219132	51131	protein_coding	Phf11d	PHD finger protein 11D	1.20396	2.17447	0.0622708	0.857753	3.58801	3.64798	3.97761	3.95405	4.15002	3.9341
68350_at	68350	79594	protein_coding	Mul1	mitochondrial ubiquitin ligase activator of NFKB 1	1.12768	2.17432	0.0622851	0.857753	5.68492	5.74727	5.72757	5.85766	5.90488	5.91732
106821_at	106821	221443	protein_coding	Oard1	O-acyl-ADP-ribose deacylase 1	1.15821	2.17414	0.062303	0.857753	4.63519	4.47259	4.52328	4.76243	4.86288	4.63746
56692_at	56692	8649	protein_coding	Lamtor3	late endosomal/lysosomal adaptor, MAPK and MTOR activator 3	1.15335	2.17238	0.0624725	0.857753	5.80347	5.79392	5.60547	6.00734	5.95786	5.85977
68776_at	68776	6882	protein_coding	Taf11	TATA-box binding protein associated factor 11	1.17679	2.1714	0.0625664	0.857753	4.90081	4.66464	4.93643	5.08631	4.95167	5.17461
19820_at	19820	51132	protein_coding	Rlim	ring finger protein, LIM domain interacting	1.14097	2.17043	0.0626601	0.857753	7.13145	7.04869	7.14019	7.21023	7.30392	7.37405
666668_at	666668			Gm8225	ribosomal protein S2 pseudogene	1.31949	2.16994	0.0627073	0.857753	3.56878	4.26468	4.40891	4.56472	4.43349	4.57147
692182_at	692182			Igkv9-129	immunoglobulin kappa variable 9-129	1.13564	2.16971	0.06273	0.857753	1.5891	1.59111	1.62083	1.86879	1.72571	1.75324
115490446_at	115490446		rRNA			1.13408	2.16665	0.0630271	0.857753	6.50733	6.50641	6.58062	6.71662	6.6485	6.77242
27096_at	27096	27095	protein_coding	Trappc3	trafficking protein particle complex 3	1.17822	2.16592	0.0630978	0.857753	6.64765	6.63279	6.74802	6.9631	7.03845	6.72072
74763_at	74763	79903	protein_coding	Naa60	N(alpha)-acetyltransferase 60, NatF catalytic subunit	1.17108	2.16457	0.0632296	0.857753	6.26505	6.50963	6.45463	6.60855	6.76631	6.53978
52710_at	52710	79581		Slc52a2	solute carrier protein 52, member 2	1.13906	2.16345	0.0633385	0.857753	4.87695	4.77257	4.9193	5.06759	4.97786	5.08846
207932_at	207932	9875	protein_coding	Urb1	URB1 ribosome biogenesis 1 homolog (S. cerevisiae)	1.14361	2.16268	0.0634134	0.857753	4.91336	4.81959	4.90216	5.17556	5.03005	5.0062
210622_at	210622	25891	protein_coding	Pamr1	peptidase domain containing associated with muscle regeneration 1	1.14013	2.16187	0.0634932	0.857753	4.92128	5.0276	4.99173	5.09241	5.25101	5.16243
12396_at	12396	9139	protein_coding	Cbfa2t2	CBFA2/RUNX1 translocation partner 2	1.15788	2.16072	0.0636057	0.857753	6.14592	6.29951	6.30144	6.52597	6.52122	6.33114
27047_at	27047	4958	protein_coding	Omd	osteomodulin	1.16504	2.16024	0.0636529	0.857753	4.10214	3.92815	3.85767	4.27982	4.19743	4.07566
329828_at	329828	57462	protein_coding	Myorg	myogenesis regulating glycosidase (putative)	1.15396	2.15954	0.0637217	0.857753	6.20102	6.24182	6.19357	6.50729	6.46696	6.27158
240023_at	240023	154197	protein_coding	Pnldc1	poly(A)-specific ribonuclease (PARN)-like domain containing 1	1.28559	2.159	0.063775	0.857753	4.15173	4.11855	3.96259	4.09468	4.72986	4.4332
66583_at	66583	51013	protein_coding	Exosc1	exosome component 1	1.17452	2.15782	0.0638907	0.857753	5.96607	5.9275	5.87456	6.14825	6.31384	5.985
12550_at	12550	999	protein_coding	Cdh1	cadherin 1	1.20755	2.15695	0.063977	0.857753	7.55823	7.31248	7.26973	7.85348	7.58574	7.51175
219144_at	219144	115761	protein_coding	Arl11	ADP-ribosylation factor-like 11	1.18416	2.15667	0.0640048	0.857753	3.95981	3.9087	4.07921	4.17833	4.07716	4.40889
70973_at	70973		lncRNA	4931431B13Rik	RIKEN cDNA 4931431B13 gene	1.20285	2.15594	0.0640766	0.857753	1.84973	2.20401	2.02109	2.28488	2.14281	2.45167
12640_at	12640	1081	protein_coding	Cga	glycoprotein hormones, alpha subunit	1.14023	2.1553	0.06414	0.857753	1.9357	1.85814	1.88897	2.1339	1.98053	2.1321
11782_at	11782	11154	protein_coding	Ap4s1	adaptor-related protein complex AP-4, sigma 1	1.17013	2.15521	0.0641492	0.857753	3.65335	3.60338	3.89792	4.04504	3.91402	3.88816
76366_at	76366	219402	protein_coding	Mtif3	mitochondrial translational initiation factor 3	1.25847	2.15513	0.0641568	0.857753	4.7936	4.85797	4.98125	5.15535	5.4933	4.9291
228003_at	228003	10324	protein_coding	Klhl41	kelch-like 41	1.2154	2.15488	0.0641817	0.857753	3.40027	3.03882	3.41126	3.65756	3.65739	3.39422
115485947_at	115485947		snoRNA			1.17374	2.15482	0.0641876	0.857753	2.19694	2.25438	2.04368	2.27313	2.54541	2.36451
66119_at	66119	100188893	protein_coding	Tomm6	translocase of outer mitochondrial membrane 6	1.14719	2.15425	0.064244	0.857753	5.86993	5.76514	5.8618	6.14247	5.99217	5.95181
83797_at	83797	6602	protein_coding	Smarcd1	SWI/SNF related, matrix associated, actin dependent regulator of chromatin, subfamily d, member 1	1.22891	2.15412	0.0642567	0.857753	4.72815	4.40865	4.79326	4.82112	4.84793	5.15704
115490066_at	115490066		snRNA			1.15781	2.15333	0.0643349	0.857753	2.44632	2.66173	2.60575	2.7766	2.88197	2.69167
71985_at	71985	80724	protein_coding	Acad10	acyl-Coenzyme A dehydrogenase family, member 10	1.21736	2.15283	0.0643847	0.857753	5.69153	5.93813	5.78974	5.93813	5.98181	6.32887
102637192_at	102637192			LOC102637192	keratin-associated protein 20-2-like	1.17516	2.15276	0.0643919	0.857753	1.15026	1.33658	1.46641	1.6221	1.60124	1.43896
404308_at	404308		protein_coding	Olfr118	olfactory receptor 118	1.21031	2.15106	0.064561	0.857753	1.52607	1.5979	1.81153	1.94131	2.09511	1.71572
108168068_at	108168068			Gm11274	predicted gene 11274	1.16263	2.14941	0.064725	0.857753	1.76522	1.52627	1.69853	1.81147	1.83742	1.99667
194908_at	194908		protein_coding	Pld6	phospholipase D family, member 6	1.20914	2.14797	0.0648687	0.857753	4.29051	4.00003	4.28732	4.61768	4.50883	4.2706
17173_at	17173	430	protein_coding	Ascl2	achaete-scute family bHLH transcription factor 2	1.19647	2.1478	0.0648861	0.857753	2.4129	2.77456	2.6956	2.97195	2.7429	2.95784
209966_at	209966	79605	protein_coding	Pgbd5	piggyBac transposable element derived 5	1.24051	2.1463	0.0650361	0.857753	2.9366	2.69343	3.31883	3.27354	3.2687	3.40494
26434_at	26434	23627	protein_coding	Prnd	prion like protein doppel	1.50609	2.14589	0.065077	0.857753	2.34446	2.19721	2.81412	3.50144	2.49125	3.03567
545261_at	545261		lncRNA	Bvht	braveheart long non-coding RNA	1.19009	2.1451	0.0651565	0.857753	3.01935	2.83166	2.72682	3.18846	3.20658	2.93579
13609_at	13609	1901	protein_coding	S1pr1	sphingosine-1-phosphate receptor 1	1.18249	2.14504	0.065163	0.857753	6.46811	6.34262	6.10477	6.60209	6.44533	6.6109
20186_at	20186	9971	protein_coding	Nr1h4	nuclear receptor subfamily 1, group H, member 4	1.17709	2.14479	0.0651878	0.857753	7.44678	7.58165	7.49184	7.88481	7.76753	7.55812
78894_at	78894	65985	protein_coding	Aacs	acetoacetyl-CoA synthetase	1.31115	2.14452	0.0652145	0.857753	5.98462	6.49516	6.68896	6.99492	6.83281	6.57036
212528_at	212528	55621	protein_coding	Trmt1	tRNA methyltransferase 1	1.1345	2.14078	0.0655925	0.857753	5.07243	4.94886	4.99181	5.15287	5.25248	5.1544
245511_at	245511		protein_coding	4930415L06Rik	RIKEN cDNA 4930415L06 gene	1.15138	2.14035	0.0656357	0.857753	2.95501	2.88087	2.82723	3.09564	3.19755	2.97422
269424_at	269424	79960	protein_coding	Jade1	jade family PHD finger 1	1.1403	2.13953	0.0657186	0.857753	6.24152	6.34332	6.42723	6.47912	6.52307	6.58226
630994_at	630994		protein_coding	Lce3d	late cornified envelope 3D	1.34158	2.1395	0.0657215	0.857753	4.6335	4.74552	4.78678	4.8861	4.88576	5.56028
105387_at	105387		protein_coding	Akr1c14	aldo-keto reductase family 1, member C14	1.15592	2.13896	0.0657768	0.857753	7.74107	8.0111	7.9006	8.16952	8.05436	8.06591
234725_at	234725	7571	protein_coding	Zfp612	zinc finger protein 612	1.16156	2.13888	0.065785	0.857753	5.27272	5.53189	5.45429	5.65375	5.54146	5.71847
28254_at	28254		protein_coding	Slco1a6	solute carrier organic anion transporter family, member 1a6	1.23324	2.13885	0.0657874	0.857753	2.29727	2.23363	1.98095	2.26752	2.42787	2.708
71828_at	71828	11036	protein_coding	Gtf2a1l	general transcription factor IIA, 1-like	1.13854	2.13859	0.0658138	0.857753	3.01488	3.02451	3.17221	3.24041	3.22144	3.31505
329738_at	329738	254268	protein_coding	Aknad1	AKNA domain containing 1	1.1927	2.13847	0.0658265	0.857753	2.44081	2.40425	2.30687	2.77334	2.70999	2.40895
545378_at	545378		protein_coding	Sh2d1b2	SH2 domain containing 1B2	1.23454	2.13818	0.0658553	0.857753	1.42399	1.19682	1.25468	1.84357	1.35273	1.55851
268591_at	268591	5104	protein_coding	Serpina5	serine (or cysteine) peptidase inhibitor, clade A, member 5	1.16566	2.13678	0.0659981	0.857753	2.49672	2.5674	2.65143	2.79587	2.92707	2.64661
30052_at	30052	27344	protein_coding	Pcsk1n	proprotein convertase subtilisin/kexin type 1 inhibitor	1.157	2.13639	0.0660377	0.857753	3.82774	3.70936	3.84567	4.09448	3.86401	4.04905
66720_at	66720	317719	protein_coding	Klhl10	kelch-like 10	1.18353	2.1363	0.0660468	0.857753	3.01193	2.78143	2.99633	3.2543	2.99633	3.26402
74637_at	74637	23729	protein_coding	Shpk	sedoheptulokinase	1.14449	2.13603	0.0660746	0.857753	6.02258	6.10463	5.96344	6.27962	6.12072	6.27241
574519_at	574519		lncRNA	Vax2os	ventral anterior homeobox 2, opposite strand	1.13103	2.13588	0.0660891	0.857753	3.19151	3.21062	3.11617	3.37491	3.38607	3.29007
382117_at	382117	285343	protein_coding	Tcaim	T cell activation inhibitor, mitochondrial	1.16422	2.13581	0.0660964	0.857753	5.52592	5.24849	5.5017	5.7163	5.57238	5.65791
258638_at	258638		protein_coding	Olfr1163	olfactory receptor 1163	1.13044	2.13297	0.0663872	0.857753	1.3533	1.31875	1.33147	1.4358	1.55958	1.53603
102640894_at	102640894			Gm16193	predicted gene 16193	1.30567	2.13175	0.0665119	0.857753	3.11958	2.89952	3.34732	3.2082	3.45995	3.82102
13009_at	13009	8048	protein_coding	Csrp3	cysteine and glycine-rich protein 3	1.23629	2.13156	0.0665317	0.857753	4.41923	4.91171	4.58875	5.14055	4.8069	4.91394
102643083_at	102643083			LOC102643083	uncharacterized LOC102643083	1.16324	2.12787	0.0669104	0.857753	2.49201	2.70088	2.499	2.89621	2.6732	2.77819
245109_at	245109		protein_coding	Zscan4c	zinc finger and SCAN domain containing 4C	1.16902	2.12783	0.0669148	0.857753	2.6841	2.93448	2.69252	3.12081	2.93114	2.94132
236784_at	236784		protein_coding	Olfr1320	olfactory receptor 1320	1.18342	2.12746	0.066953	0.857753	1.52542	1.5862	1.52132	1.79436	1.58553	1.95878
115489511_at	115489511					1.30133	2.12676	0.0670254	0.857753	2.15928	2.14432	2.33073	2.47547	2.94437	2.27904
76167_at	76167	11066	protein_coding	Snrnp35	small nuclear ribonucleoprotein 35 (U11/U12)	1.13947	2.12572	0.0671324	0.857753	3.57332	3.70451	3.50336	3.78454	3.74732	3.82075
14366_at	14366	8322	protein_coding	Fzd4	frizzled class receptor 4	1.21916	2.12441	0.067269	0.857753	7.11454	7.28832	7.40984	7.46277	7.39864	7.79246
76132_at	76132	84553	protein_coding	Faxc	failed axon connections homolog	1.31111	2.12439	0.0672711	0.857753	2.26067	2.37038	2.47812	2.86136	2.3343	3.01034
667273_at	667273		protein_coding	Vmn1r115	vomeronasal 1 receptor 115	1.16319	2.12236	0.0674818	0.857753	1.48567	1.39182	1.66673	1.63149	1.76687	1.80793
64385_at	64385	66002	protein_coding	Cyp4f14	cytochrome P450, family 4, subfamily f, polypeptide 14	1.27059	2.1223	0.0674879	0.857753	6.82264	6.26832	6.35843	6.99197	6.92148	6.6074
239552_at	239552	23780	protein_coding	Apol8	apolipoprotein L 8	1.16159	2.12227	0.0674903	0.857753	3.47626	3.54974	3.68582	3.8847	3.65587	3.81794
474156_at	474156	221504	protein_coding	Zbtb9	zinc finger and BTB domain containing 9	1.20824	2.12096	0.0676276	0.857753	5.049	4.61858	4.75524	4.99767	5.0218	5.24321
545758_at	545758		protein_coding	Gm5868	predicted gene 5868	1.22664	2.12042	0.0676832	0.857753	1.30941	1.40524	1.53552	1.43216	1.78147	1.8909
231430_at	231430	285521	protein_coding	Cox18	cytochrome c oxidase assembly protein 18	1.16918	2.12029	0.0676971	0.857753	4.94771	5.03197	5.30285	5.34651	5.34833	5.28763
50790_at	50790	2182	protein_coding	Acsl4	acyl-CoA synthetase long-chain family member 4	1.17409	2.11998	0.0677292	0.857753	7.77459	7.57058	7.92814	7.91594	8.07145	7.99851
258594_at	258594		protein_coding	Olfr710	olfactory receptor 710	1.17035	2.11967	0.0677622	0.857753	1.80431	1.87949	1.71149	1.90731	1.96575	2.19202
74846_at	74846		lncRNA	4930405A21Rik	RIKEN cDNA 4930405A21 gene	1.15886	2.11962	0.067767	0.857753	3.06904	2.99846	3.10879	3.40128	3.1285	3.27392
434174_at	434174			Hmgb1-ps7	high-mobility group high mobility group box 1, pseudogene 7	1.37359	2.11939	0.0677906	0.857753	4.19258	3.36201	3.78955	4.5552	4.25994	3.96018
115485838_at	115485838		snoRNA			1.29805	2.11937	0.0677932	0.857753	2.53578	2.48763	1.97074	2.63791	2.52142	2.98726
14070_at	14070	8263,474383,474384	protein_coding	F8a	factor 8-associated gene A	1.13317	2.11933	0.0677977	0.857753	2.75458	2.75335	2.6787	2.85696	2.98873	2.87988
320046_at	320046		lncRNA	F730043M19Rik	RIKEN cDNA F730043M19 gene	1.24212	2.1183	0.067905	0.857753	3.37363	3.01389	2.75078	3.25939	3.41151	3.46619
56173_at	56173	23562	protein_coding	Cldn14	claudin 14	1.24659	2.1182	0.0679158	0.857753	3.30522	3.04129	3.41015	3.44786	3.40934	3.83793
100038743_at	100038743			Gm13629	predicted gene 13629	1.20064	2.11756	0.067982	0.857753	3.91324	3.81969	3.82334	3.90147	4.08698	4.32915
22238_at	22238	54490	protein_coding	Ugt2b5	UDP glucuronosyltransferase 2 family, polypeptide B5	1.32667	2.11619	0.0681261	0.857753	7.25342	6.57531	6.77616	7.29185	7.55689	7.0151
67767_at	67767	84522	protein_coding	Jagn1	jagunal homolog 1	1.2102	2.11582	0.0681655	0.857753	4.95262	4.92622	4.61002	5.09835	5.27932	4.94162
73516_at	73516		lncRNA	1700086O06Rik	RIKEN cDNA 1700086O06 gene	1.19701	2.11486	0.068266	0.857753	4.37393	3.9678	4.14647	4.52368	4.47389	4.28717
71779_at	71779	220972	protein_coding	March8	membrane-associated ring finger (C3HC4) 8	1.15738	2.11444	0.0683105	0.857753	7.40857	7.29808	7.60227	7.64074	7.70252	7.61339
18784_at	18784	5322	protein_coding	Pla2g5	phospholipase A2, group V	1.13333	2.11408	0.0683481	0.857753	3.36186	3.2811	3.367	3.57747	3.44025	3.53217
244668_at	244668	57568	protein_coding	Sipa1l2	signal-induced proliferation-associated 1 like 2	1.16863	2.11385	0.0683726	0.857753	4.75961	4.90351	5.06175	5.24629	5.05305	5.10891
74288_at	74288	374768	protein_coding	Spem1	sperm maturation 1	1.21102	2.11276	0.0684867	0.857753	2.46035	2.24832	2.62788	2.53664	2.8763	2.75687
213753_at	213753	90850	protein_coding	Zfp598	zinc finger protein 598	1.1589	2.11265	0.0684984	0.857753	5.35616	5.58931	5.61611	5.81666	5.66906	5.72416
329369_at	329369			Snhg7os	small nucleolar RNA host gene 7, opposite strand	1.24916	2.11129	0.068642	0.857753	1.87072	1.7479	2.01971	1.9058	2.22199	2.43744
18596_at	18596	5159	protein_coding	Pdgfrb	platelet derived growth factor receptor, beta polypeptide	1.16419	2.11112	0.0686609	0.857753	7.36007	7.52987	7.54625	7.7173	7.55908	7.8137
14472_at	14472	2637	protein_coding	Gbx2	gastrulation brain homeobox 2	1.19899	2.1105	0.0687259	0.857753	3.84196	3.43753	3.3797	3.87438	3.79192	3.82236
17940_at	17940		protein_coding	Naip1	NLR family, apoptosis inhibitory protein 1	1.18849	2.10977	0.0688032	0.857753	2.16878	2.33621	1.88881	2.43803	2.33647	2.39976
109821_at	109821	2160	protein_coding	F11	coagulation factor XI	1.20271	2.10955	0.068827	0.857753	6.49845	6.52813	6.54346	6.8145	6.98129	6.53946
19072_at	19072	5550		Prep	prolyl endopeptidase	1.13615	2.10915	0.0688695	0.857753	6.49534	6.5686	6.54096	6.6781	6.81614	6.6589
320469_at	320469			9930014A18Rik	RIKEN cDNA 9930014A18 gene	1.247	2.10714	0.0690825	0.857753	2.44539	3.11805	2.68045	3.02109	3.09778	3.1593
266692_at	266692	8904	protein_coding	Cpne1	copine I	1.23855	2.10678	0.0691207	0.857753	6.04688	5.87415	6.32452	6.16457	6.54927	6.46607
244198_at	244198	283298	protein_coding	Olfml1	olfactomedin-like 1	1.21171	2.10502	0.0693091	0.857753	6.10477	6.02009	6.20583	6.37109	6.60552	6.15619
83560_at	83560	56155	protein_coding	Tex14	testis expressed gene 14	1.22507	2.10497	0.0693145	0.857753	3.89974	3.91288	3.74772	3.90222	4.10861	4.39174
12490_at	12490	947	protein_coding	Cd34	CD34 antigen	1.13389	2.10467	0.0693458	0.857753	4.20659	4.25946	4.29402	4.51744	4.41592	4.36781
382034_at	382034	23199	protein_coding	Gse1	genetic suppressor element 1, coiled-coil protein	1.21227	2.10442	0.069373	0.857753	5.4204	5.15814	5.21067	5.57111	5.72373	5.31133
54139_at	54139	3664	protein_coding	Irf6	interferon regulatory factor 6	1.12875	2.10335	0.0694876	0.857753	5.92867	6.055	6.055	6.20224	6.16632	6.19766
234407_at	234407	79709	protein_coding	Colgalt1	collagen beta(1-O)galactosyltransferase 1	1.1484	2.10273	0.0695534	0.857753	7.06149	6.8655	7.06692	7.1459	7.16995	7.28224
213484_at	213484	79873	protein_coding	Nudt18	nudix (nucleoside diphosphate linked moiety X)-type motif 18	1.12591	2.10218	0.0696131	0.857753	5.59833	5.67192	5.61433	5.74735	5.82508	5.82508
69038_at	69038	746	protein_coding	Tmem258	transmembrane protein 258	1.17892	2.10162	0.0696731	0.857753	6.01357	5.81375	6.07469	6.29243	6.28188	6.03883
26447_at	26447	11201	protein_coding	Poli	polymerase (DNA directed), iota	1.23272	2.10126	0.0697116	0.857753	4.30687	4.52374	4.63506	4.99464	4.53824	4.82111
230752_at	230752	55194	protein_coding	Eva1b	eva-1 homolog B (C. elegans)	1.16284	2.10116	0.0697224	0.857753	3.90594	4.13038	4.1963	4.21619	4.37821	4.3024
414072_at	414072			BC031361	cDNA sequence BC031361	1.12749	2.10028	0.069817	0.857753	3.66551	3.58839	3.536	3.74117	3.79191	3.77865
74464_at	74464	57643	protein_coding	Zswim5	zinc finger SWIM-type containing 5	1.15765	2.09986	0.0698622	0.857753	4.28703	4.48571	4.34466	4.64001	4.65845	4.45082
338372_at	338372	4293	protein_coding	Map3k9	mitogen-activated protein kinase kinase kinase 9	1.26709	2.09979	0.0698697	0.857753	2.73267	2.85549	2.81699	2.97396	2.91202	3.47744
26559_at	26559	30811	protein_coding	Hunk	hormonally upregulated Neu-associated kinase	1.13338	2.09958	0.0698918	0.857753	4.11858	4.14761	4.20029	4.38125	4.24623	4.37802
19294_at	19294	5819	protein_coding	Nectin2	nectin cell adhesion molecule 2	1.17037	2.09943	0.069908	0.857753	6.14703	6.01515	6.39771	6.43825	6.39143	6.43711
74255_at	74255	55234	protein_coding	Smu1	smu-1 suppressor of mec-8 and unc-52 homolog (C. elegans)	1.14194	2.09925	0.0699279	0.857753	5.48071	5.54572	5.69109	5.74729	5.72391	5.82687
19038_at	19038	5480	protein_coding	Ppic	peptidylprolyl isomerase C	1.16547	2.09865	0.0699922	0.857753	4.72417	4.90826	4.82002	4.97661	4.93504	5.19562
105244259_at	105244259			4930527A07Rik	RIKEN cDNA 4930527A07 gene	1.13239	2.09834	0.0700259	0.857753	3.23205	3.25413	3.20156	3.48652	3.40706	3.32841
100169878_at	100169878		lncRNA	Gm10941	predicted gene 10941	1.15146	2.09821	0.0700399	0.857753	3.30521	3.53227	3.4953	3.71777	3.56494	3.66644
624662_at	624662			Gm6517	predicted gene 6517	1.30086	2.09785	0.0700782	0.857753	3.83235	3.46544	3.63817	4.12122	4.26452	3.64087
12892_at	12892	1371	protein_coding	Cpox	coproporphyrinogen oxidase	1.17574	2.09752	0.070114	0.857753	7.23395	7.53445	7.53348	7.65271	7.78063	7.58249
22591_at	22591	7508	protein_coding	Xpc	xeroderma pigmentosum, complementation group C	1.13458	2.09719	0.0701502	0.857753	5.54148	5.66684	5.7129	5.79244	5.87151	5.80795
212167_at	212167	54103	protein_coding	Gsap	gamma-secretase activating protein	1.15927	2.09707	0.0701631	0.857753	7.02817	6.76932	6.92058	7.11242	7.22158	7.02887
100042008_at	100042008			Gm9794	predicted pseudogene 9794	1.14442	2.09654	0.0702203	0.857753	8.88303	8.88336	8.72062	9.07696	9.06523	8.93014
100503184_at	100503184		lncRNA	Gm19583	predicted gene, 19583	1.21163	2.0962	0.0702564	0.857753	3.28661	3.42721	3.38696	3.89536	3.54032	3.46166
266793_at	266793			Snord87	small nucleolar RNA, C/D box 87	1.16571	2.09614	0.0702628	0.857753	8.03771	7.99263	8.29271	8.27209	8.30351	8.42499
320466_at	320466		lncRNA	A230103J11Rik	RIKEN cDNA A230103J11 gene	1.13341	2.09571	0.0703102	0.857753	4.29525	4.38203	4.33009	4.50518	4.59722	4.4442
100504486_at	100504486			Gdap10	ganglioside-induced differentiation-associated-protein 10	1.31871	2.09567	0.0703139	0.857753	5.56054	5.43751	5.87143	5.74829	5.89002	6.38421
381884_at	381884	28968	protein_coding	Slc6a16	solute carrier family 6, member 16	1.13772	2.09531	0.0703532	0.857753	3.33937	3.40055	3.5544	3.61855	3.61045	3.63227
69757_at	69757	79165	protein_coding	Leng1	leukocyte receptor cluster (LRC) member 1	1.25466	2.09527	0.0703578	0.857753	3.75908	4.36869	4.20805	4.61793	4.432	4.31869
115486122_at	115486122					1.2416	2.09468	0.0704216	0.857753	1.60347	1.99467	1.79473	2.01041	1.93834	2.36935
209003_at	209003	51634	protein_coding	Rbmx2	RNA binding motif protein, X-linked 2	1.27639	2.09385	0.070512	0.857753	3.74125	4.06213	4.00552	4.06213	4.61239	4.1478
100037262_at	100037262		lncRNA	Gm12359	predicted gene 12359	1.15449	2.09331	0.0705701	0.857753	4.62632	4.34573	4.56885	4.71693	4.78013	4.67874
19174_at	19174			Psmb5-ps	proteasome (prosome, macropain) subunit, beta type 5, pseudogene	1.29536	2.09276	0.0706298	0.857753	3.25286	2.84089	3.20258	3.1755	3.43532	3.77626
115486045_at	115486045					1.19137	2.09162	0.0707545	0.857753	4.32698	4.2921	4.37384	4.69238	4.33674	4.69431
100862175_at	100862175	10959		Gm10698	predicted gene 10698	1.19096	2.09102	0.0708198	0.857753	6.94561	6.56236	6.72806	6.96954	7.14255	6.89473
23873_at	23873	55179	protein_coding	Faim	Fas apoptotic inhibitory molecule	1.16562	2.09078	0.0708457	0.857753	4.63887	4.60937	4.4595	4.70701	4.94915	4.70745
215474_at	215474	9117	protein_coding	Sec22c	SEC22 homolog C, vesicle trafficking protein	1.22914	2.08885	0.0710564	0.857753	5.17281	5.30139	5.69353	5.57471	5.85469	5.66928
73040_at	73040		lncRNA	2900052N01Rik	RIKEN cDNA 2900052N01 gene	1.15789	2.088	0.0711493	0.857753	2.247	2.22384	2.10499	2.47	2.4842	2.24816
68295_at	68295	25980	protein_coding	Aar2	AAR2 splicing factor homolog	1.14177	2.08776	0.0711757	0.857753	5.20694	5.24164	5.31571	5.55237	5.42593	5.35497
115488130_at	115488130					1.31142	2.0874	0.0712159	0.857753	1.43507	1.85387	1.56956	2.04503	1.64354	2.30092
229613_at	229613		transcribed_processed_pseudogene	6330549D23Rik	RIKEN cDNA 6330549D23 gene	1.30498	2.08673	0.0712886	0.857753	2.85514	3.43955	3.38452	3.64912	3.34572	3.85971
16572_at	16572	3798	protein_coding	Kif5a	kinesin family member 5A	1.14823	2.08672	0.07129	0.857753	2.93858	3.03286	3.0237	3.08949	3.32368	3.17221
66391_at	66391		lncRNA	Zbtb11os1	zinc finger and BTB domain containing 11, opposite strand 1	1.16032	2.08568	0.0714045	0.857753	4.33069	4.6561	4.5819	4.72299	4.78505	4.72309
212073_at	212073	161176	protein_coding	Syne3	spectrin repeat containing, nuclear envelope family member 3	1.23164	2.08468	0.0715145	0.857753	3.9038	4.40747	4.42919	4.4382	4.63619	4.61827
629542_at	629542	347541	protein_coding	Gm14781	predicted gene 14781	1.15907	2.08448	0.0715365	0.857753	1.24377	1.11593	1.39507	1.45225	1.38689	1.56259
18726_at	18726	11025	protein_coding	Lilra6	leukocyte immunoglobulin-like receptor, subfamily A (with TM domain), member 6	1.37362	2.08378	0.0716132	0.857753	2.44917	1.94821	1.61299	2.64323	2.12508	2.67676
634650_at	634650	163351	polymorphic_pseudogene	Gbp11	guanylate binding protein 11	1.65356	2.08349	0.071645	0.857753	4.3459	3.95712	5.63521	5.46613	5.08587	5.98468
102132_at	102132		lncRNA	E230013L22Rik	RIKEN cDNA E230013L22 gene	1.20845	2.08347	0.0716476	0.857753	4.0215	3.96807	3.5738	4.26952	4.05688	4.08723
14246_at	14246			Flg	filaggrin	1.17598	2.08206	0.071803	0.857753	3.49549	3.26519	3.08453	3.5658	3.47408	3.53494
546983_at	546983		protein_coding	Vmn2r77	vomeronasal 2, receptor 77	1.29347	2.08205	0.0718046	0.857753	1.91542	1.93822	1.89846	2.56495	2.34231	1.87578
93877_at	93877		protein_coding	Pcdhb6	protocadherin beta 6	1.15494	2.08189	0.0718221	0.857753	2.97518	2.84796	3.13172	3.1573	3.27703	3.15459
258096_at	258096		protein_coding	Olfr112	olfactory receptor 112	1.18578	2.08131	0.0718859	0.857753	1.20297	1.26875	1.33444	1.4716	1.71467	1.33444
70969_at	70969		lncRNA	4930500F04Rik	RIKEN cDNA 4930500F04 gene	1.13307	2.0793	0.0721092	0.857753	2.92707	2.97828	2.909	3.10028	3.044	3.2069
433502_at	433502		protein_coding	Wfdc6b	WAP four-disulfide core domain 6B	1.13488	2.07875	0.0721697	0.857753	1.34887	1.41944	1.41655	1.4752	1.62914	1.624
12606_at	12606	1050	protein_coding	Cebpa	CCAAT/enhancer binding protein (C/EBP), alpha	1.14165	2.07862	0.072185	0.857753	7.392	7.53131	7.56604	7.71481	7.74912	7.60042
622307_at	622307		protein_coding	5830473C10Rik	RIKEN cDNA 5830473C10 gene	1.20741	2.07819	0.072232	0.857753	6.44846	6.6552	6.82166	6.87563	6.76235	7.10571
100628577_at	100628577		miRNA	Mir5098	microRNA 5098	1.15699	2.07755	0.0723033	0.857753	3.62949	3.62437	3.89376	3.97201	3.96051	3.86041
100034729_at	100034729		protein_coding	Gm15114	predicted gene 15114	1.26145	2.0766	0.0724095	0.857753	1.57471	1.25624	1.71439	2.12199	1.77649	1.64685
69142_at	69142		protein_coding	Cd209f	CD209f antigen	1.19696	2.07649	0.0724219	0.857753	1.60347	1.27564	1.74828	1.86774	1.72528	1.84815
78213_at	78213			4930563M20Rik	RIKEN cDNA 4930563M20 gene	1.17491	2.07563	0.0725181	0.857753	2.64655	2.76074	2.56925	3.01205	2.94736	2.70322
12826_at	12826	1282	protein_coding	Col4a1	collagen, type IV, alpha 1	1.2108	2.07451	0.0726424	0.857753	5.58823	6.14909	5.89867	6.23081	6.15736	6.12792
12409_at	12409		protein_coding	Cbr2	carbonyl reductase 2	1.17145	2.07435	0.0726608	0.857753	3.37756	3.43524	3.1459	3.56629	3.65761	3.42632
241128_at	241128	79843	protein_coding	Fam124b	family with sequence similarity 124, member B	1.1673	2.07435	0.072661	0.857753	2.51864	2.58831	2.55276	2.95825	2.64349	2.70891
105244801_at	105244801			Gm16599	predicted gene, 16599	1.14017	2.07424	0.072673	0.857753	2.43821	2.36228	2.40845	2.62422	2.67331	2.47268
115487874_at	115487874		snRNA			1.18988	2.07322	0.0727868	0.857753	2.01433	2.12288	2.04048	2.27478	2.51623	2.11257
100503041_at	100503041	79955	protein_coding	Pdzd7	PDZ domain containing 7	1.14939	2.07295	0.0728173	0.857753	3.33435	3.18722	3.46278	3.58687	3.48159	3.5297
74597_at	74597		lncRNA	4833418N02Rik	RIKEN cDNA 4833418N02 gene	1.2058	2.07276	0.0728389	0.857753	3.64757	3.67167	3.46427	4.04833	3.89659	3.62612
212541_at	212541	6010	protein_coding	Rho	rhodopsin	1.14917	2.07244	0.0728747	0.857753	3.00862	2.87158	2.87216	3.14926	2.99167	3.20893
627235_at	627235			Gm6741	haloacid dehalogenase-like hydrolase domain containing 4 pseudogene	1.27906	2.0719	0.0729348	0.857753	4.28212	4.59157	4.48233	4.53298	5.1337	4.70349
18812_at	18812		protein_coding	Prl2c3	prolactin family 2, subfamily c, member 3	1.17065	2.07077	0.0730626	0.857753	1.73382	1.66539	1.48856	1.8294	1.73382	2.00431
71449_at	71449	51603	protein_coding	Eef1aknmt	EEF1A lysine and N-terminal methyltransferase	1.21116	2.07075	0.0730646	0.857753	3.34626	3.31944	3.76755	3.64212	3.77017	3.88502
258403_at	258403		protein_coding	Olfr1065	olfactory receptor 1065	1.18813	2.07047	0.0730954	0.857753	1.73104	1.60347	1.721	1.99803	1.70277	2.07781
246727_at	246727	4940	protein_coding	Oas3	2'-5' oligoadenylate synthetase 3	1.16658	2.06973	0.0731795	0.857753	4.37893	4.02293	4.09692	4.35006	4.4349	4.40434
108812_at	108812	130540	protein_coding	Flacc1	flagellum associated containing coiled-coil domains 1	1.56365	2.06933	0.0732243	0.857753	2.81398	2.54802	2.13617	3.61123	3.21044	2.46922
108167933_at	108167933			LOC108167933	uncharacterized LOC108167933	1.19595	2.06903	0.0732577	0.857753	3.01505	2.93436	2.74661	3.2756	3.24485	2.93974
17202_at	17202	4160	protein_coding	Mc4r	melanocortin 4 receptor	1.13916	2.06879	0.0732852	0.857753	3.20488	3.0736	2.96353	3.2797	3.25464	3.28156
100041120_at	100041120			Gm3150	guanine nucleotide binding protein (G protein), gamma 5 pseudogene	1.16783	2.0681	0.0733625	0.857753	5.63155	5.29497	5.38752	5.58043	5.68146	5.7404
50524_at	50524	6297	protein_coding	Sall2	spalt like transcription factor 2	1.16523	2.06721	0.073463	0.857753	4.09487	4.23811	4.46872	4.51915	4.50486	4.46384
104175_at	104175	388228	protein_coding	Sbk1	SH3-binding kinase 1	1.19476	2.0661	0.0735887	0.857753	5.25754	5.30289	5.29022	5.35239	5.77122	5.46438
229801_at	229801	133022		Tram1l1	translocation associated membrane protein 1-like 1	1.13952	2.06431	0.0737922	0.857753	4.01614	3.93413	4.12838	4.13737	4.25076	4.25923
245404_at	245404		protein_coding	Dcaf12l1	DDB1 and CUL4 associated factor 12-like 1	1.23565	2.06427	0.0737965	0.857753	3.05988	3.24381	2.77907	3.17006	3.27799	3.55952
231946_at	231946	340277	protein_coding	Fam221a	family with sequence similarity 221, member A	1.22019	2.06426	0.0737982	0.857753	2.5211	2.6201	2.693	2.85691	2.65517	3.14606
434034_at	434034			Igkv4-90	immunoglobulin kappa chain variable 4-90	1.2759	2.06377	0.0738529	0.857753	1.7944	1.69531	2.28537	2.24511	2.09768	2.52524
16876_at	16876	56956	protein_coding	Lhx9	LIM homeobox protein 9	1.13041	2.06373	0.0738581	0.857753	2.78206	2.925	2.88869	3.10125	3.01105	3.01599
223917_at	223917	338785	protein_coding	Krt79	keratin 79	1.1685	2.06329	0.0739077	0.857753	3.35569	3.46103	3.4981	3.53247	3.60299	3.83893
14571_at	14571	2820	protein_coding	Gpd2	glycerol phosphate dehydrogenase 2, mitochondrial	1.15818	2.06309	0.0739302	0.857753	6.983	6.96941	7.04081	7.25042	7.32616	7.03798
114896_at	114896		protein_coding	Afg3l1	AFG3-like AAA ATPase 1	1.12262	2.06208	0.074046	0.857753	6.40295	6.4516	6.47348	6.58	6.5907	6.65761
257883_at	257883	126370	protein_coding	Olfr1357	olfactory receptor 1357	1.13617	2.06089	0.0741808	0.857753	2.94139	2.98078	3.01074	3.07274	3.14296	3.26405
115487124_at	115487124					1.18279	2.06075	0.0741978	0.857753	3.15534	2.96138	3.42427	3.44591	3.43571	3.42355
106585_at	106585	23253	protein_coding	Ankrd12	ankyrin repeat domain 12	1.12935	2.06038	0.0742391	0.857753	5.45031	5.51685	5.61019	5.7448	5.67645	5.68609
434797_at	434797		protein_coding	Gm5640	predicted gene 5640	1.45718	2.05958	0.0743312	0.857753	3.41208	3.26064	2.30735	3.37396	3.4502	3.94417
72148_at	72148	157695	protein_coding	Tdrp	testis development related protein	1.23786	2.05954	0.0743361	0.857753	3.97051	4.02924	4.45921	4.468	4.65148	4.29142
13056_at	13056	1534	protein_coding	Cyb561	cytochrome b-561	1.15103	2.05885	0.0744149	0.857753	5.05366	5.10488	4.87384	5.30939	5.13448	5.20195
320864_at	320864	353288	protein_coding	Krt26	keratin 26	1.1741	2.05852	0.074452	0.857753	2.08044	2.04107	2.18353	2.43568	2.1282	2.41935
19298_at	19298	5824	protein_coding	Pex19	peroxisomal biogenesis factor 19	1.1391	2.05778	0.0745369	0.857753	7.13979	7.04192	7.20703	7.31017	7.40284	7.23955
104215_at	104215	23433	protein_coding	Rhoq	ras homolog family member Q	1.17153	2.05732	0.07459	0.857753	5.77642	5.43337	5.76604	5.85399	5.96498	5.86508
115489590_at	115489590		snoRNA			1.1427	2.05697	0.0746297	0.857753	4.2801	4.14421	4.37788	4.40372	4.46085	4.52203
13000_at	13000	1459	protein_coding	Csnk2a2	casein kinase 2, alpha prime polypeptide	1.12791	2.05691	0.0746369	0.857753	6.01074	5.91446	6.06219	6.18919	6.12801	6.1941
115485894_at	115485894					1.15401	2.05671	0.0746595	0.857753	1.66315	1.35767	1.6035	1.73253	1.73964	1.7893
230737_at	230737	29889	protein_coding	Gnl2	guanine nucleotide binding protein-like 2 (nucleolar)	1.12993	2.05663	0.0746686	0.857753	6.25073	6.11377	6.12996	6.38202	6.35781	6.28551
330064_at	330064	8884	protein_coding	Slc5a6	solute carrier family 5 (sodium-dependent vitamin transporter), member 6	1.19572	2.05636	0.0747004	0.857753	4.94955	5.19702	5.18658	5.48238	5.15044	5.46382
74477_at	74477	9851	protein_coding	4933427D14Rik	RIKEN cDNA 4933427D14 gene	1.13481	2.05601	0.0747401	0.857753	4.03626	3.99431	4.08475	4.13496	4.31428	4.20919
234852_at	234852	5119	protein_coding	Chmp1a	charged multivesicular body protein 1A	1.14709	2.05507	0.0748484	0.857753	6.84687	7.082	6.95082	7.13635	7.24734	7.09526
14429_at	14429	8484	protein_coding	Galr3	galanin receptor 3	1.27557	2.05466	0.0748959	0.857753	3.61695	3.87534	3.08492	3.98496	3.81048	3.93814
76482_at	76482	29919	protein_coding	Rmc1	regulator of MON1-CCZ1	1.1237	2.05308	0.0750778	0.857753	4.9861	4.93273	5.0196	5.09617	5.18651	5.16037
73102_at	73102	63027	protein_coding	Slc22a23	solute carrier family 22, member 23	1.13751	2.05165	0.0752438	0.857753	7.91181	8.08517	8.12108	8.20659	8.27377	8.20278
100316784_at	100316784		miRNA	Mir1927	microRNA 1927	1.17339	2.0512	0.0752955	0.857753	4.11249	4.03878	4.34225	4.25938	4.49735	4.43601
74729_at	74729		protein_coding	Setmar	SET domain without mariner transposase fusion	1.18367	2.05068	0.0753555	0.857753	3.46939	3.42842	3.50975	3.61685	3.56277	3.93089
16890_at	16890	3991	protein_coding	Lipe	lipase, hormone sensitive	1.19874	2.0469	0.0757951	0.857753	4.81192	5.23648	5.29691	5.35974	5.37593	5.43964
57316_at	57316	10438	protein_coding	C1d	C1D nuclear receptor co-repressor	1.14983	2.0452	0.0759938	0.857753	5.1519	4.93927	5.05188	5.36609	5.20122	5.1806
59083_at	59083	26998	protein_coding	Fetub	fetuin beta	1.19022	2.04487	0.0760323	0.857753	9.13109	9.38844	9.30467	9.7302	9.4437	9.39235
115486846_at	115486846					1.26849	2.04411	0.0761211	0.857753	3.02701	3.05574	3.04784	3.43362	3.64854	3.00573
76365_at	76365	9096	protein_coding	Tbx18	T-box18	1.17483	2.04361	0.0761793	0.857753	2.81536	2.99676	2.6752	3.14891	2.91836	3.12456
27402_at	27402	8050	protein_coding	Pdhx	pyruvate dehydrogenase complex, component X	1.15546	2.04338	0.0762064	0.857753	5.5209	5.5385	5.42335	5.59491	5.64353	5.85851
381280_at	381280	55355	protein_coding	Hjurp	Holliday junction recognition protein	1.1388	2.04281	0.0762736	0.857753	7.43751	7.42486	7.56558	7.70652	7.72158	7.56126
353155_at	353155	125111	protein_coding	Gjd3	gap junction protein, delta 3	1.21492	2.04274	0.0762811	0.857753	4.52524	4.9998	4.75852	5.22744	4.92934	4.9909
20856_at	20856	8614	protein_coding	Stc2	stanniocalcin 2	1.13285	2.04236	0.0763255	0.857753	4.29128	4.38503	4.46241	4.55202	4.50727	4.62206
12683_at	12683	1149	protein_coding	Cidea	cell death-inducing DNA fragmentation factor, alpha subunit-like effector A	1.85516	2.0416	0.0764152	0.857753	5.38415	5.37828	5.55715	5.67603	7.12054	5.69226
387344_at	387344		protein_coding	Tas2r110	taste receptor, type 2, member 110	1.15817	2.04087	0.0765008	0.857753	1.33444	1.45839	1.57017	1.66207	1.78614	1.55029
234699_at	234699	23644	protein_coding	Edc4	enhancer of mRNA decapping 4	1.14204	2.04081	0.0765085	0.857753	4.83332	4.63013	4.67469	4.95263	4.81857	4.94586
56077_at	56077	8526	protein_coding	Dgke	diacylglycerol kinase, epsilon	1.20547	2.04067	0.0765247	0.857753	3.94461	4.23264	4.29275	4.21919	4.51336	4.54764
105246945_at	105246945			Gm42139	predicted gene, 42139	1.20477	2.04037	0.0765598	0.857753	2.34164	2.59494	2.45176	2.73194	2.5089	2.9338
115488861_at	115488861					1.13068	2.04032	0.0765662	0.857753	1.11687	1.07623	1.141	1.33009	1.18962	1.3418
408191_at	408191		protein_coding	Gm5415	predicted gene 5415	1.13609	2.04001	0.0766026	0.857753	2.58557	2.61099	2.70307	2.88548	2.71443	2.84906
71863_at	71863	165100	protein_coding	Tex44	testis expressed 44	1.11878	2.0389	0.076733	0.857753	3.42531	3.47776	3.42531	3.57219	3.61771	3.62432
53890_at	53890	9733	protein_coding	Sart3	squamous cell carcinoma antigen recognized by T cells 3	1.15739	2.03714	0.0769409	0.857753	5.22134	5.24029	5.18139	5.5943	5.30714	5.35827
102632222_at	102632222			Gm17182	predicted gene 17182	1.15902	2.03639	0.0770292	0.857753	4.58463	4.66431	4.38127	4.79727	4.65043	4.82954
11640_at	11640	8165	protein_coding	Akap1	A kinase (PRKA) anchor protein 1	1.14635	2.0363	0.0770398	0.857753	7.23658	7.39606	7.53401	7.59746	7.60297	7.5725
83704_at	83704	56996	protein_coding	Slc12a9	solute carrier family 12 (potassium/chloride transporters), member 9	1.16661	2.03525	0.0771653	0.857753	4.55401	4.55667	4.54845	4.89852	4.57059	4.83643
227707_at	227707	51759	protein_coding	BC005624	cDNA sequence BC005624	1.13646	2.03509	0.0771835	0.857753	5.69748	5.85404	5.88316	6.06528	5.94824	5.97906
115489571_at	115489571					1.15344	2.0349	0.077206	0.857753	0.964575	1.01826	1.13648	1.12573	1.22919	1.37658
215821_at	215821	57221	protein_coding	Arfgef3	ARFGEF family member 3	1.15562	2.03486	0.077211	0.857753	3.17221	3.14388	3.2308	3.54817	3.26045	3.35045
666532_at	666532	90317	protein_coding	Zfp991	zinc finger protein 991	1.39063	2.03479	0.0772193	0.857753	5.13182	4.58681	5.081	5.75521	5.47478	4.9431
14957_at	14957	3007	protein_coding	Hist1h1d	histone cluster 1, H1d	1.20091	2.03373	0.0773458	0.857753	3.57459	3.24637	3.30892	3.80549	3.66908	3.44663
12041_at	12041	10295	protein_coding	Bckdk	branched chain ketoacid dehydrogenase kinase	1.16186	2.0336	0.0773611	0.857753	5.75379	5.95036	6.05182	6.2119	6.1776	6.02471
115487667_at	115487667					1.16015	2.03334	0.0773914	0.857753	1.31795	1.42943	1.35998	1.75637	1.48894	1.49044
115488556_at	115488556		snoRNA			1.17566	2.03321	0.0774076	0.857753	0.991231	1.18367	1.28261	1.39801	1.23871	1.52231
619293_at	619293		lncRNA	9230009I02Rik	RIKEN cDNA 9230009I02 gene	1.1628	2.03164	0.0775938	0.857753	2.0051	2.25811	1.88506	2.28171	2.24354	2.3007
171281_at	171281	641371	protein_coding	Acot3	acyl-CoA thioesterase 3	1.30201	2.03142	0.0776204	0.857753	4.25947	4.56671	4.53038	4.53835	4.69575	5.1988
74341_at	74341			G630025P09Rik	RIKEN cDNA G630025P09 gene	1.18463	2.02995	0.0777959	0.857753	4.05487	4.36816	4.08586	4.51752	4.48246	4.24882
115487561_at	115487561		snRNA			1.13648	2.02963	0.0778345	0.857753	0.958622	1.08611	1.05113	1.11126	1.28202	1.25355
14151_at	14151	2235	protein_coding	Fech	ferrochelatase	1.13362	2.02923	0.0778817	0.857753	7.10989	7.32117	7.26452	7.43185	7.42916	7.3851
56445_at	56445	10294	protein_coding	Dnaja2	DnaJ heat shock protein family (Hsp40) member A2	1.1368	2.02877	0.0779375	0.857753	7.2263	7.14841	7.27151	7.49195	7.40286	7.30284
226823_at	226823	51133	protein_coding	Kctd3	potassium channel tetramerisation domain containing 3	1.12141	2.02849	0.0779707	0.857753	5.91988	5.98339	6.01305	6.10174	6.17831	6.13273
14182_at	14182	2260	protein_coding	Fgfr1	fibroblast growth factor receptor 1	1.18533	2.02834	0.0779888	0.857753	5.32284	5.63962	5.51081	5.83975	5.55427	5.81559
67111_at	67111	27163	protein_coding	Naaa	N-acylethanolamine acid amidase	1.1306	2.02833	0.0779902	0.857753	5.50071	5.3943	5.51884	5.60816	5.72855	5.60816
665211_at	665211	79973	protein_coding	Gm14326	predicted gene 14326	1.28555	2.02783	0.0780495	0.857753	5.28269	4.87384	5.24148	5.24149	5.82147	5.39187
114643_at	114643		protein_coding	Oas1c	2'-5' oligoadenylate synthetase 1C	1.31303	2.02771	0.0780644	0.857753	2.29148	2.11458	2.7867	3.04575	2.50253	2.85805
238831_at	238831	23398	protein_coding	Ppwd1	peptidylprolyl isomerase domain and WD repeat containing 1	1.1425	2.02731	0.0781118	0.857753	4.82044	4.60224	4.65046	4.87133	4.96349	4.82044
242585_at	242585	23169	protein_coding	Slc35d1	solute carrier family 35 (UDP-glucuronic acid/UDP-N-acetylgalactosamine dual transporter), member D1	1.1607	2.02728	0.0781156	0.857753	8.33706	8.31933	8.55866	8.67954	8.69643	8.48739
93834_at	93834	57161	protein_coding	Peli2	pellino 2	1.14517	2.02718	0.0781278	0.857753	5.82819	5.89961	6.10449	6.1459	6.17829	6.10837
28015_at	28015	81488	protein_coding	Polr2m	polymerase (RNA) II (DNA directed) polypeptide M	1.13682	2.02689	0.0781623	0.857753	6.27431	6.29109	6.22049	6.56575	6.3868	6.38156
242037_at	242037	389161	protein_coding	Ankub1	ankrin repeat and ubiquitin domain containing 1	1.24083	2.02674	0.07818	0.857753	2.54487	2.48399	2.55343	2.90231	2.49576	3.06182
216867_at	216867	162515	protein_coding	Slc16a11	solute carrier family 16 (monocarboxylic acid transporters), member 11	1.22244	2.0252	0.0783655	0.857753	3.90356	4.47137	3.97014	4.33291	4.48095	4.46507
223770_at	223770	23774	protein_coding	Brd1	bromodomain containing 1	1.15393	2.02501	0.078389	0.857753	5.29087	5.35367	5.48183	5.69033	5.4459	5.60582
100328588_at	100328588	259307	protein_coding	Il4i1b	interleukin 4 induced 1B	1.64146	2.0239	0.078522	0.857753	2.23899	1.67314	2.54769	2.67346	3.50766	2.27128
12813_at	12813	1300	protein_coding	Col10a1	collagen, type X, alpha 1	1.14523	2.02345	0.0785767	0.857753	2.97845	2.75268	2.70005	3.00979	2.99034	3.03302
12274_at	12274	729	protein_coding	C6	complement component 6	1.33364	2.02306	0.0786237	0.857753	9.08794	8.30843	8.97934	9.33055	9.41893	8.94631
213773_at	213773	10607	protein_coding	Tbl3	transducin (beta)-like 3	1.14218	2.02287	0.0786467	0.857753	4.91164	4.66906	4.89537	5.04785	4.98263	5.03268
115487852_at	115487852		snRNA			1.15574	2.02209	0.0787412	0.857753	1.26258	1.34312	1.22471	1.35539	1.64042	1.44881
102640586_at	102640586			LOC102640586	collagen alpha-1(II) chain-like	1.1483	2.02076	0.0789024	0.857753	3.39045	3.30792	3.41029	3.71567	3.50243	3.47912
258639_at	258639		protein_coding	Olfr1158	olfactory receptor 1158	1.37386	2.02053	0.0789304	0.857753	2.9356	2.69633	2.22292	3.05672	2.7211	3.44821
100502978_at	100502978			Gm19484	predicted gene, 19484	1.23598	2.02052	0.0789317	0.857753	2.3321	2.20526	1.91578	2.29757	2.35206	2.71484
73204_at	73204		lncRNA	3110056K07Rik	RIKEN cDNA 3110056K07 gene	1.16208	2.01973	0.0790274	0.857753	4.15004	4.05307	4.39212	4.50207	4.40136	4.35964
258920_at	258920		protein_coding	Olfr1180	olfactory receptor 1180	1.1589	2.01935	0.0790733	0.857753	1.53023	1.67305	1.5233	1.75029	1.66195	1.94313
238662_at	238662		protein_coding	Spata31d1b	spermatogenesis associated 31 subfamily D, member 1B	1.29682	2.01864	0.0791594	0.857753	1.95027	1.63465	1.56657	1.94715	1.83192	2.44976
100043309_at	100043309		lncRNA	4732414G09Rik	RIKEN cDNA 4732414G09 gene	1.23337	2.01863	0.0791613	0.857753	2.8714	2.68926	2.64441	2.93611	3.32268	2.81422
56715_at	56715	27342	protein_coding	Rabgef1	RAB guanine nucleotide exchange factor (GEF) 1	1.1428	2.01821	0.0792116	0.857753	6.17118	6.00447	6.27953	6.38802	6.32782	6.32946
100502661_at	100502661			Gm15527	predicted gene 15527	1.18352	2.01798	0.0792395	0.857753	2.64963	2.8183	3.03119	3.22512	3.03603	2.98116
12338_at	12338	827	protein_coding	Capn6	calpain 6	1.13477	2.01797	0.0792412	0.857753	5.16264	5.24745	5.24304	5.49838	5.30413	5.39285
208177_at	208177	90102	protein_coding	Phldb2	pleckstrin homology like domain, family B, member 2	1.14911	2.01763	0.0792828	0.857753	7.61315	7.67725	7.64351	7.96415	7.86782	7.69104
103711_at	103711	55163	protein_coding	Pnpo	pyridoxine 5'-phosphate oxidase	1.13926	2.0166	0.0794084	0.857753	7.5064	7.60711	7.6123	7.87168	7.75227	7.66082
108837_at	108837	25998	protein_coding	Ibtk	inhibitor of Bruton agammaglobulinemia tyrosine kinase	1.1383	2.01626	0.0794491	0.857753	6.94894	6.79812	7.05641	7.11232	7.14457	7.11864
14677_at	14677	2770	protein_coding	Gnai1	guanine nucleotide binding protein (G protein), alpha inhibiting 1	1.33725	2.01617	0.0794601	0.857753	6.0629	5.4789	5.88528	6.33944	6.49432	5.83154
115487249_at	115487249					1.15704	2.0153	0.0795666	0.857753	0.960978	1.25624	1.20689	1.26601	1.41062	1.39157
237886_at	237886	146857	protein_coding	Slfn9	schlafen 9	1.26491	2.01524	0.0795744	0.857753	5.00653	4.64928	4.46914	4.80927	5.29625	5.04818
320024_at	320024	57552	protein_coding	Nceh1	neutral cholesterol ester hydrolase 1	1.17126	2.01422	0.0796991	0.857753	7.65659	7.85384	8.05043	8.11935	8.1475	8.00087
277010_at	277010	83742	protein_coding	Marveld1	MARVEL (membrane-associating) domain containing 1	1.26289	2.01398	0.0797286	0.857753	5.7084	6.29438	6.19459	6.61024	6.43224	6.20156
115487912_at	115487912		snoRNA			1.19356	2.01331	0.0798102	0.857753	2.91381	2.84486	2.88555	3.26879	2.86871	3.23992
212627_at	212627	5636	protein_coding	Prpsap2	phosphoribosyl pyrophosphate synthetase-associated protein 2	1.2672	2.01328	0.0798139	0.857753	2.83078	2.20778	2.7384	2.91034	2.78202	3.15864
100503583_at	100503583	100861412	protein_coding	Fsbp	fibrinogen silencer binding protein	1.24579	2.01178	0.0799987	0.857753	3.59016	4.07316	3.48876	3.89582	4.22942	4.02811
75690_at	75690	147645	protein_coding	Vsig10l	V-set and immunoglobulin domain containing 10 like	1.18077	2.01106	0.080087	0.857753	4.03971	3.77889	3.92294	4.11209	4.00342	4.33672
258225_at	258225		protein_coding	Olfr913	olfactory receptor 913	1.15835	2.01099	0.0800953	0.857753	1.28817	1.03474	1.11209	1.30537	1.49087	1.27733
13640_at	13640	1946	protein_coding	Efna5	ephrin A5	1.2553	2.01087	0.0801102	0.857753	5.06	5.02333	4.73291	4.99573	5.22053	5.55122
78172_at	78172			4930487D11Rik	RIKEN cDNA 4930487D11 gene	1.19225	2.01081	0.0801168	0.857753	2.13955	2.54003	2.05334	2.46152	2.52761	2.5514
210992_at	210992	79888	protein_coding	Lpcat1	lysophosphatidylcholine acyltransferase 1	1.1485	2.01016	0.0801976	0.857753	4.87287	4.81519	4.70642	5.02981	4.86276	5.09618
319830_at	319830		lncRNA	1500004A13Rik	RIKEN cDNA 1500004A13 gene	1.40637	2.0098	0.080242	0.857753	3.34817	3.00134	3.67136	3.69659	3.46412	4.2854
115488264_at	115488264					1.13763	2.00968	0.0802568	0.857753	1.62227	1.48977	1.54399	1.62227	1.79326	1.79494
235459_at	235459	2958	protein_coding	Gtf2a2	general transcription factor II A, 2	1.16406	2.00947	0.0802828	0.857753	5.48776	5.49048	5.41161	5.48221	5.79154	5.75558
108168987_at	108168987			Gm13205	predicted gene 13205	1.14387	2.00885	0.0803589	0.857753	3.54745	3.60676	3.40909	3.62027	3.81171	3.71381
69035_at	69035	51304	protein_coding	Zdhhc3	zinc finger, DHHC domain containing 3	1.13435	2.00827	0.080431	0.857753	5.96108	6.07138	5.96631	6.13869	6.11727	6.28526
115486353_at	115486353		snoRNA			1.15106	2.00802	0.0804612	0.857753	1.8501	1.73673	1.63407	1.83276	2.05833	1.93794
433022_at	433022	257068	protein_coding	Plcxd2	phosphatidylinositol-specific phospholipase C, X domain containing 2	1.25723	2.00794	0.0804718	0.857753	6.65262	6.87285	7.24246	7.36456	7.02088	7.40557
100041505_at	100041505		protein_coding	Gm3376	predicted gene 3376	1.46023	2.00787	0.0804798	0.857753	2.77713	2.87326	2.68711	3.54214	3.61449	2.63598
319259_at	319259	283870	protein_coding	Bricd5	BRICHOS domain containing 5	1.23079	2.0072	0.0805621	0.857753	3.31147	3.52269	3.64382	4.06019	3.59069	3.70264
12500_at	12500	915	protein_coding	Cd3d	CD3 antigen, delta polypeptide	1.14826	2.00576	0.0807412	0.857753	3.11735	2.98769	2.94562	3.11085	3.34267	3.19143
115489163_at	115489163		snRNA			1.30272	2.00534	0.0807928	0.857753	1.74982	1.66292	1.40352	2.23253	1.57026	2.0988
192197_at	192197	54828	protein_coding	Bcas3	breast carcinoma amplified sequence 3	1.12173	2.00534	0.0807931	0.857753	6.21988	6.26927	6.32956	6.47468	6.39073	6.45127
23920_at	23920	3645	protein_coding	Insrr	insulin receptor-related receptor	1.1463	2.00507	0.0808271	0.857753	2.58528	2.42512	2.36385	2.60729	2.59691	2.76399
52504_at	52504	79172	protein_coding	Cenpo	centromere protein O	1.19307	2.00387	0.080976	0.857753	4.00569	3.90266	4.07789	4.01834	4.44204	4.26419
115490046_at	115490046		snoRNA			1.22018	2.0037	0.0809972	0.857753	5.24095	5.19708	5.70128	5.66683	5.55083	5.82555
16164_at	16164	3597	protein_coding	Il13ra1	interleukin 13 receptor, alpha 1	1.12075	2.00363	0.0810055	0.857753	7.24749	7.22181	7.2939	7.46198	7.36044	7.4332
103775_at	103775	284427	protein_coding	Slc25a41	solute carrier family 25, member 41	1.25541	2.0035	0.0810215	0.857753	3.359	3.01028	2.75801	3.54922	3.44401	3.15363
319849_at	319849		lncRNA	Plxna4os1	plexin A4, opposite strand 1	1.21745	2.0028	0.0811083	0.857753	4.20672	3.86635	3.84162	4.29196	4.43815	4.03769
233890_at	233890	79724	protein_coding	Zfp768	zinc finger protein 768	1.15754	2.00236	0.081163	0.857753	6.03314	6.29152	6.16801	6.51017	6.30659	6.31116
14370_at	14370	8325	protein_coding	Fzd8	frizzled class receptor 8	1.19828	2.00198	0.0812109	0.857753	4.41652	4.50007	4.55402	4.67289	4.55521	4.99254
227746_at	227746	10244	protein_coding	Rabepk	Rab9 effector protein with kelch motifs	1.14488	1.99962	0.0815052	0.858571	4.48775	4.50508	4.58625	4.58993	4.72236	4.84322
115489077_at	115489077		snRNA			1.23947	1.99903	0.0815797	0.858571	1.88193	1.86364	1.73642	1.79144	2.23078	2.33731
23934_at	23934	4062	protein_coding	Ly6h	lymphocyte antigen 6 complex, locus H	1.13965	1.99882	0.0816064	0.858571	2.40963	2.6029	2.40369	2.74327	2.63467	2.60954
214952_at	214952	89941		Rhot2	ras homolog family member T2	1.13277	1.99843	0.0816543	0.858571	6.13232	6.29674	6.23475	6.39186	6.33278	6.47969
667410_at	667410			Gm8615	glucosamine-6-phosphate deaminase 1 pseudogene	1.39797	1.99833	0.081667	0.858571	3.25981	3.25981	2.63443	3.88281	3.61209	3.08438
66801_at	66801	79706	protein_coding	Prkrip1	Prkr interacting protein 1 (IL11 inducible)	1.23032	1.99794	0.0817155	0.858571	4.20316	4.17804	3.88176	4.21085	4.65613	4.27327
258580_at	258580	390168	protein_coding	Olfr1023	olfactory receptor 1023	1.28219	1.99769	0.0817477	0.858571	1.70404	1.68998	1.7651	1.87579	1.82015	2.45193
115488048_at	115488048		snoRNA			1.23669	1.99751	0.0817697	0.858571	1.64881	1.75106	1.42325	1.73561	1.77832	2.20067
100039913_at	100039913		protein_coding	Rhox2b	reproductive homeobox 2B	1.2328	1.99745	0.0817776	0.858571	5.80008	6.02946	6.13209	6.43807	5.99217	6.41482
18352_at	18352		protein_coding	Olfr52	olfactory receptor 52	1.14177	1.99697	0.0818381	0.858876	1.83329	1.71037	1.78745	2.08396	1.96157	1.85275
56200_at	56200	9188	protein_coding	Ddx21	DEAD (Asp-Glu-Ala-Asp) box polypeptide 21	1.13058	1.99561	0.0820082	0.858911	6.20484	6.27753	6.31187	6.34459	6.46856	6.50931
240817_at	240817		protein_coding	Teddm2	transmembrane epididymal family member 2	1.1587	1.9944	0.0821616	0.858911	3.09337	2.84954	3.06597	3.31861	3.24309	3.0873
53332_at	53332	8776	protein_coding	Mtmr1	myotubularin related protein 1	1.15026	1.9935	0.0822743	0.858911	6.55714	6.54519	6.74705	6.69573	6.90874	6.85149
242891_at	242891	150160	protein_coding	Cct8l1	chaperonin containing TCP1, subunit 8 (theta)-like 1	1.16985	1.99283	0.0823599	0.858911	2.46944	2.35303	2.21441	2.39596	2.66917	2.64638
381201_at	381201	91056	protein_coding	Ap5b1	adaptor-related protein complex 5, beta 1 subunit	1.15288	1.99229	0.0824272	0.858911	3.62717	3.45774	3.69866	3.67515	3.84763	3.8788
27494_at	27494	154796	protein_coding	Amot	angiomotin	1.13115	1.992	0.0824638	0.858911	5.3157	5.30565	5.47069	5.48223	5.5468	5.59997
723952_at	723952			Mir125b-2	microRNA 125b-2	1.15522	1.9918	0.08249	0.858911	1.16388	1.19797	1.32867	1.48006	1.54772	1.27923
232035_at	232035	401145	protein_coding	Ccser1	coiled-coil serine rich 1	1.13959	1.99052	0.0826512	0.858911	2.73904	2.63295	2.7805	2.87714	2.81744	3.01989
68861_at	68861	205428	protein_coding	Dipk2a	divergent protein kinase domain 2A	1.13568	1.99004	0.0827123	0.858911	7.19692	7.24109	7.36428	7.40269	7.54841	7.40215
77832_at	77832	84260	protein_coding	Tchp	trichoplein, keratin filament binding	1.21193	1.98952	0.0827786	0.858911	3.64971	3.89258	4.01557	4.17801	3.90209	4.30452
11951_at	11951	516	protein_coding	Atp5g1	ATP synthase, H+ transporting, mitochondrial F0 complex, subunit C1 (subunit 9)	1.20295	1.98757	0.0830271	0.858911	3.44018	3.72624	3.39393	3.74928	3.61463	3.99329
242915_at	242915	150946	protein_coding	Garem2	GRB2 associated regulator of MAPK1 subtype 2	1.30133	1.98684	0.0831198	0.858911	2.8276	3.15172	2.3208	3.25902	2.95178	3.3211
67800_at	67800	84649	protein_coding	Dgat2	diacylglycerol O-acyltransferase 2	1.15235	1.98675	0.0831317	0.858911	8.97234	9.23925	9.16945	9.40759	9.36769	9.2264
436545_at	436545			Trav15-2-dv6-2	T cell receptor alpha variable 15-2-DV6-2	1.17096	1.98658	0.0831527	0.858911	1.30655	1.10772	1.17496	1.45699	1.23529	1.56757
19258_at	19258	5775	protein_coding	Ptpn4	protein tyrosine phosphatase, non-receptor type 4	1.15054	1.98646	0.0831676	0.858911	5.12939	5.16673	5.16865	5.24539	5.52152	5.28964
76563_at	76563	55278	protein_coding	Qrsl1	glutaminyl-tRNA synthase (glutamine-hydrolyzing)-like 1	1.17817	1.98617	0.0832047	0.858911	3.93925	4.04903	3.84983	4.386	4.10522	4.03949
69972_at	69972			2810425M01Rik	RIKEN cDNA 2810425M01 gene	1.38962	1.98573	0.0832608	0.858911	3.15242	3.01312	3.44548	3.14299	3.77016	4.02109
115490449_at	115490449		snRNA			1.1847	1.98421	0.0834557	0.858911	3.97869	4.35278	4.12066	4.5596	4.28501	4.35159
100526527_at	100526527		miRNA	Mir344f	microRNA Mir344f	1.23899	1.98321	0.0835845	0.858911	2.13264	2.22455	2.23137	2.32801	2.30422	2.8241
74945_at	74945		lncRNA	Acss2os	acyl-CoA synthetase short-chain family member 2, opposite strand	1.15213	1.98177	0.0837686	0.858911	3.45928	3.67412	3.44384	3.75038	3.6173	3.82643
319480_at	319480	22801	protein_coding	Itga11	integrin alpha 11	1.19844	1.98155	0.0837975	0.858911	3.21954	3.61064	3.34967	3.47456	3.68662	3.81023
239673_at	239673		protein_coding	Krt90	keratin 90	1.1699	1.98129	0.0838303	0.858911	3.16914	3.42482	3.14649	3.36865	3.62644	3.42864
231413_at	231413	2926	protein_coding	Grsf1	G-rich RNA sequence binding factor 1	1.13898	1.98101	0.0838667	0.858911	6.93089	6.96209	7.11004	7.19049	7.27936	7.09706
102638331_at	102638331			Gm34921	predicted gene, 34921	1.16022	1.98034	0.0839522	0.858911	3.117	3.28589	3.06968	3.43113	3.21064	3.46975
100628568_at	100628568		miRNA	Mir3963	microRNA 3963	1.17646	1.9802	0.0839707	0.858911	1.48211	1.1238	1.46805	1.55931	1.52311	1.71531
115489207_at	115489207		snoRNA			1.14423	1.97975	0.0840284	0.858911	1.75824	1.61504	1.48985	1.81221	1.89158	1.75156
115486447_at	115486447					1.13106	1.97952	0.0840586	0.858911	1.55085	1.54582	1.69346	1.80909	1.69235	1.82311
170677_at	170677	92211	protein_coding	Cdhr1	cadherin-related family member 1	1.13341	1.97873	0.0841597	0.858911	2.95989	2.93348	3.00906	3.07697	3.09467	3.26613
56399_at	56399	10270	protein_coding	Akap8	A kinase (PRKA) anchor protein 8	1.12706	1.978	0.084254	0.858911	5.86309	5.97719	5.83001	6.13233	6.03681	6.02048
68221_at	68221		protein_coding	Wfdc15a	WAP four-disulfide core domain 15A	1.19019	1.97668	0.0844254	0.858911	3.42637	3.75775	3.775	3.79049	4.07926	3.8527
74237_at	74237	10844	protein_coding	Tubgcp2	tubulin, gamma complex associated protein 2	1.14983	1.97658	0.0844381	0.858911	5.35519	5.26921	5.04514	5.37391	5.4309	5.48435
100504474_at	100504474		protein_coding	Smlr1	small leucine-rich protein 1	1.12984	1.97617	0.0844912	0.858911	6.79785	6.66907	6.7638	7.01185	6.88337	6.86233
320871_at	320871		lncRNA	B230206H07Rik	RIKEN cDNA B230206H07 gene	1.1408	1.97582	0.0845365	0.858911	2.70493	2.53863	2.50316	2.83654	2.81112	2.67197
67892_at	67892		protein_coding	Coa6	cytochrome c oxidase assembly factor 6	1.14593	1.97569	0.0845535	0.858911	5.2954	5.57756	5.32547	5.6375	5.55475	5.61145
72162_at	72162	170506	protein_coding	Dhx36	DEAH (Asp-Glu-Ala-His) box polypeptide 36	1.11638	1.974	0.0847721	0.858911	6.77437	6.78112	6.69848	6.93731	6.91077	6.88332
107449_at	107449	219699	protein_coding	Unc5b	unc-5 netrin receptor B	1.22568	1.97272	0.0849393	0.858911	4.98566	5.61293	5.53003	5.71848	5.71528	5.65138
102638507_at	102638507			Gm26684	predicted gene, 26684	1.12616	1.97237	0.0849854	0.858911	3.29008	3.26958	3.3031	3.54898	3.45014	3.37263
64378_at	64378	54112	protein_coding	Gpr88	G-protein coupled receptor 88	1.15215	1.97118	0.08514	0.858911	3.19828	3.51823	3.493	3.59908	3.60695	3.63757
100628596_at	100628596		miRNA	Mir5127	microRNA 5127	1.17112	1.97044	0.0852368	0.858911	2.69675	2.87182	2.93783	2.94415	3.24399	2.99436
14030_at	14030		protein_coding	Ewsr1	Ewing sarcoma breakpoint region 1	1.12057	1.97038	0.0852448	0.858911	7.70965	7.62202	7.59429	7.84309	7.75645	7.82026
223631_at	223631		protein_coding	Ly6g2	lymphocyte antigen 6 complex, locus G2	1.16568	1.96958	0.0853488	0.858911	7.83438	8.08924	7.96146	8.3491	8.11802	8.0776
115486138_at	115486138		snoRNA			1.30646	1.96922	0.0853963	0.858911	2.8957	2.56771	2.73095	2.74487	3.05692	3.47463
226123_at	226123	118812	protein_coding	Morn4	MORN repeat containing 4	1.13849	1.9689	0.0854379	0.858911	4.58123	4.70452	4.69168	4.9602	4.7416	4.83178
17692_at	17692	10943	protein_coding	Msl3	MSL complex subunit 3	1.14729	1.96885	0.0854441	0.858911	6.48543	6.70264	6.66165	6.8804	6.87172	6.69383
100126227_at	100126227		lncRNA	Gm13031	predicted gene 13031	1.19333	1.9684	0.0855029	0.858911	3.8423	3.72797	3.9743	3.99182	3.96322	4.3347
105243095_at	105243095			Gm15579	predicted gene 15579	1.14046	1.96818	0.0855323	0.858911	1.71844	1.60095	1.67157	1.9709	1.73262	1.84888
140579_at	140579	63916	protein_coding	Elmo2	engulfment and cell motility 2	1.12452	1.96817	0.0855335	0.858911	5.66929	5.5731	5.6934	5.77113	5.88752	5.78501
24057_at	24057	26751	protein_coding	Sh3yl1	Sh3 domain YSC-like 1	1.12033	1.96776	0.085588	0.858911	3.09057	3.08675	3.20476	3.25468	3.32612	3.2953
19988_at	19988	6128	protein_coding	Rpl6	ribosomal protein L6	1.91839	1.96687	0.0857038	0.858911	2.11338	2.65255	2.12052	3.97928	3.06289	2.19447
140904_at	140904	83698	protein_coding	Caln1	calneuron 1	1.26948	1.96687	0.0857043	0.858911	2.74326	3.00748	3.15742	3.45514	3.4976	2.95857
50722_at	50722	27120	protein_coding	Dkkl1	dickkopf-like 1	1.13924	1.9667	0.0857266	0.858911	2.95758	3.01473	3.05311	3.27913	3.24588	3.05639
67902_at	67902	25870	protein_coding	Sumf2	sulfatase modifying factor 2	1.1589	1.96661	0.085738	0.858911	4.65122	4.66231	4.85909	4.83795	5.0925	4.8768
15930_at	15930	3620	protein_coding	Ido1	indoleamine 2,3-dioxygenase 1	1.14694	1.9665	0.0857531	0.858911	4.16101	4.067	4.0797	4.20476	4.22934	4.45537
102058_at	102058	149371	protein_coding	Exoc8	exocyst complex component 8	1.16474	1.96605	0.0858117	0.858911	5.19589	4.77463	4.95614	5.20212	5.22721	5.18817
102638940_at	102638940			LOC102638940	uncharacterized LOC102638940	1.14953	1.966	0.0858192	0.858911	4.35844	4.26538	4.2238	4.33965	4.48433	4.61681
15078_at	15078	3020,3021	protein_coding	H3f3a	H3 histone, family 3A	1.20501	1.96594	0.0858261	0.858911	1.79085	1.49679	2.04107	2.05988	2.16888	1.94979
76624_at	76624		lncRNA	1700099I09Rik	RIKEN cDNA 1700099I09 gene	1.22686	1.96582	0.0858427	0.858911	2.24941	2.6175	2.13582	2.42628	2.81628	2.66358
14170_at	14170	9965	protein_coding	Fgf15	fibroblast growth factor 15	1.13905	1.96558	0.0858735	0.858911	3.43036	3.3539	3.29439	3.65686	3.54696	3.43285
21379_at	21379	9238	protein_coding	Tbrg4	transforming growth factor beta regulated gene 4	1.12161	1.96474	0.0859843	0.858911	6.09444	5.95043	6.08968	6.20079	6.23464	6.20015
195733_at	195733	29841	protein_coding	Grhl1	grainyhead like transcription factor 1	1.12585	1.96352	0.0861455	0.858911	2.94227	3.10412	3.09146	3.17838	3.26339	3.2134
327942_at	327942	9487	protein_coding	Pigl	phosphatidylinositol glycan anchor biosynthesis, class L	1.16172	1.96272	0.086251	0.858911	5.77473	5.45533	5.56294	5.89948	5.85801	5.69476
115488576_at	115488576					1.1557	1.96267	0.0862572	0.858911	1.10579	1.21412	1.08793	1.16511	1.40396	1.45225
73951_at	73951			4930413G21Rik	RIKEN cDNA 4930413G21 gene	1.11799	1.96177	0.0863762	0.858911	3.01059	3.02442	2.95384	3.21568	3.13381	3.12122
115486301_at	115486301		snoRNA			1.1919	1.96153	0.0864088	0.858911	2.01677	2.01677	1.78129	2.02973	2.11818	2.41113
100504717_at	100504717		lncRNA	Gm12709	predicted gene 12709	1.13014	1.96136	0.0864303	0.858911	1.62194	1.75948	1.7064	1.79709	1.963	1.8556
230861_at	230861	8672	protein_coding	Eif4g3	eukaryotic translation initiation factor 4 gamma, 3	1.12395	1.96129	0.0864399	0.858911	6.40917	6.49295	6.54233	6.63061	6.71767	6.60253
20498_at	20498	6560	protein_coding	Slc12a4	solute carrier family 12, member 4	1.17416	1.96109	0.0864673	0.858911	5.69019	5.9891	6.12758	6.24952	6.1481	6.13536
243996_at	243996		protein_coding	4933405O20Rik	RIKEN cDNA 4933405O20 gene	1.17228	1.95984	0.0866327	0.858911	2.90053	3.1325	2.7867	3.20884	3.27854	3.03092
20860_at	20860	6783	protein_coding	Sult1e1	sulfotransferase family 1E, member 1	1.42728	1.95968	0.0866542	0.858911	3.70497	3.05509	2.6831	3.41222	4.12203	3.53407
69736_at	69736	79023	protein_coding	Nup37	nucleoporin 37	1.12195	1.95952	0.0866747	0.858911	4.07654	4.03347	4.00702	4.12219	4.25416	4.23603
213522_at	213522	55200	protein_coding	Plekhg6	pleckstrin homology domain containing, family G (with RhoGef domain) member 6	1.15342	1.95935	0.0866981	0.858911	5.09397	5.1339	5.382	5.48622	5.31679	5.4366
21916_at	21916	7111	protein_coding	Tmod1	tropomodulin 1	1.17432	1.95885	0.0867645	0.858911	4.17	3.99804	4.31027	4.46693	4.48975	4.21861
17057_at	17057	3820	protein_coding	Klrb1a	killer cell lectin-like receptor subfamily B member 1A	1.19091	1.95859	0.0867979	0.858911	2.24694	2.12307	2.30735	2.22162	2.57271	2.61403
18557_at	18557	5129	protein_coding	Cdk18	cyclin-dependent kinase 18	1.13099	1.95833	0.0868328	0.858911	6.86516	7.03686	7.03273	7.18626	7.20059	7.08448
11541_at	11541	136	protein_coding	Adora2b	adenosine A2b receptor	1.11221	1.95762	0.0869281	0.858911	4.02275	3.99417	3.98287	4.155	4.13428	4.17086
329387_at	329387		lncRNA	C230014O12Rik	RIKEN cDNA C230014O12 gene	1.1977	1.95746	0.0869495	0.858911	1.90542	1.41676	1.63527	2.06502	1.81645	1.88695
19659_at	19659	5947	protein_coding	Rbp1	retinol binding protein 1, cellular	1.16148	1.95669	0.0870518	0.858911	6.22897	6.46534	6.15954	6.37964	6.596	6.53563
667441_at	667441			Trav3-1	T cell receptor alpha variable 3-1	1.2341	1.95561	0.087196	0.858911	3.15911	2.98103	3.23258	3.64089	3.10553	3.49648
238130_at	238130	9732	protein_coding	Dock4	dedicator of cytokinesis 4	1.11531	1.95476	0.0873098	0.858911	6.68662	6.62084	6.72583	6.81823	6.84657	6.84259
320950_at	320950		lncRNA	9330104G04Rik	RIKEN cDNA 9330104G04 gene	1.14612	1.95471	0.0873158	0.858911	2.91363	2.64178	2.94437	3.04927	3.03454	3.02494
229521_at	229521	23208	protein_coding	Syt11	synaptotagmin XI	1.13696	1.95457	0.0873341	0.858911	5.4756	5.50973	5.73339	5.7458	5.78079	5.76128
52123_at	52123	55326	protein_coding	Agpat5	1-acylglycerol-3-phosphate O-acyltransferase 5 (lysophosphatidic acid acyltransferase, epsilon)	1.17404	1.95418	0.0873874	0.858911	4.78243	4.49614	4.3788	4.82314	4.86985	4.68269
57775_at	57775	57663	protein_coding	Usp29	ubiquitin specific peptidase 29	1.1368	1.95393	0.0874208	0.858911	1.7304	1.66264	1.5111	1.76576	1.79228	1.90583
67897_at	67897	8731	protein_coding	Rnmt	RNA (guanine-7-) methyltransferase	1.16957	1.95304	0.0875393	0.858911	4.52794	4.40064	4.4673	4.73584	4.47874	4.83863
332175_at	332175	254887	protein_coding	Zdhhc23	zinc finger, DHHC domain containing 23	1.13087	1.9525	0.087612	0.858911	3.22958	3.09651	3.19948	3.41502	3.25044	3.39038
226255_at	226255	26033	protein_coding	Atrnl1	attractin like 1	1.12251	1.9517	0.087719	0.858911	6.46954	6.42699	6.50502	6.57454	6.60798	6.71642
67105_at	67105	29090	protein_coding	Timm21	translocase of inner mitochondrial membrane 21	1.17214	1.95121	0.0877853	0.858911	4.60107	5.01693	4.96773	5.0656	5.14971	5.09126
115487914_at	115487914		snoRNA			1.17042	1.95038	0.087897	0.858911	6.72655	6.67546	6.88936	7.15277	6.81269	6.99571
626828_at	626828		protein_coding	Vmn1r31	vomeronasal 1 receptor 31	1.1681	1.94992	0.0879583	0.858911	1.38825	1.5679	1.28296	1.75734	1.47466	1.67954
404312_at	404312		protein_coding	Olfr250	olfactory receptor 250	1.16279	1.9485	0.0881498	0.859475	1.73312	2.04107	1.98887	2.26906	2.05426	2.10202
207742_at	207742	54894	protein_coding	Rnf43	ring finger protein 43	1.20248	1.94832	0.0881741	0.859475	6.6912	6.67406	6.68169	7.0755	7.08223	6.64546
19142_at	19142	8492	protein_coding	Prss12	protease, serine 12 neurotrypsin (motopsin)	1.20703	1.9479	0.0882319	0.859475	3.84286	4.06511	4.1708	4.16856	4.16856	4.54208
622301_at	622301		protein_coding	Rhox2h	reproductive homeobox 2H	1.20585	1.94787	0.0882358	0.859475	2.44481	2.19127	2.62198	2.76347	2.82837	2.48609
329702_at	329702	127579	protein_coding	Dcst2	DC-STAMP domain containing 2	1.15386	1.94739	0.0883007	0.859801	3.74593	3.84385	3.56656	3.9735	3.80228	4.00539
12803_at	12803	1270	protein_coding	Cntf	ciliary neurotrophic factor	1.20751	1.94674	0.0883886	0.860123	3.68154	3.59931	3.85917	3.91737	3.77932	4.23357
100316698_at	100316698		miRNA	Mir1947	microRNA 1947	1.50021	1.94664	0.0884013	0.860123	1.75549	1.94652	2.0919	1.76588	2.79536	2.7867
115486150_at	115486150		snoRNA			1.39938	1.94405	0.0887527	0.861445	3.09609	3.4074	2.27331	3.68683	3.15856	3.55724
67169_at	67169		protein_coding	Nradd	neurotrophin receptor associated death domain	1.13068	1.94274	0.0889311	0.861962	4.1326	4.2585	4.05524	4.31548	4.27274	4.39438
628696_at	628696			Gm6905	ribosomal protein L11 pseudogene	1.16966	1.94263	0.0889457	0.861962	1.73718	1.66809	1.91566	1.91294	2.18359	1.89566
54375_at	54375	51582	protein_coding	Azin1	antizyme inhibitor 1	1.16008	1.94237	0.0889813	0.861962	7.10639	7.41166	7.3929	7.62508	7.51189	7.42979
115490012_at	115490012		snRNA			1.29532	1.94066	0.0892152	0.862155	4.30957	4.4502	3.72405	4.62106	4.75162	4.29062
11637_at	11637	204	protein_coding	Ak2	adenylate kinase 2	1.15186	1.93989	0.0893204	0.862155	7.88215	8.20398	8.19303	8.31537	8.32554	8.27213
115488656_at	115488656					1.49932	1.93929	0.0894019	0.862155	3.13867	2.30735	3.54707	3.68557	4.02296	3.17439
115485814_at	115485814					1.20634	1.93829	0.089539	0.862155	1.53134	1.54428	1.75903	1.99006	1.60281	2.02806
320720_at	320720	79675	protein_coding	Fastkd1	FAST kinase domains 1	1.13124	1.93777	0.0896101	0.862155	4.65898	4.69046	4.54206	4.83793	4.87742	4.70871
21337_at	21337	6865	protein_coding	Tacr2	tachykinin receptor 2	1.1115	1.9376	0.0896339	0.862155	3.20539	3.25375	3.19538	3.38268	3.35688	3.37303
114301_at	114301	54873	protein_coding	Palmd	palmdelphin	1.11173	1.93745	0.0896538	0.862155	8.73556	8.76893	8.77318	8.93836	8.91369	8.88382
15379_at	15379	3175	protein_coding	Onecut1	one cut domain, family member 1	1.74404	1.93607	0.0898437	0.862155	5.36386	6.88586	7.37647	7.61907	6.90774	7.97275
56716_at	56716	64223	protein_coding	Mlst8	MTOR associated protein, LST8 homolog (S. cerevisiae)	1.13898	1.93484	0.090013	0.862155	5.70342	5.42453	5.51246	5.76362	5.76668	5.68614
26919_at	26919	23567	protein_coding	Zfp346	zinc finger protein 346	1.21381	1.93478	0.0900213	0.862155	4.16121	4.13103	3.87351	4.59877	4.203	4.18009
407819_at	407819	497661	protein_coding	BC031181	cDNA sequence BC031181	1.18579	1.93476	0.0900237	0.862155	5.79315	5.317	5.38957	5.82607	5.76782	5.68688
76669_at	76669		transcribed_processed_pseudogene	1700128F08Rik	U1-snRNP binding protein homolog pseudogene	1.1712	1.93425	0.0900936	0.862155	1.62467	1.7164	1.86014	1.97439	2.12133	1.77897
101314_at	101314	55845	protein_coding	Brk1	BRICK1, SCAR/WAVE actin-nucleating complex subunit	1.12783	1.93414	0.0901094	0.862155	6.25995	6.13799	6.06583	6.38892	6.27832	6.32171
21419_at	21419	7021	protein_coding	Tfap2b	transcription factor AP-2 beta	1.17118	1.93348	0.0901999	0.862155	2.3657	2.12566	2.01464	2.25397	2.45059	2.49661
115488749_at	115488749		snRNA			1.15248	1.93319	0.0902395	0.862155	4.57381	4.2092	4.45616	4.62991	4.65132	4.59523
327959_at	327959	54739	protein_coding	Xaf1	XIAP associated factor 1	1.15818	1.93211	0.0903888	0.862155	5.30936	5.12137	5.31674	5.33365	5.61968	5.42309
102632291_at	102632291			Gm2568	TAR DNA-binding protein 43 pseudogene	1.28624	1.93097	0.0905471	0.862155	3.29012	3.88669	4.14533	3.99688	4.25316	4.27304
100126432_at	100126432			Trgj3	T cell receptor gamma joining 3	1.22045	1.93066	0.0905897	0.862155	1.17872	1.13361	1.07941	1.24928	1.71947	1.23218
434121_at	434121	6822	protein_coding	Sult2a4	sulfotransferase family 2A, dehydroepiandrosterone (DHEA)-preferring, member 4	1.2165	1.92997	0.0906852	0.86247	2.25722	2.46084	2.2771	2.67623	2.31425	2.81643
226856_at	226856	9926	protein_coding	Lpgat1	lysophosphatidylglycerol acyltransferase 1	1.13195	1.92943	0.0907612	0.86263	8.71182	8.85686	8.88231	9.03701	9.05031	8.90124
69627_at	69627	375061	protein_coding	Fam89a	family with sequence similarity 89, member A	1.16227	1.9294	0.090765	0.86263	3.73412	3.64345	3.63201	4.0819	3.75355	3.80511
723855_at	723855		miRNA	Mir376a	microRNA 376a	1.12607	1.92915	0.0908001	0.862664	1.20815	1.2476	1.32924	1.33779	1.47156	1.48755
114249_at	114249	255743	protein_coding	Npnt	nephronectin	1.15807	1.92795	0.0909662	0.863026	4.51012	4.57619	4.42038	4.58081	4.65619	4.89071
20557_at	20557	100506736	protein_coding	Slfn3	schlafen 3	1.23632	1.92743	0.0910385	0.863026	1.36653	1.70691	1.36653	1.47917	1.92639	1.93466
12953_at	12953	1408	protein_coding	Cry2	cryptochrome 2 (photolyase-like)	1.13613	1.92692	0.0911098	0.863026	6.07732	6.27661	6.33636	6.42556	6.3699	6.45838
234964_at	234964	159989	protein_coding	Deup1	deuterosome assembly protein 1	1.148	1.9265	0.0911683	0.863026	4.118	4.06094	3.81696	4.28167	4.16316	4.16253
105246320_at	105246320			Gm26637	predicted gene, 26637	1.15883	1.92568	0.0912834	0.863026	3.84361	3.45469	3.5694	3.8342	3.80223	3.89583
70571_at	70571	256536	protein_coding	Tcerg1l	transcription elongation regulator 1-like	1.1786	1.925	0.091378	0.863026	2.19475	2.47095	2.3086	2.53368	2.39383	2.74907
545554_at	545554	284615	protein_coding	Ankrd34a	ankyrin repeat domain 34A	1.14826	1.92494	0.0913854	0.863026	3.00994	3.15015	3.00533	3.12148	3.23738	3.39638
67867_at	67867	123355	protein_coding	Lrrc28	leucine rich repeat containing 28	1.20267	1.92488	0.091395	0.863026	6.35954	6.32156	6.50223	6.7471	6.82777	6.37418
227695_at	227695	51490	protein_coding	Spout1	SPOUT domain containing methyltransferase 1	1.21075	1.92449	0.0914485	0.863026	4.51915	4.39665	4.7256	4.78096	5.06208	4.60873
330401_at	330401	23023	protein_coding	Tmcc1	transmembrane and coiled coil domains 1	1.12104	1.92428	0.0914779	0.863026	5.91995	5.87415	5.80773	6.04964	6.08752	5.95835
66496_at	66496	79144	protein_coding	Ppdpf	pancreatic progenitor cell differentiation and proliferation factor	1.17865	1.92223	0.091766	0.863276	5.35373	5.66999	5.68147	5.8037	5.66462	5.95683
625931_at	625931			Gm6637	predicted gene 6637	1.21187	1.92147	0.0918716	0.863852	2.45136	2.72893	2.65971	3.04346	2.60422	2.99908
53311_at	53311	4608	protein_coding	Mybph	myosin binding protein H	1.13346	1.91891	0.092233	0.865748	3.78299	3.70448	3.90046	3.88363	4.051	3.99723
69761_at	69761		protein_coding	1600015I10Rik	RIKEN cDNA 1600015I10 gene	1.13722	1.91867	0.0922662	0.865748	2.91424	3.04575	2.81238	3.18542	3.02287	3.12545
12009_at	12009	22994	protein_coding	Cep131	centrosomal protein 131	1.13156	1.91864	0.0922702	0.865748	5.02261	5.07174	5.2663	5.27755	5.29495	5.33421
67337_at	67337	1477	protein_coding	Cstf1	cleavage stimulation factor, 3' pre-RNA, subunit 1	1.13447	1.91827	0.0923234	0.865748	5.65424	5.48901	5.58336	5.86967	5.72454	5.67609
223697_at	223697	25777	protein_coding	Sun2	Sad1 and UNC84 domain containing 2	1.13376	1.91783	0.0923845	0.865748	5.98725	6.11186	6.23618	6.23423	6.34398	6.30901
21664_at	21664	22822	protein_coding	Phlda1	pleckstrin homology like domain, family A, member 1	1.38201	1.91715	0.0924803	0.865748	5.32853	5.21061	6.24165	6.13145	5.82118	6.4033
13386_at	13386	8788	protein_coding	Dlk1	delta like non-canonical Notch ligand 1	1.19486	1.91679	0.0925322	0.865748	3.54464	3.4717	3.26149	3.44991	3.71982	3.86332
449631_at	449631		snoRNA	Snord15b	small nucleolar RNA, C/D box 14B	1.14816	1.91588	0.0926599	0.865748	8.42868	8.59646	8.6634	8.81896	8.62808	8.84017
104184_at	104184	642	protein_coding	Blmh	bleomycin hydrolase	1.15546	1.91571	0.092684	0.865748	6.75916	6.4138	6.56441	6.73171	6.89243	6.7542
74120_at	74120	10127	protein_coding	Zfp263	zinc finger protein 263	1.16145	1.91515	0.0927643	0.865748	4.25622	4.32211	4.36089	4.71487	4.3632	4.48863
67106_at	67106	339487	protein_coding	Zbtb8os	zinc finger and BTB domain containing 8 opposite strand	1.28951	1.91386	0.0929465	0.865748	2.47818	1.85739	2.50047	2.88062	2.71573	2.38426
20234_at	20234		protein_coding	Sbp	spermine binding protein	1.22114	1.9134	0.0930126	0.865748	1.48056	1.35771	1.2147	1.7524	1.80606	1.32499
15547_at	15547	27037	protein_coding	Trmt2a	TRM2 tRNA methyltransferase 2A	1.13825	1.91214	0.093191	0.865748	4.96257	4.82287	4.87294	5.16591	4.93613	5.11046
50757_at	50757		protein_coding	Fbxw14	F-box and WD-40 domain protein 14	1.39129	1.91182	0.0932369	0.865748	1.82641	1.65081	1.37577	1.94607	2.56564	1.65081
66292_at	66292	54460	protein_coding	Mrps21	mitochondrial ribosomal protein S21	1.18955	1.91171	0.0932536	0.865748	4.85145	4.31028	4.65764	4.82853	4.93901	4.85178
20480_at	20480	81570	protein_coding	Clpb	ClpB caseinolytic peptidase B	1.18848	1.91157	0.0932736	0.865748	5.30982	5.20034	5.55251	5.63862	5.7622	5.41017
101744_at	101744	390928	protein_coding	Acp7	acid phosphatase 7, tartrate resistant	1.14878	1.91019	0.0934691	0.865748	2.2899	2.32543	2.09291	2.52751	2.30515	2.47727
228025_at	228025			Gm17250	predicted gene, 17250	1.13636	1.91008	0.0934855	0.865748	2.67839	2.55211	2.57199	2.72616	2.70649	2.91682
268498_at	268498			E030025P04Rik	RIKEN cDNA E030025P04 gene	1.14689	1.90985	0.093519	0.865748	2.70213	2.85825	2.66157	2.80068	2.96068	3.05035
11981_at	11981	10079	protein_coding	Atp9a	ATPase, class II, type 9A	1.17147	1.90882	0.0936656	0.865748	6.52607	6.49561	6.87042	6.7946	6.98643	6.81918
68790_at	68790		lncRNA	Fendrr	Foxf1 adjacent non-coding developmental regulatory RNA	1.19102	1.90856	0.0937034	0.865748	4.51567	4.28952	4.45396	4.78738	4.79258	4.41335
19328_at	19328	201475	protein_coding	Rab12	RAB12, member RAS oncogene family	1.13672	1.90809	0.0937695	0.865748	6.10309	6.33066	6.36294	6.49684	6.40577	6.46091
69125_at	69125	9337	protein_coding	Cnot8	CCR4-NOT transcription complex, subunit 8	1.12159	1.9076	0.09384	0.865748	5.29899	5.46011	5.34628	5.58408	5.4833	5.53765
100124678_at	100124678			Trbv14	T cell receptor beta, variable 14	1.14039	1.90672	0.0939663	0.865748	2.98344	3.18578	3.05434	3.17157	3.23567	3.38397
55927_at	55927	55502	protein_coding	Hes6	hairy and enhancer of split 6	1.1571	1.90473	0.0942522	0.865748	4.76855	4.8604	4.92666	5.08164	5.20811	4.88334
115489613_at	115489613		snoRNA			1.16251	1.90461	0.0942696	0.865748	8.18237	8.10361	7.91912	8.2766	8.14059	8.43687
66431_at	66431	339229	protein_coding	Oxld1	oxidoreductase like domain containing 1	1.12906	1.90435	0.0943069	0.865748	3.1662	3.14375	3.23418	3.2811	3.30821	3.47407
224916_at	224916		protein_coding	Vmn2r120	vomeronasal 2, receptor 120	1.11568	1.90366	0.0944067	0.865748	2.13842	2.02241	2.09237	2.24364	2.19926	2.28516
58867_at	58867	23546	protein_coding	Syngr4	synaptogyrin 4	1.15741	1.90344	0.0944383	0.865748	3.66848	3.7741	3.49124	3.97218	3.71665	3.88021
83922_at	83922	95681	protein_coding	Cep41	centrosomal protein 41	1.15675	1.90304	0.0944961	0.865748	4.0258	3.72612	3.83445	4.08439	4.18901	3.94932
71240_at	71240	114881	protein_coding	Osbpl7	oxysterol binding protein-like 7	1.13972	1.90265	0.0945532	0.865748	4.54848	4.59379	4.64547	4.91378	4.64679	4.7825
100316713_at	100316713		miRNA	Mir1968	microRNA 1968	1.2563	1.90264	0.0945547	0.865748	3.28344	3.39593	3.39895	3.38951	3.56921	4.03202
171195_at	171195		protein_coding	Vmn1r30	vomeronasal 1 receptor 30	1.27826	1.90233	0.0945988	0.865748	1.76868	1.58229	1.73546	2.1938	1.61115	2.26591
11735_at	11735	288	protein_coding	Ank3	ankyrin 3, epithelial	1.17051	1.9022	0.0946174	0.865748	5.88594	5.95485	5.9048	5.99707	6.03861	6.36362
15482_at	15482	3305	protein_coding	Hspa1l	heat shock protein 1-like	1.25328	1.90198	0.0946487	0.865748	3.22593	2.55302	2.62688	3.31465	2.97685	3.16992
213056_at	213056	285172	protein_coding	Fam126b	family with sequence similarity 126, member B	1.16579	1.90122	0.0947596	0.865748	5.6177	5.90543	6.01107	5.9848	6.16447	6.0714
100529074_at	100529074			Snora33	small nucleolar RNA, H/ACA box 33	1.17185	1.90115	0.0947699	0.865748	4.6583	4.55479	4.8679	4.97169	4.74822	5.04867
67484_at	67484	80820	protein_coding	Eepd1	endonuclease/exonuclease/phosphatase family domain containing 1	1.16644	1.90061	0.0948473	0.865748	6.0791	5.97518	5.86821	6.08339	6.09921	6.39246
387194_at	387194			Mir199a-1	microRNA 199a-1	1.25298	1.90034	0.0948866	0.865748	2.90744	3.27715	2.66832	3.22135	3.5403	3.09627
15401_at	15401	3201	protein_coding	Hoxa4	homeobox A4	1.20185	1.90002	0.0949324	0.865748	3.38045	3.68006	3.26054	3.62337	3.58038	3.92153
259091_at	259091		protein_coding	Olfr585	olfactory receptor 585	1.17627	1.9	0.0949359	0.865748	1.29646	1.28643	1.51059	1.68865	1.38039	1.71503
228839_at	228839	60436	protein_coding	Tgif2	TGFB-induced factor homeobox 2	1.14568	1.89934	0.0950316	0.865748	3.94264	4.22271	4.10962	4.18203	4.35765	4.33142
100217444_at	100217444			Snord65	small nucleolar RNA, C/D box 65	1.12093	1.89929	0.0950387	0.865748	6.61693	6.42452	6.5187	6.70222	6.65821	6.69979
12154_at	12154	27302	protein_coding	Bmp10	bone morphogenetic protein 10	1.2882	1.89841	0.0951661	0.865748	4.46213	4.21784	4.53991	4.74913	5.10555	4.39292
259008_at	259008		protein_coding	Olfr392	olfactory receptor 392	1.1685	1.89815	0.0952041	0.865748	1.84552	1.93402	2.04107	1.94898	2.2732	2.25652
115489161_at	115489161		snRNA			1.12592	1.89768	0.0952725	0.865748	1.18681	1.2834	1.20397	1.48708	1.39772	1.29836
14066_at	14066	2152	protein_coding	F3	coagulation factor III	1.13097	1.8973	0.0953279	0.865748	3.80269	4.03495	3.94339	4.04726	4.10471	4.16863
27357_at	27357	2992	protein_coding	Gyg	glycogenin	1.1189	1.89726	0.0953343	0.865748	4.95883	4.97855	5.04617	5.23145	5.14588	5.09042
12091_at	12091	2720	protein_coding	Glb1	galactosidase, beta 1	1.12912	1.8955	0.0955898	0.865748	5.26182	5.48941	5.36778	5.5007	5.53983	5.61093
26360_at	26360	23452	protein_coding	Angptl2	angiopoietin-like 2	1.15718	1.89516	0.0956397	0.865748	6.63934	6.89121	6.47507	6.90049	6.89641	6.87109
319955_at	319955	2074	protein_coding	Ercc6	excision repair cross-complementing rodent repair deficiency, complementation group 6	1.11322	1.89486	0.0956844	0.865748	5.81289	5.86142	5.73857	5.97287	5.96961	5.93698
27212_at	27212		snoRNA	Snord35b	small nucleolar RNA, C/D box 35B	1.14094	1.89413	0.0957908	0.865748	5.66244	5.70336	5.96088	5.99306	5.9298	5.99207
211578_at	211578	116512	protein_coding	Mrgprd	MAS-related GPR, member D	1.16286	1.89355	0.0958748	0.865748	2.52915	2.54874	2.23446	2.58616	2.59616	2.79435
75013_at	75013		protein_coding	4930502E18Rik	RIKEN cDNA 4930502E18 gene	1.15063	1.89318	0.0959293	0.865748	1.92337	1.75826	1.74315	1.94274	1.91113	2.17103
26381_at	26381	2104	protein_coding	Esrrg	estrogen-related receptor gamma	1.18068	1.89266	0.0960058	0.865748	4.35397	4.32172	4.68523	4.75944	4.5297	4.80461
67948_at	67948	23219	protein_coding	Fbxo28	F-box protein 28	1.17065	1.89218	0.0960756	0.865748	5.32128	4.98182	5.41692	5.42369	5.55762	5.45243
668773_at	668773			Gm9349	predicted gene 9349	1.34292	1.89127	0.0962088	0.865748	4.93465	4.3734	4.9536	5.24094	4.76586	5.50763
74279_at	74279		protein_coding	1700080O16Rik	RIKEN cDNA 1700080O16 gene	1.15073	1.89033	0.0963469	0.865748	1.74829	1.70558	1.55366	2.02378	1.74607	1.83852
106894_at	106894	22993	protein_coding	Hmgxb3	HMG box domain containing 3	1.129	1.8903	0.0963513	0.865748	5.52915	5.59589	5.40662	5.66782	5.61876	5.77228
112407_at	112407	112399	protein_coding	Egln3	egl-9 family hypoxia-inducible factor 3	1.20663	1.89022	0.0963639	0.865748	6.362	6.55792	6.3425	6.46162	6.94909	6.6316
634731_at	634731	64420	protein_coding	Susd1	sushi domain containing 1	1.13452	1.89011	0.0963793	0.865748	5.11424	5.33002	5.37448	5.4307	5.43456	5.51148
70054_at	70054	220388	protein_coding	Ccdc89	coiled-coil domain containing 89	1.15951	1.88985	0.0964187	0.865748	2.07628	1.75081	1.89297	2.16967	1.9849	2.21443
231655_at	231655	8638	protein_coding	Oasl1	2'-5' oligoadenylate synthetase-like 1	1.27607	1.88972	0.0964375	0.865748	5.25848	4.8609	4.76614	5.23037	5.64348	5.04979
72159_at	72159			Gm9726	LysM, putative peptidoglycan-binding, domain containing 1 pseudogene	1.20061	1.88967	0.0964452	0.865748	4.34748	4.18344	4.14846	4.44787	4.73476	4.2553
106877_at	106877	134265	protein_coding	Afap1l1	actin filament associated protein 1-like 1	1.1125	1.8894	0.0964839	0.865748	4.37546	4.44681	4.46629	4.626	4.56876	4.55583
72303_at	72303	1559	protein_coding	Cyp2c65	cytochrome P450, family 2, subfamily c, polypeptide 65	1.21025	1.88858	0.0966049	0.865748	2.15379	1.95178	1.72439	2.15379	2.05142	2.45193
100503099_at	100503099			Gm19554	predicted gene, 19554	1.13047	1.88857	0.0966062	0.865748	2.21668	2.23032	2.11896	2.2885	2.31679	2.48597
654472_at	654472			Gm12070	glyceraldehyde-3-phosphate dehydrogenase pseudogene	1.1305	1.88848	0.0966195	0.865748	1.84462	1.95429	1.95957	2.21331	2.0132	2.05801
105243282_at	105243282			4922502B01Rik	RIKEN cDNA 4922502B01 gene	1.11569	1.88839	0.0966336	0.865748	1.86273	1.86523	1.77099	1.9544	1.96619	2.05217
69086_at	69086		lncRNA	1810019N24Rik	RIKEN cDNA 1810019N24 gene	1.1575	1.88829	0.0966486	0.865748	2.28408	2.54175	2.57303	2.54175	2.75899	2.73842
54624_at	54624	54623	protein_coding	Paf1	Paf1, RNA polymerase II complex component	1.13317	1.88808	0.0966796	0.865748	6.29384	6.40359	6.4591	6.68362	6.51328	6.49814
102632928_at	102632928			Gm17215	predicted gene 17215	1.14532	1.88802	0.0966878	0.865748	1.24649	1.47918	1.55738	1.69972	1.62186	1.56329
70567_at	70567	118924	protein_coding	Fra10ac1	FRA10AC1 homolog (human)	1.20349	1.88773	0.096731	0.865748	5.73707	5.47677	5.66695	5.89982	6.11506	5.64127
18628_at	18628	8863	protein_coding	Per3	period circadian clock 3	1.41117	1.88684	0.0968621	0.865748	4.75419	5.93531	6.10181	6.16245	6.07392	6.36395
99982_at	99982	23028	protein_coding	Kdm1a	lysine (K)-specific demethylase 1A	1.15172	1.88651	0.0969106	0.865748	5.26266	5.25448	5.54286	5.4778	5.54197	5.66439
66536_at	66536	25934	protein_coding	Nipsnap3b	nipsnap homolog 3B	1.13721	1.88599	0.0969878	0.865748	5.72839	5.95883	5.80775	5.9123	6.0752	6.06773
234967_at	234967	120103	protein_coding	Slc36a4	solute carrier family 36 (proton/amino acid symporter), member 4	1.1204	1.88583	0.0970117	0.865748	5.63158	5.48509	5.65659	5.72873	5.74285	5.79864
258675_at	258675	219986	protein_coding	Olfr1423	olfactory receptor 1423	1.12998	1.88557	0.0970504	0.865748	1.85087	1.75873	1.94342	1.92996	2.09665	2.05601
100169874_at	100169874		lncRNA	Gm11110	predicted gene 11110	1.16695	1.88539	0.0970761	0.865748	2.52473	2.43195	2.45844	2.75175	2.46628	2.84092
100217462_at	100217462		snoRNA	Snord92	small nucleolar RNA, C/D box 92	1.17922	1.88488	0.0971514	0.865748	3.44875	3.25784	3.09278	3.65051	3.32658	3.53928
210009_at	210009	4552	protein_coding	Mtrr	5-methyltetrahydrofolate-homocysteine methyltransferase reductase	1.17893	1.88439	0.0972253	0.865748	5.28843	4.88771	5.27215	5.4262	5.49104	5.26905
115489845_at	115489845		snRNA			1.23842	1.8835	0.0973563	0.865748	4.54352	4.3458	4.22844	4.52084	4.99836	4.48261
18633_at	18633	9409	protein_coding	Pex16	peroxisomal biogenesis factor 16	1.14311	1.88328	0.0973899	0.865748	5.99618	6.12848	6.31695	6.32167	6.4134	6.30103
385263_at	385263		protein_coding	Gm1527	predicted gene 1527	1.2131	1.88283	0.0974563	0.865748	1.47691	1.28619	1.25132	1.33491	1.85282	1.62691
268977_at	268977	4052	protein_coding	Ltbp1	latent transforming growth factor beta binding protein 1	1.16255	1.88279	0.0974616	0.865748	4.68644	4.87165	4.88804	4.86247	5.19509	5.02986
104382_at	104382	343472	protein_coding	Barhl2	BarH like homeobox 2	1.13967	1.88272	0.0974732	0.865748	3.47969	3.63375	3.50674	3.7231	3.60398	3.85295
26369_at	26369	1068	protein_coding	Cetn1	centrin 1	1.15451	1.88263	0.0974865	0.865748	1.88311	1.98383	1.87261	2.16345	1.92807	2.25328
223648_at	223648	100130274	protein_coding	Ccdc166	coiled-coil domain containing 166	1.14198	1.88227	0.0975389	0.865748	3.42257	3.41175	3.31768	3.44612	3.72299	3.54605
735271_at	735271		miRNA	Mir709	microRNA 709	1.18969	1.88211	0.0975636	0.865748	4.55557	4.09794	4.05661	4.58492	4.42769	4.49984
100503265_at	100503265			Gm19619	predicted gene, 19619	1.16376	1.88182	0.0976065	0.865748	6.74234	6.70278	6.78338	7.10094	7.02287	6.73735
100217458_at	100217458			Snord67	small nucleolar RNA, C/D box 67	1.18867	1.8811	0.0977138	0.866266	4.16191	4.34739	4.43951	4.73459	4.61658	4.32998
72355_at	72355	150383	protein_coding	Cdpf1	cysteine rich, DPF motif domain containing 1	1.15948	1.881	0.0977281	0.866266	4.81191	5.19785	4.98602	5.17061	5.166	5.32018
231659_at	231659	10985	protein_coding	Gcn1	GCN1 activator of EIF2AK4	1.12864	1.88056	0.0977949	0.866577	6.15446	6.27911	6.35801	6.51034	6.44458	6.36395
74414_at	74414	10623	protein_coding	Polr3c	polymerase (RNA) III (DNA directed) polypeptide C	1.13488	1.88034	0.0978278	0.866588	5.26536	5.06897	5.35824	5.38918	5.45245	5.41279
320405_at	320405	93664	protein_coding	Cadps2	Ca2+-dependent activator protein for secretion 2	1.12492	1.87941	0.0979664	0.866777	5.16982	5.09361	5.2224	5.31077	5.42808	5.25385
319433_at	319433	647174	protein_coding	Serpine3	serpin peptidase inhibitor, clade E (nexin, plasminogen activator inhibitor type 1), member 3	1.1631	1.87915	0.0980055	0.866777	2.72467	2.48618	2.65011	2.68708	2.80926	3.01017
16880_at	16880	3977	protein_coding	Lifr	LIF receptor alpha	1.13248	1.87882	0.0980541	0.866777	8.19156	8.16365	8.22558	8.50788	8.3315	8.26985
613258_at	613258			A730017L22Rik	RIKEN cDNA A730017L22 gene	1.13309	1.87842	0.0981134	0.866777	6.17973	6.38113	6.36029	6.4055	6.48591	6.574
75288_at	75288	341880	protein_coding	Slc35f4	solute carrier family 35, member F4	1.12144	1.87829	0.0981333	0.866777	2.547	2.72273	2.71779	2.86966	2.80299	2.81693
217536_at	217536			Gm1818	predicted gene 1818	1.13259	1.87829	0.098134	0.866777	7.51337	7.45133	7.34426	7.59159	7.52641	7.72754
216188_at	216188	160428	protein_coding	Aldh1l2	aldehyde dehydrogenase 1 family, member L2	1.22561	1.87775	0.0982144	0.866782	2.60435	2.53328	2.62757	2.68436	2.70004	3.201
73062_at	73062	84988	protein_coding	Ppp1r16a	protein phosphatase 1, regulatory subunit 16A	1.21874	1.87765	0.0982295	0.866782	4.60103	4.78844	4.66209	4.9893	5.21138	4.66108
76229_at	76229		protein_coding	Vmn2r29	vomeronasal 2, receptor 29	1.1932	1.87729	0.0982839	0.866981	5.86433	6.02585	5.94824	5.99252	6.12232	6.45284
100124489_at	100124489		miRNA	Mir582	microRNA 582	1.11528	1.87692	0.0983392	0.86719	1.60479	1.58983	1.58589	1.76479	1.8134	1.67099
14175_at	14175	2249	protein_coding	Fgf4	fibroblast growth factor 4	1.17606	1.87466	0.0986778	0.868249	3.23425	3.07664	3.13003	3.32454	3.19329	3.5993
320209_at	320209	1663	protein_coding	Ddx11	DEAD/H (Asp-Glu-Ala-Asp/His) box helicase 11	1.16724	1.87429	0.098733	0.868249	4.10443	3.97734	4.13096	4.0703	4.36867	4.42329
320784_at	320784		lncRNA	C230072F16Rik	RIKEN cDNA C230072F16 gene	1.14513	1.87375	0.0988148	0.868249	2.15485	2.15764	2.37589	2.55684	2.35804	2.3623
68789_at	68789		lncRNA	Trmt61b	tRNA methyltransferase 61B	1.13336	1.87363	0.098833	0.868249	3.37468	3.26463	3.32938	3.58323	3.55702	3.36246
320951_at	320951	23761	protein_coding	Pisd	phosphatidylserine decarboxylase	1.13143	1.87339	0.0988696	0.868249	5.16622	5.10707	4.91238	5.22869	5.29573	5.20622
214763_at	214763	115004	protein_coding	Cgas	cyclic GMP-AMP synthase	1.125	1.87243	0.0990136	0.868249	2.50662	2.51557	2.30478	2.63546	2.62095	2.58962
115489798_at	115489798					1.3359	1.87227	0.0990382	0.868249	1.05953	1.25624	1.32295	1.16299	2.02568	1.58809
320172_at	320172		lncRNA	E230016M11Rik	RIKEN cDNA E230016M11 gene	1.1812	1.87185	0.0991015	0.868249	4.07246	3.65724	4.10555	4.23327	4.26644	4.09219
57808_at	57808	6165	protein_coding	Rpl35a	ribosomal protein L35A	1.1643	1.87126	0.09919	0.868261	3.29439	3.59375	3.27056	3.52291	3.75355	3.55255
230233_at	230233	8518	protein_coding	Elp1	elongator complex protein 1	1.11762	1.87076	0.0992659	0.868389	5.27106	5.16428	5.35281	5.42357	5.42419	5.42787
71780_at	71780	51477	protein_coding	Isyna1	myo-inositol 1-phosphate synthase A1	1.11475	1.87045	0.099314	0.868423	4.89266	4.90629	4.85799	5.11418	5.03308	4.97696
72431_at	72431	729767	protein_coding	Ceacam18	carcinoembryonic antigen-related cell adhesion molecule 18	1.15232	1.86947	0.0994615	0.868423	1.94994	1.83695	2.04631	2.0136	2.1186	2.30678
93689_at	93689	25802	protein_coding	Lmod1	leiomodin 1 (smooth muscle)	1.20134	1.86945	0.0994642	0.868423	3.14902	2.7614	2.76544	3.34646	2.96916	3.16487
227693_at	227693	10444	protein_coding	Zer1	zyg-11 related, cell cycle regulator	1.12428	1.86691	0.0998497	0.868423	4.14774	4.30978	4.33034	4.48725	4.44301	4.36898
226169_at	226169	23082	protein_coding	Pprc1	peroxisome proliferative activated receptor, gamma, coactivator-related 1	1.15202	1.86686	0.0998584	0.868423	4.78777	4.71018	5.05642	5.05017	5.14565	4.99006
57756_at	57756	9457	protein_coding	Fhl5	four and a half LIM domains 5	1.13576	1.86683	0.0998625	0.868423	1.99181	2.2615	2.11223	2.37129	2.23121	2.32319
115490319_at	115490319		snRNA			1.22673	1.86647	0.099918	0.868423	2.10742	2.32627	2.13344	2.1384	2.62404	2.64463
100217421_at	100217421			Snord11	small nucleolar RNA, C/D box 11	1.16611	1.86605	0.0999818	0.868423	6.54474	6.1113	6.39341	6.61017	6.49164	6.64147
69593_at	69593			2310026I22Rik	RIKEN cDNA 2310026I22 gene	1.19346	1.86496	0.100148	0.868423	4.08112	4.3284	4.02673	4.1517	4.5244	4.51356
115486022_at	115486022		snoRNA			1.25133	1.86479	0.100173	0.868423	1.56639	1.83296	1.23747	1.67937	1.80043	2.14678
69307_at	69307		protein_coding	Pxt1	peroxisomal, testis specific 1	1.14693	1.86472	0.100184	0.868423	4.03626	4.01037	4.15498	4.42577	4.13595	4.22184
70640_at	70640	167227	protein_coding	Dcp2	decapping mRNA 2	1.13845	1.86314	0.100425	0.868423	5.70165	5.66054	5.43234	5.71586	5.85742	5.79329
229003_at	229003	85441	protein_coding	Helz2	helicase with zinc finger 2, transcriptional coactivator	1.14047	1.86124	0.100717	0.868423	6.34013	6.18076	6.36665	6.34421	6.5559	6.55319
76367_at	76367	112858	protein_coding	Trp53rkb	transformation related protein 53 regulating kinase B	1.18456	1.86098	0.100757	0.868423	4.07136	3.73799	3.66922	3.92007	4.22917	4.07868
72399_at	72399	8315	protein_coding	Brap	BRCA1 associated protein	1.13974	1.86054	0.100824	0.868423	7.97123	8.18301	8.2873	8.28965	8.38926	8.34476
629750_at	629750			Gm11517	ubiquitin A-52 residue ribosomal protein fusion product 1 pseudogene	1.64719	1.86041	0.100845	0.868423	2.48986	2.35523	2.07405	2.94165	2.16345	3.63854
54194_at	54194	26993	protein_coding	Akap8l	A kinase (PRKA) anchor protein 8-like	1.17545	1.86034	0.100854	0.868423	5.36293	5.30279	5.71428	5.70493	5.58136	5.81871
102640226_at	102640226			LOC102640226	DNA-directed RNA polymerases I, II, and III subunit RPABC3 pseudogene	1.18785	1.85991	0.100921	0.868423	4.01251	3.78019	4.33674	4.27224	4.25858	4.39434
21813_at	21813	7048	protein_coding	Tgfbr2	transforming growth factor, beta receptor II	1.14836	1.85937	0.101003	0.868423	6.56993	6.91912	6.87918	6.96225	7.02964	6.99892
233900_at	233900	9810	protein_coding	Rnf40	ring finger protein 40	1.12659	1.85841	0.101151	0.868423	5.54772	5.75058	5.73696	5.84221	5.91447	5.80094
105246501_at	105246501			A330094K24Rik	RIKEN cDNA A330094K24 gene	1.19655	1.85834	0.101162	0.868423	3.12652	3.25472	2.954	3.11617	3.55161	3.42573
115485847_at	115485847		snoRNA			1.1094	1.85796	0.101221	0.868423	1.04686	1.10217	1.12966	1.26508	1.25922	1.20417
73856_at	73856			4930428G15Rik	RIKEN cDNA 4930428G15 gene	1.16087	1.85769	0.101262	0.868423	1.87162	1.86723	1.59756	2.09837	2.05078	1.83632
75589_at	75589		lncRNA	2310043L19Rik	RIKEN cDNA 2310043L19 gene	1.25182	1.85741	0.101305	0.868423	4.24141	4.17101	4.17147	4.51179	4.1463	4.82088
545551_at	545551			BC021767	cingulin pseudogene	1.19785	1.85656	0.101436	0.868423	5.7107	5.92648	5.30939	5.89367	5.92253	5.9768
72074_at	72074	257629	protein_coding	Anks4b	ankyrin repeat and sterile alpha motif domain containing 4B	1.16953	1.85644	0.101456	0.868423	6.36833	6.29731	6.15286	6.53696	6.65599	6.28749
18606_at	18606	5168	protein_coding	Enpp2	ectonucleotide pyrophosphatase/phosphodiesterase 2	1.13395	1.85634	0.10147	0.868423	7.70901	7.98482	7.92395	8.08082	8.09045	8.00331
667277_at	667277	715	protein_coding	C1rb	complement component 1, r subcomponent B	1.29078	1.85529	0.101632	0.868423	4.33744	3.97139	3.36465	4.38733	4.14716	4.39174
226041_at	226041	5239	protein_coding	Pgm5	phosphoglucomutase 5	1.1421	1.85519	0.101649	0.868423	3.54801	3.8111	3.6604	3.75336	3.88747	3.95842
269224_at	269224	23178	protein_coding	Pask	PAS domain containing serine/threonine kinase	1.12585	1.85514	0.101656	0.868423	3.02155	3.21896	3.23529	3.3757	3.28672	3.33472
73261_at	73261	646174	protein_coding	1700037C18Rik	RIKEN cDNA 1700037C18 gene	1.1759	1.85398	0.101835	0.868423	4.30466	4.41812	4.44852	4.73602	4.37002	4.74015
67023_at	67023	55850	protein_coding	Use1	unconventional SNARE in the ER 1 homolog (S. cerevisiae)	1.11954	1.85395	0.10184	0.868423	6.60648	6.74912	6.73426	6.90685	6.88601	6.78713
108169120_at	108169120			Gm19932	cytochrome c-like	1.20233	1.85372	0.101877	0.868423	1.4762	1.22156	1.68445	1.91711	1.54213	1.73312
115488565_at	115488565		snoRNA			1.14928	1.85347	0.101916	0.868423	1.39315	1.54397	1.77864	1.82272	1.77586	1.74464
15417_at	15417	3219	protein_coding	Hoxb9	homeobox B9	1.22562	1.85331	0.101941	0.868423	3.44614	3.79765	3.73529	4.24255	3.83799	3.75435
105244630_at	105244630		lncRNA	Gm26520	predicted gene, 26520	1.13607	1.8519	0.102159	0.868423	3.45713	3.17221	3.34834	3.56367	3.43957	3.53786
208846_at	208846	23002	protein_coding	Daam1	dishevelled associated activator of morphogenesis 1	1.12626	1.85188	0.102161	0.868423	6.7223	6.59338	6.79034	6.88847	6.79384	6.94136
224742_at	224742	23	protein_coding	Abcf1	ATP-binding cassette, sub-family F (GCN20), member 1	1.11743	1.85128	0.102256	0.868423	6.72868	6.71365	6.81707	6.89159	6.9933	6.85359
67723_at	67723			Cep83os	centrosomal protein 83, opposite strand	1.14458	1.85068	0.102348	0.868423	4.32515	4.66501	4.53989	4.73641	4.63849	4.7571
98952_at	98952	399665	protein_coding	Fam102a	family with sequence similarity 102, member A	1.18289	1.85012	0.102436	0.868423	7.87371	8.18628	8.08088	8.26113	8.49115	8.10674
209683_at	209683	23331	protein_coding	Ttc28	tetratricopeptide repeat domain 28	1.24879	1.84908	0.102599	0.868423	3.31691	3.59225	3.77675	3.80686	4.18659	3.63435
116733_at	116733	27183	protein_coding	Vps4a	vacuolar protein sorting 4A	1.12059	1.84805	0.10276	0.868423	4.84732	4.99972	4.85408	5.00738	5.13351	5.05537
723822_at	723822		miRNA	Mir218-1	microRNA 218-1	1.28938	1.84794	0.102776	0.868423	2.55384	2.8266	2.74234	2.84133	2.81651	3.47699
115485668_at	115485668		snoRNA			1.17619	1.84769	0.102815	0.868423	2.95831	2.54445	2.76463	2.86375	3.14506	2.97657
74090_at	74090	54852	protein_coding	Paqr5	progestin and adipoQ receptor family member V	1.1473	1.84692	0.102936	0.868423	2.92696	2.83622	2.86201	2.88278	3.18612	3.13465
212285_at	212285	116984	protein_coding	Arap2	ArfGAP with RhoGAP domain, ankyrin repeat and PH domain 2	1.12805	1.84674	0.102965	0.868423	6.33707	6.16901	6.41453	6.42482	6.52186	6.50437
75689_at	75689	51751	protein_coding	Higd1b	HIG1 domain family, member 1B	1.14212	1.84615	0.103058	0.868423	3.37087	3.30089	3.05458	3.45435	3.49238	3.37087
229512_at	229512	23381	protein_coding	Smg5	Smg-5 homolog, nonsense mediated mRNA decay factor (C. elegans)	1.12412	1.84572	0.103124	0.868423	5.72302	5.49422	5.56992	5.77711	5.8034	5.72132
67580_at	67580	474354	protein_coding	Lrrc18	leucine rich repeat containing 18	1.27612	1.84542	0.103171	0.868423	2.71572	3.33196	3.44185	3.79554	3.38615	3.42757
20741_at	20741	6710	protein_coding	Sptb	spectrin beta, erythrocytic	1.11556	1.84494	0.103246	0.868423	3.3717	3.43421	3.48317	3.62808	3.62211	3.51137
115488413_at	115488413		snoRNA			1.13208	1.8445	0.103315	0.868423	1.4881	1.68461	1.61935	1.89017	1.70767	1.73112
278795_at	278795	390205	protein_coding	Lrrc10b	leucine rich repeat containing 10B	1.12182	1.84449	0.103317	0.868423	3.25066	3.11596	3.33888	3.38709	3.4405	3.38339
115487929_at	115487929					1.30646	1.84437	0.103336	0.868423	2.28307	2.90715	2.50189	2.77417	3.33606	2.72678
239555_at	239555	54471	protein_coding	Mief1	mitochondrial elongation factor 1	1.15443	1.84427	0.103352	0.868423	6.12101	5.77567	6.10612	6.12819	6.26642	6.25148
15408_at	15408	10481		Hoxb13	homeobox B13	1.20521	1.84368	0.103445	0.868423	3.3628	3.50866	3.17221	3.80748	3.34968	3.67634
21681_at	21681		protein_coding	Alyref	Aly/REF export factor	1.13539	1.8419	0.103726	0.868423	2.8232	2.97154	2.94531	2.95729	3.1314	3.19486
402757_at	402757		lncRNA	9830166K06Rik	RIKEN cDNA 9830166K06 gene	1.1694	1.84134	0.103813	0.868423	2.75098	2.48267	2.72627	2.85641	2.71741	3.0579
20531_at	20531	10568	protein_coding	Slc34a2	solute carrier family 34 (sodium phosphate), member 2	1.11761	1.84103	0.103862	0.868423	2.79975	2.7054	2.67261	2.8086	2.9422	2.90794
64337_at	64337	51764	protein_coding	Gng13	guanine nucleotide binding protein (G protein), gamma 13	1.20493	1.84078	0.103902	0.868423	3.25871	3.17221	2.84371	3.29439	3.59245	3.19706
227736_at	227736	286207	protein_coding	Cfap157	cilia and flagella associated protein 157	1.14229	1.84074	0.103908	0.868423	3.93667	4.17905	4.05936	4.3489	4.12011	4.28251
56384_at	56384	3954	protein_coding	Letm1	leucine zipper-EF-hand containing transmembrane protein 1	1.1437	1.84043	0.103958	0.868423	6.17316	6.38878	6.34568	6.56028	6.57711	6.34928
19242_at	19242	5764	protein_coding	Ptn	pleiotrophin	1.13036	1.84026	0.103984	0.868423	3.51312	3.4746	3.3495	3.62015	3.51779	3.72707
232947_at	232947	284352	protein_coding	Ppp1r37	protein phosphatase 1, regulatory subunit 37	1.17346	1.84011	0.104008	0.868423	6.60144	6.89042	7.08869	7.19334	7.03415	7.0818
68058_at	68058	9557	protein_coding	Chd1l	chromodomain helicase DNA binding protein 1-like	1.10968	1.8398	0.104056	0.868423	4.91462	4.85861	4.84529	4.99427	5.07823	4.9958
74352_at	74352	147929	protein_coding	Zfp84	zinc finger protein 84	1.12552	1.83969	0.104075	0.868423	6.59475	6.72372	6.83273	6.9292	6.83371	6.90816
115485865_at	115485865		snoRNA			1.16234	1.83918	0.104156	0.868423	1.55422	1.43596	1.4601	1.91367	1.58291	1.58151
66432_at	66432	84138	protein_coding	Slc7a6os	solute carrier family 7, member 6 opposite strand	1.14999	1.83904	0.104177	0.868423	5.20308	5.33072	5.46437	5.62349	5.599	5.38017
100217424_at	100217424			Snord38a	small nucleolar RNA, C/D box 38A	1.13078	1.83834	0.104288	0.868423	3.70285	3.56369	3.80379	3.89838	3.78219	3.92768
57276_at	57276	23584	protein_coding	Vsig2	V-set and immunoglobulin domain containing 2	1.19177	1.83812	0.104324	0.868423	3.74826	3.8587	3.541	3.96958	3.74826	4.17571
641376_at	641376	84134	protein_coding	Tomm40l	translocase of outer mitochondrial membrane 40-like	1.20421	1.83807	0.104332	0.868423	5.10175	5.32146	5.43404	5.47279	5.80966	5.35983
14343_at	14343	2523	protein_coding	Fut1	fucosyltransferase 1	1.11666	1.83767	0.104395	0.868423	2.39438	2.51963	2.43057	2.59991	2.67783	2.54416
236785_at	236785		protein_coding	Olfr1321	olfactory receptor 1321	1.163	1.83616	0.104634	0.868423	2.83845	2.75037	2.53938	2.95375	3.0656	2.7624
69055_at	69055		lncRNA	1810007D17Rik	RIKEN cDNA 1810007D17 gene	1.16355	1.83559	0.104726	0.868423	3.25953	3.40716	2.9981	3.54512	3.45632	3.34106
277898_at	277898	729025	protein_coding	Slc15a5	solute carrier family 15, member 5	1.15171	1.83416	0.104953	0.868423	3.53052	3.70859	3.72091	3.91687	3.96711	3.679
228859_at	228859	128486		Fitm2	fat storage-inducing transmembrane protein 2	1.2262	1.83401	0.104977	0.868423	6.86925	7.49404	7.50253	7.54329	7.73192	7.55182
319822_at	319822	114826	protein_coding	Smyd4	SET and MYND domain containing 4	1.12205	1.83286	0.10516	0.868423	4.2644	4.27179	4.34794	4.34794	4.49303	4.5364
74478_at	74478	92017	protein_coding	Snx29	sorting nexin 29	1.1742	1.83265	0.105194	0.868423	5.21618	5.29507	5.4616	5.697	5.62804	5.32774
668224_at	668224			Gm9054	predicted gene 9054	1.11634	1.83256	0.105208	0.868423	1.95982	1.88524	1.76293	2.03196	2.01986	2.03925
378775_at	378775		lncRNA	Pcsk2os2	proprotein convertase subtilisin/kexin type 2, opposite strand 2	1.11442	1.83185	0.105322	0.868423	2.93942	2.9837	3.02218	3.19571	3.05628	3.15975
17385_at	17385	4320	protein_coding	Mmp11	matrix metallopeptidase 11	1.15117	1.83178	0.105333	0.868423	2.8379	2.93203	3.03846	3.05473	3.31544	3.03737
102639182_at	102639182			Gm38515	predicted gene, 38515	1.19926	1.83154	0.105372	0.868423	2.52548	2.27372	2.42132	2.8179	2.78258	2.37742
70790_at	70790	51366	protein_coding	Ubr5	ubiquitin protein ligase E3 component n-recognin 5	1.12366	1.83116	0.105434	0.868423	7.36078	7.39742	7.53628	7.5166	7.6688	7.61559
258798_at	258798		protein_coding	Olfr902	olfactory receptor 902	1.12886	1.83104	0.105451	0.868423	1.54051	1.57154	1.66277	1.88952	1.73553	1.66819
12968_at	12968		protein_coding	Cryge	crystallin, gamma E	1.17192	1.83071	0.105504	0.868423	0.883805	0.960978	1.08639	0.967958	1.29538	1.33444
115486036_at	115486036		snoRNA			1.28341	1.83061	0.105521	0.868423	1.70115	1.97625	1.80721	1.7357	2.31489	2.4352
100302498_at	100302498		snoRNA	Snora21	small nucleolar RNA, H/ACA box 21	1.12141	1.82997	0.105624	0.868423	8.26541	8.06511	8.17079	8.2676	8.37685	8.35739
668182_at	668182			Rpl13-ps3	ribosomal protein L13, pseudogene 3	1.33066	1.82919	0.105749	0.868423	1.47809	1.43124	2.27914	1.83972	2.39672	2.29538
13205_at	13205	1654	protein_coding	Ddx3x	DEAD/H (Asp-Glu-Ala-Asp/His) box polypeptide 3, X-linked	1.11484	1.82853	0.105854	0.868423	8.06953	7.91126	7.98757	8.17865	8.16858	8.09452
654469_at	654469			Gm17753	predicted gene, 17753	1.17962	1.82767	0.105993	0.868423	6.4735	6.43354	6.19556	6.82641	6.51376	6.46553
20639_at	20639	6629	protein_coding	Snrpb2	U2 small nuclear ribonucleoprotein B	1.13275	1.82754	0.106014	0.868423	4.32129	4.22271	4.38024	4.35375	4.52295	4.58178
115490238_at	115490238					1.15658	1.82653	0.106177	0.868423	1.62399	1.47646	1.80213	1.93523	1.90763	1.69616
115486105_at	115486105		snoRNA			1.15859	1.82501	0.106423	0.868423	1.47502	1.70587	1.71884	1.75587	1.75316	2.02356
666085_at	666085		protein_coding	Vmn2r54	vomeronasal 2, receptor 54	1.17009	1.82461	0.106487	0.868423	3.99171	3.82341	3.77015	3.8947	4.07324	4.28066
115485696_at	115485696		snoRNA			1.19183	1.82459	0.10649	0.868423	1.20893	1.43189	1.59108	1.46127	1.86062	1.66729
70616_at	70616	57794	protein_coding	Sugp1	SURP and G patch domain containing 1	1.15845	1.82409	0.106571	0.868423	5.91634	5.65015	5.54243	5.99434	5.79814	5.97125
380934_at	380934		lncRNA	AA536875	expressed sequence AA536875	1.17697	1.82408	0.106573	0.868423	2.5246	2.84844	2.53627	2.68697	3.02374	2.90774
74951_at	74951		lncRNA	4930502A04Rik	RIKEN cDNA 4930502A04 gene	1.12565	1.82361	0.106649	0.868423	3.09218	2.89731	2.87871	3.12579	3.19086	3.07115
448987_at	448987	23194	protein_coding	Fbxl7	F-box and leucine-rich repeat protein 7	1.11372	1.82306	0.106739	0.868423	4.77345	4.91305	4.80665	5.03107	4.93482	4.99549
104369_at	104369		snoRNA	Snora69	small nucleolar RNA, H/ACA box 69	1.16188	1.8226	0.106812	0.868423	6.37643	6.24527	6.47822	6.73228	6.38794	6.6175
56550_at	56550	7322	protein_coding	Ube2d2a	ubiquitin-conjugating enzyme E2D 2A	1.14014	1.82236	0.106852	0.868423	6.52478	6.22952	6.52065	6.62341	6.67371	6.5627
13560_at	13560	1877	protein_coding	E4f1	E4F transcription factor 1	1.12474	1.8218	0.106943	0.868423	4.90391	4.64313	4.82234	4.97142	4.96903	4.94979
231253_at	231253			9130230L23Rik	RIKEN cDNA 9130230L23 gene	1.17746	1.82178	0.106947	0.868423	2.76275	2.66058	2.43108	2.98051	2.93361	2.64465
224023_at	224023	84861	protein_coding	Klhl22	kelch-like 22	1.12128	1.82118	0.107044	0.868423	4.66327	4.76126	4.78189	4.91149	4.80308	4.98431
12181_at	12181	23246	protein_coding	Bop1	block of proliferation 1	1.10609	1.82059	0.107139	0.868423	5.57041	5.57573	5.65327	5.76357	5.73604	5.73753
329977_at	329977	114827	protein_coding	Fhad1	forkhead-associated (FHA) phosphopeptide binding domain 1	1.12692	1.82043	0.107165	0.868423	3.56987	3.73372	3.46346	3.77121	3.72821	3.79687
56856_at	56856	84684	protein_coding	Insm2	insulinoma-associated 2	1.17931	1.82033	0.107182	0.868423	3.14385	3.15039	3.15039	3.15039	3.35452	3.61567
75538_at	75538	112703	protein_coding	Fam71e1	family with sequence similarity 71, member E1	1.13796	1.81971	0.107282	0.868423	3.02259	3.27406	3.29028	3.34058	3.34058	3.4761
115490075_at	115490075		snRNA			1.10444	1.81893	0.10741	0.868423	1.46455	1.52821	1.51042	1.65746	1.64436	1.63195
115487575_at	115487575					1.26683	1.81868	0.107451	0.868423	6.03421	5.56893	6.44085	6.52928	6.44122	6.20849
66206_at	66206	138241	protein_coding	1110059E24Rik	RIKEN cDNA 1110059E24 gene	1.14886	1.8183	0.107513	0.868423	5.68792	5.4328	5.74971	5.87954	5.89318	5.71041
71458_at	71458	54880	protein_coding	Bcor	BCL6 interacting corepressor	1.131	1.81767	0.107616	0.868423	4.52415	4.80227	4.72244	4.80442	4.89515	4.89423
14027_at	14027	2125	protein_coding	Evpl	envoplakin	1.11037	1.81665	0.107783	0.868423	3.54785	3.56965	3.53093	3.77278	3.64396	3.68203
78420_at	78420		lncRNA	Bcas3os2	breast carcinoma amplified sequence 3 opposite strand 2	1.12322	1.81654	0.1078	0.868423	3.1171	3.14216	3.26705	3.37881	3.241	3.40845
620499_at	620499			Gm6158	predicted gene 6158	1.1566	1.81546	0.107978	0.868423	6.26269	6.07945	5.8618	6.37949	6.27808	6.19807
75269_at	75269		protein_coding	4930564D02Rik	RIKEN cDNA 4930564D02 gene	1.12821	1.81535	0.107995	0.868423	2.78224	2.71156	2.5701	2.94734	2.86713	2.77439
12773_at	12773	1233	protein_coding	Ccr4	chemokine (C-C motif) receptor 4	1.17592	1.81527	0.108008	0.868423	2.52729	2.16461	2.23013	2.39284	2.52147	2.71695
71071_at	71071		lncRNA	4933412O06Rik	RIKEN cDNA 4933412O06 gene	1.13957	1.81513	0.108031	0.868423	1.69044	1.67203	1.4963	1.82933	1.67203	1.91991
321008_at	321008	374920	protein_coding	Zswim9	zinc finger SWIM-type containing 9	1.11345	1.81489	0.10807	0.868423	4.0458	4.07019	4.05899	4.29167	4.12996	4.21402
100124364_at	100124364			Traj25	T cell receptor alpha joining 25	1.20741	1.81484	0.108079	0.868423	2.20922	2.37967	2.64682	2.57854	2.53865	2.9345
100503338_at	100503338			Gm14636	predicted gene 14636	1.17338	1.81422	0.108181	0.868423	5.40653	4.99508	5.24784	5.29279	5.4938	5.57031
56513_at	56513	50855	protein_coding	Pard6a	par-6 family cell polarity regulator alpha	1.13499	1.81383	0.108244	0.868423	3.2883	3.24486	3.25374	3.35595	3.60594	3.3589
102638354_at	102638354			Gm34939	predicted gene, 34939	1.15838	1.81368	0.108269	0.868423	5.52528	5.67588	5.52867	5.97896	5.74865	5.62065
18111_at	18111	4826	protein_coding	Nnat	neuronatin	1.19287	1.81346	0.108306	0.868423	4.24716	4.57536	4.07026	4.61491	4.38936	4.68197
115488833_at	115488833		snoRNA			1.14505	1.81327	0.108337	0.868423	9.28531	9.10833	9.41999	9.40329	9.58781	9.41821
67295_at	67295	115827	protein_coding	Rab3c	RAB3C, member RAS oncogene family	1.11918	1.81227	0.108501	0.868423	2.5423	2.57059	2.38267	2.72094	2.6295	2.6377
16010_at	16010	3487	protein_coding	Igfbp4	insulin-like growth factor binding protein 4	1.12719	1.81225	0.108504	0.868423	9.13504	9.34349	9.35349	9.52758	9.40907	9.42094
242235_at	242235	345193	protein_coding	Lrit3	leucine-rich repeat, immunoglobulin-like and transmembrane domains 3	1.23952	1.81172	0.108592	0.868423	3.14479	3.22104	2.751	3.19397	3.19429	3.65085
57782_at	57782	57786	protein_coding	Rbak	RB-associated KRAB zinc finger	1.15686	1.81132	0.108657	0.868423	4.07837	4.41524	4.46279	4.50542	4.62655	4.4804
100126460_at	100126460			Trav13n-4	T cell receptor alpha variable 13N-4	1.15836	1.81132	0.108658	0.868423	2.12172	2.21497	2.01452	2.40205	2.44942	2.12172
107197_at	107197	790955	protein_coding	Uqcc3	ubiquinol-cytochrome c reductase complex assembly factor 3	1.10938	1.81126	0.108668	0.868423	5.02309	5.1315	5.06772	5.17934	5.26779	5.22513
226252_at	226252	57700	protein_coding	Fam160b1	family with sequence similarity 160, member B1	1.10991	1.81045	0.108801	0.868423	7.74433	7.76812	7.72467	7.92328	7.94197	7.8206
330959_at	330959	10302	protein_coding	Snapc5	small nuclear RNA activating complex, polypeptide 5	1.18388	1.81044	0.108804	0.868423	4.64153	4.21512	4.71971	4.67633	4.86849	4.80482
102402_at	102402			AA414992	expressed sequence AA414992	1.11732	1.81037	0.108815	0.868423	3.13302	3.23441	3.06977	3.2467	3.29976	3.37289
70408_at	70408	10621	protein_coding	Polr3f	polymerase (RNA) III (DNA directed) polypeptide F	1.17533	1.81031	0.108825	0.868423	4.71515	4.40764	4.62154	5.01103	4.78443	4.6407
213819_at	213819	64921	protein_coding	Casd1	CAS1 domain containing 1	1.11629	1.81021	0.108841	0.868423	6.24406	6.09957	6.25403	6.35611	6.41418	6.30663
50787_at	50787	266722	protein_coding	Hs6st3	heparan sulfate 6-O-sulfotransferase 3	1.12881	1.80985	0.1089	0.868423	3.26514	3.12637	3.17221	3.47999	3.3517	3.25075
170952_at	170952	145270	protein_coding	Prima1	proline rich membrane anchor 1	1.1578	1.80965	0.108933	0.868423	2.80952	2.91341	2.71256	3.17466	3.05305	2.82774
76614_at	76614	10989	protein_coding	Immt	inner membrane protein, mitochondrial	1.11167	1.80946	0.108966	0.868423	7.48768	7.58118	7.5946	7.64717	7.75784	7.71682
13649_at	13649	1956	protein_coding	Egfr	epidermal growth factor receptor	1.42191	1.80919	0.10901	0.868423	9.5263	9.3638	9.86121	10.3874	10.3184	9.43362
100861491_at	100861491		rRNA	n-R5s136	nuclear encoded rRNA 5S 136	1.13769	1.80911	0.109022	0.868423	10.1243	9.99166	10.2879	10.4141	10.31	10.2484
16651_at	16651	8082	protein_coding	Sspn	sarcospan	1.23165	1.80895	0.10905	0.868423	3.20499	3.62374	3.63564	3.78129	3.53627	4.04413
69882_at	69882	81556	protein_coding	Ints14	integrator complex subunit 14	1.15085	1.8086	0.109107	0.868423	5.23851	4.9844	5.03293	5.12548	5.35658	5.38114
101118_at	101118	64418	protein_coding	Tmem168	transmembrane protein 168	1.12278	1.80857	0.109112	0.868423	5.706	5.60298	5.64256	5.77097	5.74112	5.9349
12772_at	12772	729230	protein_coding	Ccr2	chemokine (C-C motif) receptor 2	1.20724	1.80639	0.109474	0.868423	5.73181	5.17622	5.38544	5.70372	5.5473	5.89211
266781_at	266781	9784	protein_coding	Snx17	sorting nexin 17	1.14041	1.80636	0.109478	0.868423	5.35487	5.5718	5.20287	5.58906	5.57877	5.55412
115489577_at	115489577		snRNA			1.11498	1.80613	0.109517	0.868423	2.56244	2.53584	2.41322	2.70137	2.68553	2.59788
67278_at	67278	79447	protein_coding	Pagr1a	PAXIP1 associated glutamate rich protein 1A	1.1986	1.8057	0.109588	0.868423	4.85089	4.40177	5.01651	5.10581	4.94789	5.06271
668158_at	668158	317762	protein_coding	Ccdc85c	coiled-coil domain containing 85C	1.15139	1.80494	0.109714	0.868423	5.15142	5.15074	5.16911	5.15603	5.38458	5.51792
387349_at	387349	50838	protein_coding	Tas2r121	taste receptor, type 2, member 121	1.13576	1.8048	0.109737	0.868423	1.74983	1.90682	1.96455	2.00229	2.18779	1.9815
71918_at	71918	219654	protein_coding	Zcchc24	zinc finger, CCHC domain containing 24	1.15652	1.80423	0.109832	0.868423	6.90103	7.07535	7.19926	7.35464	7.35234	7.0988
15260_at	15260	7290	protein_coding	Hira	histone cell cycle regulator	1.12208	1.80408	0.109857	0.868423	6.04679	6.18215	6.14226	6.34098	6.34662	6.17926
78809_at	78809	342346	protein_coding	4930562C15Rik	RIKEN cDNA 4930562C15 gene	1.14337	1.80407	0.109859	0.868423	3.35276	3.17839	2.97993	3.31725	3.41379	3.38227
80707_at	80707	51741	protein_coding	Wwox	WW domain-containing oxidoreductase	1.13804	1.80402	0.109867	0.868423	5.05324	4.9851	4.98231	5.06597	5.14383	5.35581
100217455_at	100217455			Snord49a	small nucleolar RNA, C/D box 49A	1.12331	1.80394	0.10988	0.868423	7.78962	7.91154	7.90361	8.14737	7.95686	8
115486704_at	115486704					1.17179	1.80348	0.109958	0.868423	1.51653	1.489	1.34874	1.44905	1.86624	1.70045
211064_at	211064	8846	protein_coding	Alkbh1	alkB homolog 1, histone H2A dioxygenase	1.21732	1.80295	0.110047	0.868423	5.60725	5.02918	5.46061	5.4535	5.76784	5.76529
100302601_at	100302601			Snord83b	small nucleolar RNA, C/D box 83B	1.16178	1.80262	0.110102	0.868423	5.49848	5.09334	5.38217	5.65863	5.53913	5.44699
74239_at	74239	23288	protein_coding	Iqce	IQ motif containing E	1.17435	1.80181	0.110237	0.868423	4.41456	4.96339	4.75402	4.95687	4.95983	4.96308
258316_at	258316	81127	protein_coding	Olfr727	olfactory receptor 727	1.18938	1.8016	0.110271	0.868423	2.36718	2.43702	2.00985	2.48995	2.7136	2.37578
68460_at	68460	201140	protein_coding	Dhrs7c	dehydrogenase/reductase (SDR family) member 7C	1.12581	1.80133	0.110316	0.868423	2.47233	2.55659	2.46588	2.78743	2.55659	2.65615
115488977_at	115488977		snRNA			1.22043	1.80118	0.110341	0.868423	2.24554	2.42288	2.14357	2.74545	2.66843	2.22063
258817_at	258817		protein_coding	Olfr655	olfactory receptor 655	1.21614	1.80046	0.110462	0.868423	3.28008	2.55171	2.84627	3.14516	3.17427	3.29514
268449_at	268449		protein_coding	Rpl23a	ribosomal protein L23A	1.57327	1.79997	0.110544	0.868423	3.56207	4.44306	2.32836	4.73627	4.21776	3.949
107734_at	107734	51263	protein_coding	Mrpl30	mitochondrial ribosomal protein L30	1.13677	1.79997	0.110545	0.868423	5.35144	5.62243	5.41896	5.5988	5.5988	5.75809
212892_at	212892	345895	protein_coding	Rsph4a	radial spoke head 4 homolog A (Chlamydomonas)	1.11784	1.79993	0.110552	0.868423	2.36333	2.18306	2.3084	2.48321	2.37783	2.4793
115486202_at	115486202		snoRNA			1.15424	1.79985	0.110565	0.868423	1.32243	1.49575	1.44641	1.47917	1.81651	1.57396
108902_at	108902	11041	protein_coding	B4gat1	beta-1,4-glucuronyltransferase 1	1.12524	1.79868	0.110761	0.8689	4.5458	4.74349	4.78721	4.88578	4.90355	4.80734
245886_at	245886	84079	protein_coding	Ankrd27	ankyrin repeat domain 27 (VPS9 domain)	1.11752	1.79765	0.110934	0.8689	6.46405	6.29745	6.37961	6.46239	6.58654	6.57467
71382_at	71382	5189	protein_coding	Pex1	peroxisomal biogenesis factor 1	1.12106	1.79736	0.110983	0.8689	4.95213	5.12697	5.09576	5.17723	5.31106	5.18311
73301_at	73301	83894	protein_coding	Ttc29	tetratricopeptide repeat domain 29	1.12383	1.79622	0.111174	0.8689	1.91567	1.88501	2.08925	2.19254	2.15388	2.05378
723913_at	723913		miRNA	Mir412	microRNA 412	1.21691	1.795	0.11138	0.8689	1.44742	1.47985	1.42946	1.56205	1.52323	2.05782
258269_at	258269		protein_coding	Olfr930	olfactory receptor 930	1.24011	1.79495	0.111389	0.8689	3.26967	2.95717	2.61104	3.13036	3.16021	3.51989
115487861_at	115487861					1.14473	1.79464	0.11144	0.8689	1.56893	1.63351	1.75908	1.79527	1.72804	2.01405
105245978_at	105245978			LOC105245978	uncharacterized LOC105245978	1.19761	1.79375	0.111591	0.8689	2.37427	2.53478	2.30544	2.92612	2.43062	2.60347
387342_at	387342		protein_coding	Tas2r107	taste receptor, type 2, member 107	1.12685	1.79357	0.111622	0.8689	1.14345	1.15676	1.22387	1.47343	1.32873	1.22964
52480_at	52480			Snhg14	small nucleolar RNA host gene 14	1.16897	1.79353	0.111629	0.8689	1.70158	1.77148	2.18079	2.13503	2.17365	2.06664
115490297_at	115490297					1.12475	1.79339	0.111653	0.8689	1.86996	1.71606	1.73552	1.83429	2.02707	1.9672
66797_at	66797	26047	protein_coding	Cntnap2	contactin associated protein-like 2	1.10646	1.79322	0.111681	0.8689	2.93464	2.94061	2.87981	3.08458	3.00924	3.09827
237412_at	237412		protein_coding	Gm4924	predicted gene 4924	1.15525	1.79267	0.111773	0.8689	1.64078	1.94437	1.60347	2.07134	1.85819	1.89951
102635225_at	102635225			Gm15499	predicted gene 15499	1.33412	1.79239	0.111821	0.8689	2.68293	2.45817	2.67446	3.4545	2.56441	2.91415
665210_at	665210		protein_coding	Vmn2r91	vomeronasal 2, receptor 91	1.14644	1.7914	0.11199	0.8689	1.06463	1.27964	1.33444	1.47922	1.51427	1.27964
108954_at	108954	84919	protein_coding	Ppp1r15b	protein phosphatase 1, regulatory subunit 15B	1.11968	1.791	0.112058	0.8689	7.19626	7.2592	7.23405	7.44128	7.46046	7.27022
12351_at	12351	762	protein_coding	Car4	carbonic anhydrase 4	1.15609	1.79083	0.112085	0.8689	3.04584	2.95476	2.8382	3.35177	3.04485	3.05595
69237_at	69237	23560	protein_coding	Gtpbp4	GTP binding protein 4	1.12516	1.79076	0.112097	0.8689	6.37129	6.35795	6.50374	6.6918	6.48988	6.55891
30936_at	30936	57864	protein_coding	Slc46a2	solute carrier family 46, member 2	1.14187	1.79067	0.112113	0.8689	3.08177	2.8461	2.982	3.05003	3.30489	3.12682
229599_at	229599	148523	protein_coding	Ciart	circadian associated repressor of transcription	1.19437	1.79066	0.112115	0.8689	4.22068	4.30847	4.73889	4.81616	4.72655	4.53482
11837_at	11837	6175	protein_coding	Rplp0	ribosomal protein, large, P0	1.22204	1.78943	0.112325	0.8695	3.22841	2.59784	2.81195	3.29712	2.97579	3.28339
13123_at	13123	9420	protein_coding	Cyp7b1	cytochrome P450, family 7, subfamily b, polypeptide 1	1.7564	1.78875	0.11244	0.8695	6.7967	6.40453	6.53469	7.73661	7.76469	6.25075
77798_at	77798		protein_coding	A930009A15Rik	RIKEN cDNA A930009A15 gene	1.17328	1.78871	0.112447	0.8695	3.06781	3.07243	2.97539	3.04993	3.49432	3.23018
216821_at	216821	8834	protein_coding	Tmem11	transmembrane protein 11	1.13145	1.78766	0.112626	0.869552	4.2418	4.36512	4.52721	4.62192	4.57275	4.48489
66505_at	66505	10771	protein_coding	Zmynd11	zinc finger, MYND domain containing 11	1.10226	1.78755	0.112644	0.869552	7.0211	7.0607	7.04856	7.21012	7.17159	7.16999
70345_at	70345		lncRNA	0610038B21Rik	RIKEN cDNA 0610038B21 gene	1.16025	1.78634	0.112851	0.870258	4.03668	3.91623	3.60494	4.02576	4.174	4.03006
102634205_at	102634205		lncRNA	Gm13264	predicted gene 13264	1.16978	1.78627	0.112862	0.870258	3.52536	3.1984	3.51894	3.82012	3.59344	3.51367
74309_at	74309	23762	protein_coding	Osbp2	oxysterol binding protein 2	1.15723	1.78593	0.112921	0.870329	3.58516	3.49123	3.82358	3.68858	3.93694	3.91428
66273_at	66273	28971	protein_coding	Aamdc	adipogenesis associated Mth938 domain containing	1.21163	1.78585	0.112935	0.870329	4.27707	4.16113	3.94319	4.63801	4.42734	4.1202
81006_at	81006	81491	protein_coding	Gpr63	G protein-coupled receptor 63	1.16656	1.78557	0.112983	0.870456	3.1445	3.64038	3.5227	3.68942	3.68957	3.64
52357_at	52357	80014	protein_coding	Wwc2	WW, C2 and coiled-coil domain containing 2	1.10935	1.78494	0.11309	0.870542	5.94923	6.01502	5.86509	6.10677	6.05925	6.11573
70898_at	70898		lncRNA	Slain1os	SLAIN motif family, member 1, opposite strand	1.16719	1.78451	0.113164	0.870736	2.44821	2.22354	2.4751	2.42558	2.79417	2.58543
211006_at	211006	51091	protein_coding	Sepsecs	Sep (O-phosphoserine) tRNA:Sec (selenocysteine) tRNA synthase	1.13053	1.78325	0.11338	0.870736	7.03627	7.23502	7.35196	7.41455	7.39469	7.362
27053_at	27053	440	protein_coding	Asns	asparagine synthetase	1.14439	1.78325	0.11338	0.870736	3.67986	3.38325	3.68931	3.68526	3.85602	3.81
16773_at	16773	3908	protein_coding	Lama2	laminin, alpha 2	1.12172	1.78314	0.113399	0.870736	5.14473	5.33931	5.30395	5.34623	5.46026	5.48231
171239_at	171239		protein_coding	Vmn1r76	vomeronasal 1 receptor 76	1.27662	1.78193	0.113606	0.870736	1.21652	1.657	1.26042	1.35662	2.04107	1.75474
237400_at	237400	399664	protein_coding	Mex3d	mex3 RNA binding family member D	1.12087	1.78088	0.113788	0.870778	4.38805	4.40031	4.36394	4.44245	4.52899	4.66609
100042634_at	100042634			Gm3940	ribosomal protein L23A pseudogene	1.11919	1.78057	0.113841	0.870778	3.63167	3.85735	3.65912	3.90588	3.86922	3.87077
16646_at	16646	3836	protein_coding	Kpna1	karyopherin (importin) alpha 1	1.13882	1.78014	0.113916	0.870778	6.1272	6.01111	6.25843	6.38085	6.39822	6.18099
22410_at	22410	7480	protein_coding	Wnt10b	wingless-type MMTV integration site family, member 10B	1.20866	1.77936	0.11405	0.871078	2.77615	2.81358	3.11675	3.42574	2.92895	3.15371
110957_at	110957		protein_coding	D1Pas1	DNA segment, Chr 1, Pasteur Institute 1	1.16215	1.77865	0.114172	0.871341	2.70749	2.33197	2.35331	2.77332	2.55709	2.73527
170731_at	170731	9927	protein_coding	Mfn2	mitofusin 2	1.13666	1.77858	0.114184	0.871341	7.50834	7.71078	7.78223	7.90171	7.91879	7.74258
381944_at	381944		protein_coding	Usp17lb	ubiquitin specific peptidase 17-like B	1.1443	1.77805	0.114276	0.871341	1.68145	1.7747	1.67834	1.73312	2.06618	1.90151
70481_at	70481	9240	protein_coding	Pnma1	paraneoplastic antigen MA1	1.16533	1.77771	0.114335	0.87149	3.32641	3.45801	3.17037	3.53295	3.35893	3.71718
11796_at	11796	330	protein_coding	Birc3	baculoviral IAP repeat-containing 3	1.1249	1.77757	0.114359	0.87149	6.58756	6.45776	6.54395	6.69243	6.58799	6.81247
12328_at	12328	819	protein_coding	Caml	calcium modulating ligand	1.15934	1.77721	0.114421	0.871643	4.60786	4.22271	4.34821	4.62739	4.72557	4.48253
100039957_at	100039957		protein_coding	Gm2518	interferon induced transmembrane protein 2 pseudogene	1.13243	1.77671	0.114508	0.871643	4.41065	4.46042	4.2264	4.57857	4.62656	4.4341
115488455_at	115488455		snRNA			1.22055	1.77661	0.114526	0.871643	1.89672	1.88176	1.62984	2.32303	2.14435	1.76363
115486281_at	115486281					1.31325	1.77644	0.114555	0.871643	3.33584	2.97529	2.59825	2.97449	3.63934	3.48788
72554_at	72554	10813	protein_coding	Utp14a	UTP14A small subunit processome component	1.15042	1.77599	0.114632	0.871643	4.554	4.91705	4.94604	5.02427	5.04522	4.98552
73666_at	73666	84321	protein_coding	Thoc3	THO complex 3	1.11353	1.77599	0.114634	0.871643	6.90473	7.0783	7.01438	7.10288	7.20097	7.16262
26425_at	26425	4682	protein_coding	Nubp1	nucleotide binding protein 1	1.1217	1.77574	0.114677	0.87173	5.6627	5.50629	5.42291	5.64724	5.69965	5.75058
99349_at	99349	120526	protein_coding	Dnajc24	DnaJ heat shock protein family (Hsp40) member C24	1.16436	1.77489	0.114824	0.872083	4.8477	4.61717	4.69399	4.78975	4.8622	5.14954
102637820_at	102637820			Hopxos	HOP homeobox, opposite strand	1.2592	1.77451	0.114891	0.872083	3.35621	3.08473	3.18437	3.37081	3.26336	3.91434
666048_at	666048	388630	protein_coding	Trabd2b	TraB domain containing 2B	1.12713	1.7743	0.114927	0.872083	4.01227	3.94913	4.02754	4.01878	4.22554	4.25262
76123_at	76123	29899	protein_coding	Gpsm2	G-protein signalling modulator 2 (AGS3-like, C. elegans)	1.12779	1.77428	0.114931	0.872083	4.63515	4.81088	4.83075	4.82531	5.01445	4.95893
102633321_at	102633321			4930448E22Rik	RIKEN cDNA 4930448E22 gene	1.15004	1.77341	0.115081	0.872083	3.08572	2.93681	2.66445	3.07938	3.07885	3.16328
103012_at	103012		lncRNA	Firre	functional intergenic repeating RNA element	1.11409	1.77259	0.115224	0.872083	5.69239	5.87211	5.88475	5.97759	5.97335	5.97382
115487651_at	115487651		snoRNA			1.29432	1.77194	0.115337	0.872083	4.54323	3.49363	3.86616	4.29253	4.30949	4.59734
16370_at	16370		protein_coding	Irs4	insulin receptor substrate 4	1.15745	1.77159	0.115399	0.872083	2.34997	2.24274	2.51524	2.62865	2.39349	2.71309
107141_at	107141		protein_coding	Cyp2c50	cytochrome P450, family 2, subfamily c, polypeptide 50	1.233	1.77109	0.115485	0.872083	6.19644	6.14707	6.62434	6.73691	6.81233	6.32905
56217_at	56217	64398	protein_coding	Mpp5	membrane protein, palmitoylated 5 (MAGUK p55 subfamily member 5)	1.13368	1.77092	0.115515	0.872083	5.85623	5.74594	5.81327	5.90867	6.14573	5.89201
50497_at	50497	51182	protein_coding	Hspa14	heat shock protein 14	1.12194	1.77056	0.115578	0.872083	5.18757	5.03797	5.10355	5.18599	5.38287	5.25518
108888_at	108888	55210	protein_coding	Atad3a	ATPase family, AAA domain containing 3A	1.11815	1.77009	0.11566	0.872083	5.83704	5.80587	5.92439	6.03078	5.91525	6.10117
140481_at	140481	4122	protein_coding	Man2a2	mannosidase 2, alpha 2	1.10822	1.7698	0.115711	0.872083	7.23881	7.19948	7.26339	7.45537	7.36114	7.32758
70143_at	70143		lncRNA	2210414B05Rik	RIKEN cDNA 2210414B05 gene	1.10553	1.76923	0.115811	0.872083	1.459	1.44147	1.44082	1.56893	1.65759	1.54667
100502923_at	100502923			Gm17619	predicted gene, 17619	1.12198	1.76845	0.115947	0.872083	3.14239	3.22212	3.17595	3.36794	3.44407	3.21866
100041420_at	100041420			Gm3325	predicted gene 3325	1.19925	1.76799	0.116029	0.872083	2.2839	2.17143	2.12655	2.47662	2.15584	2.69089
258584_at	258584		protein_coding	Olfr1101	olfactory receptor 1101	1.19348	1.7675	0.116114	0.872083	1.36316	1.60739	1.55805	1.47939	1.83047	1.95463
20111_at	20111	6195	protein_coding	Rps6ka1	ribosomal protein S6 kinase polypeptide 1	1.13682	1.76719	0.116169	0.872083	5.86416	5.87812	5.95328	5.90443	6.18966	6.14219
70209_at	70209	55260	protein_coding	Tmem143	transmembrane protein 143	1.18358	1.7671	0.116184	0.872083	5.04892	4.57725	4.9712	4.96923	5.13186	5.25452
115488691_at	115488691		snoRNA			1.26438	1.76681	0.116235	0.872083	5.00453	4.44545	5.28605	5.4992	5.11864	5.22866
97484_at	97484	84342	protein_coding	Cog8	component of oligomeric golgi complex 8	1.12051	1.76674	0.116248	0.872083	4.83119	4.83219	4.76863	4.96047	4.8672	5.08907
227099_at	227099	5378	protein_coding	Pms1	PMS1 homolog 1, mismatch repair system component	1.14264	1.76617	0.116348	0.872083	4.61318	4.58067	4.48801	4.79094	4.56833	4.88458
22171_at	22171	7298	protein_coding	Tyms	thymidylate synthase	1.26178	1.76558	0.116451	0.872083	4.98698	4.5637	5.08326	5.53056	5.17359	4.92191
14450_at	14450	2618	protein_coding	Gart	phosphoribosylglycinamide formyltransferase	1.11012	1.76537	0.116488	0.872083	5.94031	5.86734	5.87852	6.10651	5.9637	6.06546
625409_at	625409			Gm6581	predicted gene 6581	1.35858	1.76533	0.116496	0.872083	5.49231	4.12651	4.77078	5.57361	5.20979	5.22268
432939_at	432939			Gm5468	predicted gene 5468	1.11573	1.76469	0.116608	0.872083	2.56722	2.59801	2.7791	2.81906	2.82149	2.7867
434758_at	434758		protein_coding	Rhox3h	reproductive homeobox 3H	1.30104	1.76443	0.116654	0.872083	2.57875	2.70275	1.8936	3.07585	2.51236	2.79489
71773_at	71773	7367	protein_coding	Ugt2b1	UDP glucuronosyltransferase 2 family, polypeptide B1	1.25252	1.76358	0.116803	0.872083	8.94875	8.65666	8.92866	9.065	9.51812	8.86392
18356_at	18356	26693		Olfr56	olfactory receptor 56	1.41482	1.7634	0.116836	0.872083	2.23236	2.37469	1.91811	3.22834	2.37469	2.25542
216363_at	216363	117177	protein_coding	Rab3ip	RAB3A interacting protein	1.12236	1.76309	0.116892	0.872083	6.31166	6.4085	6.32446	6.57095	6.38198	6.58449
14367_at	14367	7855	protein_coding	Fzd5	frizzled class receptor 5	1.11174	1.76186	0.117108	0.872083	5.03994	5.06604	5.139	5.21717	5.16746	5.31662
230789_at	230789	199870	protein_coding	Fam76a	family with sequence similarity 76, member A	1.16337	1.76184	0.117111	0.872083	5.36864	5.60171	5.79319	5.67253	5.86445	5.90224
15431_at	15431	3237	protein_coding	Hoxd11	homeobox D11	1.13513	1.76148	0.117175	0.872083	2.44829	2.65845	2.458	2.84008	2.63293	2.64047
115489375_at	115489375					1.14528	1.76148	0.117176	0.872083	1.05953	1.23027	1.33444	1.47917	1.24929	1.4839
69551_at	69551	84886	protein_coding	2310022B05Rik	RIKEN cDNA 2310022B05 gene	1.11517	1.76134	0.1172	0.872083	5.89495	5.97142	5.81388	6.04708	6.12587	5.97968
17754_at	17754	4130	protein_coding	Map1a	microtubule-associated protein 1 A	1.14447	1.76116	0.117233	0.872083	3.11492	3.48918	3.38495	3.58384	3.45598	3.55552
68493_at	68493	29078	protein_coding	Ndufaf4	NADH:ubiquinone oxidoreductase complex assembly factor 4	1.16027	1.76093	0.117273	0.872083	5.54597	5.69541	5.56849	5.81394	6.00613	5.61069
115489445_at	115489445					1.2021	1.76058	0.117335	0.872083	5.28016	5.29004	5.05113	5.27219	5.35199	5.75791
11838_at	11838	23237	protein_coding	Arc	activity regulated cytoskeletal-associated protein	1.1854	1.75903	0.11761	0.872083	4.67369	4.81262	4.90486	5.14341	5.19506	4.76031
20766_at	20766	6707	protein_coding	Sprr3	small proline-rich protein 3	1.10272	1.75881	0.117649	0.872083	1.65429	1.68028	1.71538	1.86063	1.78473	1.82744
69790_at	69790	90390	protein_coding	Med30	mediator complex subunit 30	1.11038	1.75868	0.117672	0.872083	3.35662	3.27877	3.16634	3.42567	3.41775	3.41775
11883_at	11883	410	protein_coding	Arsa	arylsulfatase A	1.16619	1.75848	0.117708	0.872083	5.9657	6.05687	6.40487	6.25429	6.47618	6.39183
73941_at	73941			4930412L05Rik	RIKEN cDNA 4930412L05 gene	1.10527	1.75828	0.117744	0.872083	2.05712	2.06733	1.96441	2.21597	2.15488	2.15252
66167_at	66167	51372	protein_coding	Tma7	translational machinery associated 7	1.2022	1.75827	0.117746	0.872083	5.12764	4.62522	4.75577	5.16443	5.27065	4.89294
71946_at	71946	23052	protein_coding	Endod1	endonuclease domain containing 1	1.11711	1.75795	0.117802	0.872083	5.45353	5.45017	5.27111	5.50739	5.53457	5.61731
16449_at	16449	182	protein_coding	Jag1	jagged 1	1.28159	1.75792	0.117808	0.872083	5.62594	5.46046	5.9117	5.88779	5.7175	6.4101
73683_at	73683	89849	protein_coding	Atg16l2	autophagy related 16-like 2 (S. cerevisiae)	1.11292	1.75768	0.11785	0.872083	5.18028	5.11586	5.03627	5.23222	5.34462	5.21889
21853_at	21853	8914	protein_coding	Timeless	timeless circadian clock 1	1.15219	1.75734	0.117911	0.872083	3.57994	3.67142	3.73018	3.92169	4.0016	3.65266
115485808_at	115485808		snoRNA			1.33611	1.75656	0.11805	0.872083	1.30514	1.32354	1.60347	1.56039	2.3056	1.49193
110948_at	110948	3141	protein_coding	Hlcs	holocarboxylase synthetase (biotin- [propriony-Coenzyme A-carboxylase (ATP-hydrolysing)] ligase)	1.18496	1.75645	0.11807	0.872083	5.21862	5.42327	5.75625	5.5877	5.73374	5.85085
76373_at	76373		protein_coding	Zfp773	zinc finger protein 773	1.10683	1.75629	0.118098	0.872083	2.75587	2.73492	2.84161	2.88552	2.97908	2.90769
386611_at	386611	168433	protein_coding	Rnf133	ring finger protein 133	1.25295	1.75518	0.118296	0.872083	2.04056	1.73162	2.22258	2.03531	2.64372	2.26758
76560_at	76560	5652	protein_coding	Prss8	protease, serine 8 (prostasin)	1.18095	1.75486	0.118353	0.872083	5.57822	6.07004	6.10477	6.22477	6.09862	6.20395
319278_at	319278	55337	protein_coding	A230050P20Rik	RIKEN cDNA A230050P20 gene	1.18355	1.75472	0.118379	0.872083	6.33264	5.95958	6.04376	6.2021	6.57691	6.28605
217718_at	217718	91754	protein_coding	Nek9	NIMA (never in mitosis gene a)-related expressed kinase 9	1.10727	1.75454	0.11841	0.872083	6.49432	6.35842	6.42346	6.56201	6.61802	6.53924
100124688_at	100124688			Trbv23	T cell receptor beta, variable V23	1.10911	1.75407	0.118494	0.872083	2.44995	2.57169	2.45786	2.58525	2.69067	2.65308
330721_at	330721	341676	protein_coding	Nek5	NIMA (never in mitosis gene a)-related expressed kinase 5	1.11102	1.75392	0.118521	0.872083	3.82102	3.78659	3.63354	3.89998	3.89594	3.90767
115487390_at	115487390					1.2671	1.75373	0.118555	0.872083	2.41004	2.41986	1.7035	2.6849	2.28241	2.66597
17537_at	17537	56917	protein_coding	Meis3	Meis homeobox 3	1.12019	1.75372	0.118556	0.872083	3.55651	3.59186	3.48501	3.79304	3.58559	3.74004
22762_at	22762	23414	protein_coding	Zfpm2	zinc finger protein, multitype 2	1.19348	1.75251	0.118773	0.872083	4.65905	5.06964	4.7358	4.8572	5.1113	5.26614
18392_at	18392	4998	protein_coding	Orc1	origin recognition complex, subunit 1	1.14048	1.75203	0.11886	0.872083	2.7696	2.83619	2.82307	2.90596	2.88832	3.18478
13170_at	13170	1628	protein_coding	Dbp	D site albumin promoter binding protein	1.31142	1.75128	0.118996	0.872083	6.37458	7.42201	7.39246	7.643	7.38962	7.54293
22785_at	22785	7782	protein_coding	Slc30a4	solute carrier family 30 (zinc transporter), member 4	1.12951	1.7512	0.119009	0.872083	5.62893	5.41257	5.54518	5.82735	5.62165	5.66471
338369_at	338369	388335	protein_coding	Tmem220	transmembrane protein 220	1.10432	1.75109	0.119028	0.872083	5.57061	5.49397	5.59438	5.71063	5.7239	5.65491
110524_at	110524	1609	protein_coding	Dgkq	diacylglycerol kinase, theta	1.10266	1.75017	0.119194	0.872083	4.92709	4.876	4.88199	5.02401	5.08354	4.99972
360212_at	360212		protein_coding	Defb38	defensin beta 38	1.17786	1.74944	0.119325	0.872083	1.21035	1.13413	1.37194	1.2313	1.67402	1.49592
78056_at	78056		lncRNA	4930567K20Rik	RIKEN cDNA 4930567K20 gene	1.12651	1.74896	0.119412	0.872083	1.26128	1.44141	1.53809	1.55282	1.55282	1.6615
74364_at	74364		lncRNA	4931431C16Rik	RIKEN cDNA 4931431C16 gene	1.15351	1.74871	0.119457	0.872083	4.26587	4.28938	4.29762	4.6962	4.43825	4.30949
67532_at	67532	4236	protein_coding	Mfap1a	microfibrillar-associated protein 1A	1.26897	1.7487	0.119458	0.872083	5.09722	4.9602	4.18842	5.23727	4.98885	5.19386
64009_at	64009	23345	protein_coding	Syne1	spectrin repeat containing, nuclear envelope 1	1.11982	1.74838	0.119517	0.872083	5.03037	4.98435	5.11175	5.13467	5.32278	5.1542
115485823_at	115485823		snoRNA			1.32341	1.74823	0.119544	0.872083	2.7985	3.21149	2.99303	3.62155	3.62875	2.87271
23948_at	23948	4326	protein_coding	Mmp17	matrix metallopeptidase 17	1.1085	1.74817	0.119555	0.872083	3.6199	3.61697	3.46361	3.7299	3.71153	3.71026
723832_at	723832		miRNA	Mir298	microRNA 298	1.14784	1.74781	0.11962	0.872083	3.44768	3.79852	3.59474	3.94695	3.74416	3.75923
54123_at	54123	3665	protein_coding	Irf7	interferon regulatory factor 7	1.24037	1.74763	0.119651	0.872083	6.34305	5.87817	6.19743	6.21892	6.77167	6.3385
15560_at	15560	3358	protein_coding	Htr2c	5-hydroxytryptamine (serotonin) receptor 2C	1.14062	1.74762	0.119653	0.872083	2.34877	2.23976	1.9672	2.3657	2.42702	2.35775
74441_at	74441		protein_coding	Slco6c1	solute carrier organic anion transporter family, member 6c1	1.17133	1.74722	0.119727	0.872083	1.39673	1.53546	1.55369	1.56235	1.61153	1.96685
23845_at	23845	23601	protein_coding	Clec5a	C-type lectin domain family 5, member a	1.13183	1.74631	0.119892	0.872083	3.01164	2.90345	3.2055	3.29404	3.14603	3.22904
100862066_at	100862066	402160	protein_coding	Cfap99	cilia and flagella associated protein 99	1.1871	1.7463	0.119892	0.872083	2.78945	2.66546	2.89113	2.80655	3.2844	2.96454
237010_at	237010	56062	protein_coding	Klhl4	kelch-like 4	1.18115	1.74602	0.119942	0.872083	2.74198	2.35181	2.66727	2.81217	2.65303	3.02161
70266_at	70266	883	protein_coding	Kyat1	kynurenine aminotransferase 1	1.1614	1.74589	0.119966	0.872083	6.02012	6.01172	6.1485	6.43163	6.33328	6.03884
100039045_at	100039045		protein_coding	Gm10471	predicted gene 10471	1.30363	1.74521	0.12009	0.872083	2.02638	1.93051	1.85008	2.23881	1.87234	2.72216
70082_at	70082	256586	protein_coding	Lysmd2	LysM, putative peptidoglycan-binding, domain containing 2	1.15323	1.74506	0.120117	0.872083	2.99119	2.62902	2.86612	3.16804	3.02792	2.91976
115489886_at	115489886					1.12117	1.74505	0.120119	0.872083	2.9912	3.05969	3.05969	3.07013	3.29988	3.2272
107753_at	107753	3957	protein_coding	Lgals2	lectin, galactose-binding, soluble 2	1.21452	1.74439	0.120239	0.872083	2.09049	2.42119	2.16154	2.77011	2.49087	2.22298
115490252_at	115490252		snRNA			1.17109	1.74424	0.120266	0.872083	3.63183	4.03118	3.86942	3.97329	4.26377	3.98764
66514_at	66514	80150	protein_coding	Asrgl1	asparaginase like 1	1.13993	1.74398	0.120313	0.872083	5.50901	5.78294	5.73026	5.8599	5.75077	5.98336
20656_at	20656	6648	protein_coding	Sod2	superoxide dismutase 2, mitochondrial	1.10401	1.74354	0.120393	0.872083	8.64046	8.69047	8.67135	8.82765	8.8539	8.74731
56717_at	56717	2475	protein_coding	Mtor	mechanistic target of rapamycin kinase	1.13945	1.74284	0.12052	0.872083	6.92284	7.03415	7.162	7.17756	7.37941	7.12425
735259_at	735259		miRNA	Mir670	microRNA 670	1.16062	1.74261	0.120561	0.872083	4.70365	4.6647	4.96428	4.97226	5.16629	4.83857
12539_at	12539	11140	protein_coding	Cdc37	cell division cycle 37	1.13644	1.74167	0.120733	0.872083	5.6287	5.9526	5.93782	6.02973	5.98608	6.078
70604_at	70604	79982	protein_coding	Dnajb14	DnaJ heat shock protein family (Hsp40) member B14	1.15296	1.74089	0.120875	0.872083	5.79846	5.59176	5.651	5.72636	5.84339	6.07357
66603_at	66603	8487	protein_coding	Gemin2	gem nuclear organelle associated protein 2	1.31524	1.74069	0.120912	0.872083	2.57199	2.79901	2.691	3.06298	3.47075	2.59076
75563_at	75563	7802	protein_coding	Dnali1	dynein, axonemal, light intermediate polypeptide 1	1.12651	1.74004	0.12103	0.872083	3.90323	4.00337	4.0651	4.18164	4.26753	4.03303
69155_at	69155	159013	protein_coding	1810030O07Rik	RIKEN cDNA 1810030O07 gene	1.14774	1.74001	0.121035	0.872083	5.42775	5.62087	5.49559	5.75464	5.52293	5.85037
69792_at	69792	10001	protein_coding	Med6	mediator complex subunit 6	1.14933	1.73973	0.121086	0.872083	4.60979	4.43092	4.463	4.51424	4.85845	4.71915
16891_at	16891	9388	protein_coding	Lipg	lipase, endothelial	1.25488	1.73918	0.121188	0.872083	5.28974	6.0801	5.86661	6.01235	6.33171	5.95676
65960_at	65960	57045	protein_coding	Twsg1	twisted gastrulation BMP signaling modulator 1	1.1029	1.73875	0.121267	0.872083	7.49675	7.56789	7.55778	7.71096	7.70342	7.63166
214642_at	214642	79974	protein_coding	Cped1	cadherin-like and PC-esterase domain containing 1	1.11516	1.73868	0.121279	0.872083	7.89768	8.03808	8.02219	8.15388	8.21861	8.05668
14272_at	14272	2339	protein_coding	Fnta	farnesyltransferase, CAAX box, alpha	1.11277	1.73853	0.121307	0.872083	5.66187	5.50818	5.67626	5.79551	5.80819	5.70903
170719_at	170719	55074	protein_coding	Oxr1	oxidation resistance 1	1.10637	1.73837	0.121336	0.872083	6.07701	6.15173	6.09237	6.19842	6.32299	6.23543
14585_at	14585	2674	protein_coding	Gfra1	glial cell line derived neurotrophic factor family receptor alpha 1	1.12902	1.73824	0.12136	0.872083	8.11644	8.31614	8.42585	8.50009	8.49471	8.40369
338535_at	338535		lncRNA	E030013I19Rik	RIKEN cDNA E030013I19 gene	1.16947	1.73811	0.121382	0.872083	2.7281	3.1089	3.19852	3.37068	3.20239	3.17398
75620_at	75620	79036	protein_coding	Kxd1	KxDL motif containing 1	1.12684	1.73711	0.121566	0.872083	5.47437	5.62139	5.59695	5.86183	5.72221	5.61947
17178_at	17178	5349	protein_coding	Fxyd3	FXYD domain-containing ion transport regulator 3	1.14882	1.73708	0.121572	0.872083	3.51642	3.51284	3.27397	3.52852	3.80523	3.56725
56786_at	56786	56674	protein_coding	Tmem9b	TMEM9 domain family, member B	1.16646	1.73698	0.121589	0.872083	6.25166	5.80865	5.99197	6.09629	6.34367	6.30138
672098_at	672098			Gm9548	predicted gene 9548	1.1188	1.73666	0.121649	0.872083	4.21736	4.11374	4.33681	4.31486	4.39874	4.44577
17101_at	17101	1130	protein_coding	Lyst	lysosomal trafficking regulator	1.10253	1.7365	0.121678	0.872083	7.03075	6.97995	7.04157	7.15323	7.20577	7.11504
402728_at	402728		lncRNA	Pax6os1	paired box 6 opposite strand 1	1.16499	1.73646	0.121686	0.872083	2.64485	2.21231	2.70509	2.72941	2.75659	2.78495
78943_at	78943	2081	protein_coding	Ern1	endoplasmic reticulum (ER) to nucleus signalling 1	1.11126	1.73591	0.121786	0.872083	7.41062	7.34114	7.28845	7.58528	7.44549	7.46461
115487836_at	115487836					1.19121	1.73579	0.121808	0.872083	7.00611	6.66147	7.15029	7.19732	7.37842	7.01984
195555_at	195555		protein_coding	Pramef6	PRAME family member 6	1.29973	1.73557	0.121849	0.872083	1.76457	2.57854	1.79685	2.44521	2.74771	2.18059
100047671_at	100047671			Gm17783	predicted gene, 17783	1.2184	1.73555	0.121851	0.872083	2.113	2.28718	2.43455	2.25724	2.83146	2.56209
74517_at	74517		lncRNA	7420700N18Rik	RIKEN cDNA 7420700N18 gene	1.1358	1.73534	0.121891	0.872083	2.87076	2.97766	3.00539	3.14023	3.27602	2.97665
69073_at	69073	126695	protein_coding	Kdf1	keratinocyte differentiation factor 1	1.16578	1.7352	0.121916	0.872083	4.43102	4.35282	4.21551	4.66497	4.31018	4.6678
102632686_at	102632686			Gm16351	predicted gene 16351	1.11918	1.7347	0.122008	0.872083	1.46871	1.48595	1.4121	1.73552	1.50929	1.60128
115488429_at	115488429		snoRNA			1.32961	1.7343	0.122081	0.872083	1.7374	1.94726	1.71563	2.6891	1.92891	1.87622
72308_at	72308	2972	protein_coding	Brf1	BRF1, RNA polymerase III transcription initiation factor 90 kDa subunit	1.12751	1.73353	0.122225	0.872083	5.64213	5.91097	5.84467	6.04002	5.99409	5.89258
20085_at	20085	6223	protein_coding	Rps19	ribosomal protein S19	1.1047	1.73301	0.122319	0.872083	5.53554	5.61918	5.47498	5.66567	5.69459	5.70377
231871_at	231871	221955	protein_coding	Daglb	diacylglycerol lipase, beta	1.11119	1.73298	0.122325	0.872083	6.29785	6.38534	6.2583	6.47425	6.38767	6.53507
241568_at	241568	57689	protein_coding	Lrrc4c	leucine rich repeat containing 4C	1.13253	1.73292	0.122336	0.872083	1.76423	1.9152	1.63461	1.88537	1.90927	2.06508
100043609_at	100043609		lncRNA	Gm14207	predicted gene 14207	1.14622	1.73264	0.122388	0.872231	3.82566	3.9491	3.60496	3.97208	3.89276	4.11732
16005_at	16005	3483	protein_coding	Igfals	insulin-like growth factor binding protein, acid labile subunit	1.18639	1.73148	0.122602	0.873297	5.70652	6.09657	5.85198	6.364	6.0638	5.96352
14803_at	14803	2894	protein_coding	Grid1	glutamate receptor, ionotropic, delta 1	1.19275	1.7305	0.122783	0.873643	2.32795	2.32288	2.61828	2.9381	2.58736	2.487
751546_at	751546		miRNA	Mir374b	microRNA 374b	1.12898	1.73037	0.122807	0.873643	1.83653	1.8863	2.11093	2.03658	2.1531	2.18021
320473_at	320473	54497	protein_coding	Heatr5b	HEAT repeat containing 5B	1.11729	1.73036	0.12281	0.873643	6.04432	5.95188	6.12213	6.19722	6.28716	6.11376
14799_at	14799	2890	protein_coding	Gria1	glutamate receptor, ionotropic, AMPA1 (alpha 1)	1.11231	1.73014	0.122849	0.873696	2.95609	2.81909	2.84833	2.96603	3.00648	3.1114
102640601_at	102640601			Gm36627	transcription elongation factor 1 homolog	1.1694	1.72959	0.122952	0.873786	2.05136	1.83016	2.29628	2.29127	2.16159	2.42766
50905_at	50905	55540	protein_coding	Il17rb	interleukin 17 receptor B	1.14407	1.72937	0.122992	0.873786	5.23078	4.87384	5.22242	5.37655	5.25776	5.30068
26878_at	26878	8707	protein_coding	B3galt2	UDP-Gal:betaGlcNAc beta 1,3-galactosyltransferase, polypeptide 2	1.18198	1.72908	0.123046	0.873786	2.18671	2.18268	1.92325	2.58367	2.25392	2.15894
105785_at	105785	11015	protein_coding	Kdelr3	KDEL (Lys-Asp-Glu-Leu) endoplasmic reticulum protein retention receptor 3	1.21981	1.72903	0.123055	0.873786	3.32244	3.83441	3.80053	4.09256	4.05963	3.68533
74720_at	74720	283953	protein_coding	Tmem114	transmembrane protein 114	1.16493	1.72837	0.123177	0.873786	3.32707	3.48244	3.45029	3.77819	3.38625	3.72997
101055995_at	101055995			LOC101055995	putative E3 ubiquitin-protein ligase UNKL pseudogene	1.17398	1.72755	0.12333	0.873786	4.92505	4.8459	4.75817	4.99223	5.32121	4.87717
22433_at	22433	7494	protein_coding	Xbp1	X-box binding protein 1	1.14502	1.72736	0.123365	0.873786	8.26401	8.16195	8.38498	8.59692	8.50328	8.28841
434204_at	434204	123720	protein_coding	Whamm	WAS protein homolog associated with actin, golgi membranes and microtubules	1.11912	1.72734	0.123369	0.873786	6.27201	6.1652	6.38422	6.47876	6.48197	6.35234
18351_at	18351		protein_coding	Olfr51	olfactory receptor 51	1.1806	1.72676	0.123477	0.873786	2.01935	2.23157	2.41176	2.24797	2.49663	2.63672
72886_at	72886	55702	protein_coding	Yju2	YJU2 splicing factor	1.13292	1.72673	0.123482	0.873786	4.63598	4.60006	4.84496	4.78069	4.85027	4.9942
71904_at	71904	164091	protein_coding	Paqr7	progestin and adipoQ receptor family member VII	1.21605	1.72562	0.12369	0.873786	5.66397	6.07205	6.03007	6.20659	6.45471	5.93943
75590_at	75590	1852	protein_coding	Dusp9	dual specificity phosphatase 9	1.20717	1.7254	0.12373	0.873786	3.48864	3.44338	3.27233	3.60915	3.40098	3.96161
109331_at	109331	56254	protein_coding	Rnf20	ring finger protein 20	1.12162	1.72536	0.123737	0.873786	6.10727	5.90231	6.10061	6.11484	6.23282	6.26428
63993_at	63993	60482	protein_coding	Slc5a7	solute carrier family 5 (choline transporter), member 7	1.1717	1.72531	0.123747	0.873786	2.33917	2.20236	2.20236	2.22436	2.67781	2.49624
21399_at	21399	6917	protein_coding	Tcea1	transcription elongation factor A (SII) 1	1.21679	1.72489	0.123824	0.873786	5.07534	4.44094	5.11401	5.05903	5.26023	5.2453
78238_at	78238		lncRNA	6030471H07Rik	RIKEN cDNA 6030471H07 gene	1.18024	1.72442	0.123912	0.873786	3.42996	3.4355	3.05948	3.66658	3.64484	3.33936
235682_at	235682	353274	protein_coding	Zfp445	zinc finger protein 445	1.14125	1.72439	0.123919	0.873786	7.39706	7.42531	7.67411	7.71456	7.79934	7.56078
791347_at	791347			Gm10007	predicted gene 10007	1.12314	1.72419	0.123955	0.873786	5.10806	5.14799	5.26253	5.46841	5.28259	5.26579
320806_at	320806	84340	protein_coding	Gfm2	G elongation factor, mitochondrial 2	1.10364	1.72347	0.124089	0.873786	6.62575	6.53564	6.65916	6.74752	6.78239	6.71958
233107_at	233107	79047	protein_coding	Kctd15	potassium channel tetramerisation domain containing 15	1.14066	1.72342	0.124099	0.873786	4.62997	4.44506	4.28445	4.5613	4.7531	4.62883
243914_at	243914	163175	protein_coding	Lgi4	leucine-rich repeat LGI family, member 4	1.19821	1.72282	0.124211	0.873918	3.02746	3.47592	3.47615	3.61344	3.38887	3.77835
11937_at	11937	487	protein_coding	Atp2a1	ATPase, Ca++ transporting, cardiac muscle, fast twitch 1	1.14747	1.72268	0.124237	0.873918	3.43249	3.45514	3.3277	3.79697	3.44483	3.54907
404325_at	404325		protein_coding	Olfr1057	olfactory receptor 1057	1.26696	1.72244	0.124283	0.873918	2.60465	2.82463	2.36383	3.30779	2.63611	2.82463
18032_at	18032	4784	protein_coding	Nfix	nuclear factor I/X	1.11063	1.72223	0.124322	0.873918	5.80972	5.9803	5.95828	6.08849	6.10357	6.01469
94067_at	94067	84545	protein_coding	Mrpl43	mitochondrial ribosomal protein L43	1.10944	1.72209	0.124348	0.873918	4.89544	4.99031	4.94582	5.17221	5.09251	5.01355
24110_at	24110	11274	protein_coding	Usp18	ubiquitin specific peptidase 18	1.26569	1.72156	0.124447	0.874187	5.74685	5.33085	5.57865	5.47318	6.1461	6.00347
56047_at	56047	10232	protein_coding	Msln	mesothelin	1.1289	1.72127	0.124502	0.874187	3.04805	3.15455	3.08453	3.38219	3.11066	3.30761
22380_at	22380	11193	protein_coding	Wbp4	WW domain binding protein 4	1.11935	1.72104	0.124544	0.874187	4.846	4.61984	4.78756	4.84348	4.97832	4.92582
26357_at	26357	9429	protein_coding	Abcg2	ATP binding cassette subfamily G member 2 (Junior blood group)	1.16377	1.72052	0.124642	0.874187	6.4024	6.28645	6.20585	6.47298	6.73242	6.32237
54388_at	54388		protein_coding	Hils1	histone H1-like protein in spermatids 1	1.11995	1.72047	0.124652	0.874187	2.45919	2.39735	2.52258	2.51917	2.6043	2.74003
240261_at	240261	153733	protein_coding	Ccdc112	coiled-coil domain containing 112	1.2352	1.72012	0.124718	0.874187	3.29858	3.2178	3.49399	3.38181	3.49288	3.98917
77569_at	77569	22998	protein_coding	Limch1	LIM and calponin homology domains 1	1.13891	1.71993	0.124753	0.874187	4.46473	4.61447	4.79185	4.7018	4.84297	4.90067
66756_at	66756	57587	protein_coding	Cfap97	cilia and flagella associated protein 97	1.11356	1.7197	0.124796	0.874187	5.72361	5.53941	5.67691	5.81519	5.85922	5.73458
115488547_at	115488547		snRNA			1.11958	1.71923	0.124884	0.874187	1.05379	1.32699	1.22799	1.35465	1.35003	1.40543
93765_at	93765	7334	protein_coding	Ube2n	ubiquitin-conjugating enzyme E2N	1.16379	1.71916	0.124898	0.874187	4.12545	4.44627	4.13155	4.27299	4.5964	4.49553
68625_at	68625	149465	protein_coding	Cfap57	cilia and flagella associated protein 57	1.12857	1.71856	0.125011	0.87421	2.82052	2.90106	2.98367	3.22233	2.98309	3.01612
258784_at	258784		protein_coding	Olfr1245	olfactory receptor 1245	1.14382	1.71854	0.125014	0.87421	1.28857	1.24635	1.28857	1.67002	1.36234	1.3498
115485972_at	115485972		snoRNA			1.11053	1.71827	0.125064	0.87421	1.72694	1.59292	1.73785	1.90612	1.7823	1.82473
71116_at	71116	53407	protein_coding	Stx18	syntaxin 18	1.1159	1.71789	0.125136	0.87421	4.97212	4.82377	4.99942	5.01354	5.1673	5.09112
226517_at	226517	9887	protein_coding	Smg7	Smg-7 homolog, nonsense mediated mRNA decay factor (C. elegans)	1.11434	1.71786	0.125142	0.87421	6.80033	6.7251	6.87267	6.86837	7.04086	6.95607
80297_at	80297	57731	protein_coding	Sptbn4	spectrin beta, non-erythrocytic 4	1.14982	1.71751	0.125208	0.87421	2.62518	2.69356	2.41056	2.88283	2.84687	2.60293
209586_at	209586	23386	protein_coding	Nudcd3	NudC domain containing 3	1.10557	1.71751	0.125209	0.87421	6.16481	6.2877	6.17623	6.37551	6.30229	6.38707
100043065_at	100043065		transcribed_unitary_pseudogene	6030469F06Rik	RIKEN cDNA 6030469F06 gene	1.13909	1.71714	0.125278	0.87421	2.22443	2.18386	2.0648	2.37141	2.17081	2.48215
57349_at	57349		protein_coding	Ppbp	pro-platelet basic protein	1.1435	1.71604	0.125485	0.874276	3.95328	3.79437	3.63687	4.01405	3.85473	4.10261
73934_at	73934		protein_coding	Cldn34c4	claudin 34C4	1.1592	1.71505	0.125672	0.874516	1.81301	1.64242	1.73379	1.72925	1.94018	2.13569
14938_at	14938	3001	protein_coding	Gzma	granzyme A	1.1955	1.71485	0.125711	0.874516	1.86239	2.17485	2.05624	2.01876	2.30163	2.51973
100039542_at	100039542			Tbx3os1	T-box 3, opposite strand 1	1.20376	1.71467	0.125745	0.87453	2.61171	2.69443	2.5813	2.80524	3.19717	2.63054
258538_at	258538		protein_coding	Olfr775	olfactory receptor 775	1.18645	1.71444	0.125788	0.87461	1.28687	1.7465	1.70862	1.86015	1.99075	1.65489
73454_at	73454		lncRNA	1700063A18Rik	RIKEN cDNA 1700063A18 gene	1.13151	1.71409	0.125854	0.874623	4.16534	4.1835	4.05219	4.4394	4.33027	4.15549
108167377_at	108167377			LOC108167377	uncharacterized LOC108167377	1.14103	1.71346	0.125973	0.874623	3.98035	3.92772	4.00136	4.34934	4.09581	4.01482
14388_at	14388	2549	protein_coding	Gab1	growth factor receptor bound protein 2-associated protein 1	1.13003	1.71336	0.125993	0.874623	5.55433	5.77026	5.84596	5.97939	5.9126	5.81877
14062_at	14062	2149	protein_coding	F2r	coagulation factor II (thrombin) receptor	1.10891	1.71302	0.126057	0.874699	8.50816	8.65867	8.52581	8.6675	8.77347	8.70181
12856_at	12856	10063	protein_coding	Cox17	cytochrome c oxidase assembly protein 17, copper chaperone	1.1093	1.7124	0.126174	0.874912	5.53575	5.42953	5.47383	5.63634	5.70305	5.54636
226351_at	226351	79134	protein_coding	Tmem185b	transmembrane protein 185B	1.13296	1.71222	0.126209	0.874912	5.01516	4.82585	5.08494	5.09396	5.09068	5.28517
100417675_at	100417675		transcribed_unprocessed_pseudogene	Nlrp5-ps	NLR family, pyrin domain containing 5, pseudogene	1.17423	1.71158	0.12633	0.874912	2.60865	2.5293	2.40217	2.48511	2.93514	2.7867
319954_at	319954			Egfros	epidermal growth factor receptor, opposite strand	1.30754	1.71153	0.126339	0.874912	4.54234	4.37881	4.88457	5.19242	4.49782	5.21471
380824_at	380824			Ighv1-66	immunoglobulin heavy variable 1-66	1.17204	1.71107	0.126426	0.874912	1.15936	1.23569	1.02931	1.22326	1.24021	1.61967
258036_at	258036	81050	protein_coding	Olfr198	olfactory receptor 198	1.25529	1.71055	0.126526	0.874912	1.3315	1.33733	1.76393	1.87614	2.07534	1.43772
74694_at	74694	23329	protein_coding	Tbc1d30	TBC1 domain family, member 30	1.14043	1.71029	0.126575	0.874912	5.25733	5.36023	5.41666	5.67827	5.35475	5.55611
14266_at	14266		protein_coding	Aff2	AF4/FMR2 family, member 2	1.11268	1.71015	0.126603	0.874912	2.63911	2.62394	2.74981	2.82992	2.73694	2.90644
115487809_at	115487809					1.13494	1.71014	0.126603	0.874912	2.42864	2.70538	2.77193	2.87666	2.7623	2.83499
20845_at	20845	6770	protein_coding	Star	steroidogenic acute regulatory protein	1.20824	1.70988	0.126654	0.874912	3.20232	3.01606	2.98156	3.31096	3.6177	3.04244
258389_at	258389		protein_coding	Olfr1278	olfactory receptor 1278	1.1379	1.70934	0.126756	0.874912	1.49223	1.63628	1.4615	1.88614	1.60138	1.6514
171264_at	171264		protein_coding	Vmn1r66	vomeronasal 1 receptor 66	1.10374	1.70883	0.126853	0.874912	1.64863	1.71634	1.74641	1.81101	1.81946	1.90784
12325_at	12325	818	protein_coding	Camk2g	calcium/calmodulin-dependent protein kinase II gamma	1.10608	1.70846	0.126925	0.874912	5.17623	5.21059	5.05501	5.27985	5.33431	5.26773
67078_at	67078	283871	protein_coding	Pgp	phosphoglycolate phosphatase	1.11688	1.70835	0.126946	0.874912	5.6739	5.60331	5.63302	5.74656	5.92261	5.71136
107328_at	107328	83707	protein_coding	Trpt1	tRNA phosphotransferase 1	1.11364	1.70831	0.126953	0.874912	3.72076	3.86055	3.88782	4.0638	3.94359	3.92926
234577_at	234577	221184	protein_coding	Cpne2	copine II	1.11325	1.70787	0.127036	0.874912	6.30545	6.2305	6.23066	6.49154	6.4354	6.29852
22223_at	22223	7345	protein_coding	Uchl1	ubiquitin carboxy-terminal hydrolase L1	1.10614	1.70765	0.127079	0.874912	3.78847	3.81775	3.81633	3.94772	3.87481	4.03248
100306944_at	100306944		snoRNA	Snora73a	small nucleolar RNA, H/ACA box 73a	1.23134	1.70702	0.127199	0.874912	4.95447	5.23838	5.58776	5.61627	5.31114	5.78462
66461_at	66461	114971	protein_coding	Ptpmt1	protein tyrosine phosphatase, mitochondrial 1	1.13331	1.70675	0.127252	0.874912	6.13379	5.84446	5.85395	6.16014	6.19199	6.03616
16640_at	16640		protein_coding	Klra9	killer cell lectin-like receptor subfamily A, member 9	1.18507	1.70645	0.127308	0.874912	1.46896	1.43771	1.65886	1.69005	1.54957	2.02816
12724_at	12724	1181	protein_coding	Clcn2	chloride channel, voltage-sensitive 2	1.11456	1.70633	0.127332	0.874912	5.93685	5.84921	5.99979	6.17479	6.08246	5.99646
11766_at	11766	8906	protein_coding	Ap1g2	adaptor protein complex AP-1, gamma 2 subunit	1.19775	1.70565	0.127461	0.874912	5.06758	5.13375	4.71653	5.17262	5.48031	5.04436
74463_at	74463	90332	protein_coding	Exoc3l2	exocyst complex component 3-like 2	1.14209	1.7055	0.12749	0.874912	4.7542	4.90323	4.81454	5.13949	5.0745	4.81719
18637_at	18637	5202	protein_coding	Pfdn2	prefoldin 2	1.12026	1.70533	0.127523	0.874912	6.04866	5.76916	5.83274	6.02426	6.06239	6.07008
14156_at	14156	2237	protein_coding	Fen1	flap structure specific endonuclease 1	1.14696	1.70436	0.127709	0.874912	2.83765	2.65092	2.71458	2.80315	2.85106	3.12706
93762_at	93762	8467	protein_coding	Smarca5	SWI/SNF related, matrix associated, actin dependent regulator of chromatin, subfamily a, member 5	1.21134	1.70417	0.127746	0.874912	5.58458	6.33665	5.91058	6.18828	6.37771	6.18627
232717_at	232717	136541	protein_coding	Prss58	protease, serine 58	1.14052	1.70404	0.12777	0.874912	2.25504	2.58448	2.28089	2.66726	2.55392	2.48626
319582_at	319582	57604	protein_coding	Trmt9b	tRNA methyltransferase 9B	1.14777	1.70377	0.127821	0.874912	4.33669	4.42802	4.35181	4.41159	4.50231	4.77548
22757_at	22757	23660	protein_coding	Zkscan5	zinc finger with KRAB and SCAN domains 5	1.12822	1.70324	0.127923	0.874912	4.60806	4.66561	4.6042	4.72683	4.96325	4.69567
100504568_at	100504568		lncRNA	Gm17634	predicted gene, 17634	1.14247	1.70265	0.128037	0.874912	4.02461	3.72867	3.94956	4.1349	4.19946	3.94956
115490052_at	115490052		snoRNA			1.12475	1.70235	0.128095	0.874912	1.84228	1.71534	1.86177	2.11198	1.93389	1.87605
100316841_at	100316841		miRNA	Mir1961	microRNA 1961	1.13832	1.70228	0.128109	0.874912	1.1786	1.14803	1.43458	1.34337	1.42137	1.5658
100039727_at	100039727		lncRNA	1700049E15Rik	RIKEN cDNA 1700049E15 gene	1.11688	1.70198	0.128166	0.874912	3.64289	3.70049	3.61112	3.69849	3.92252	3.80462
30049_at	30049		protein_coding	Scd3	stearoyl-coenzyme A desaturase 3	1.18231	1.70172	0.128216	0.874912	2.72943	2.67909	3.04499	2.97127	3.29439	2.91036
74198_at	74198	113878	protein_coding	Dtx2	deltex 2, E3 ubiquitin ligase	1.13042	1.70129	0.1283	0.874912	4.78099	4.66046	4.43862	4.81896	4.85419	4.75645
114584_at	114584	1192	protein_coding	Clic1	chloride intracellular channel 1	1.09664	1.70066	0.12842	0.874912	5.78351	5.77242	5.73778	5.90582	5.9026	5.88486
115487263_at	115487263		snoRNA			1.35203	1.70022	0.128506	0.875278	4.80749	3.9221	4.92363	4.67171	5.35231	5.04664
100043300_at	100043300		protein_coding	Esp16	exocrine gland secreted peptide 16	1.10281	1.69948	0.128648	0.875667	1.12136	1.16615	1.23823	1.3246	1.26961	1.35619
57274_at	57274	23539	protein_coding	Slc16a8	solute carrier family 16 (monocarboxylic acid transporters), member 8	1.13216	1.6989	0.128762	0.875667	3.27517	3.4748	3.26014	3.38396	3.53328	3.62965
53376_at	53376	9099	protein_coding	Usp2	ubiquitin specific peptidase 2	1.35234	1.69885	0.12877	0.875667	5.35746	6.49951	6.60807	6.59076	6.91584	6.53278
73744_at	73744	4123	protein_coding	Man2c1	mannosidase, alpha, class 2C, member 1	1.16628	1.6981	0.128916	0.875667	4.733	4.52147	4.5862	4.93954	4.58007	4.96396
76784_at	76784	4528	protein_coding	Mtif2	mitochondrial translational initiation factor 2	1.11797	1.69788	0.128958	0.875667	5.29773	5.1292	5.14934	5.26875	5.45411	5.33584
11770_at	11770	2167	protein_coding	Fabp4	fatty acid binding protein 4, adipocyte	1.1782	1.69761	0.12901	0.875667	6.26696	6.1715	5.80653	6.15785	6.48182	6.33665
258261_at	258261	127074	protein_coding	Olfr325	olfactory receptor 325	1.16347	1.69759	0.129014	0.875667	1.6917	1.94184	1.53207	1.7715	2.00735	2.05613
723848_at	723848		miRNA	Mir34a	microRNA 34a	1.13289	1.69736	0.129059	0.875667	2.38209	2.68379	2.65562	2.69181	2.84693	2.73715
16428_at	16428	3702	protein_coding	Itk	IL2 inducible T cell kinase	1.13036	1.69628	0.129268	0.876026	3.39697	3.22749	3.54191	3.48758	3.65012	3.57155
226413_at	226413	3938	protein_coding	Lct	lactase	1.16221	1.69558	0.129404	0.876026	2.51934	2.60092	2.36104	2.86667	2.76868	2.47925
106248_at	106248	79691	protein_coding	Qtrt2	queuine tRNA-ribosyltransferase accessory subunit 2	1.17321	1.69526	0.129466	0.876026	4.79632	5.18121	4.9736	5.21672	5.02351	5.40315
66573_at	66573	22873	protein_coding	Dzip1	DAZ interacting protein 1	1.10256	1.69508	0.129502	0.876026	2.85243	2.97431	2.86042	3.07419	3.02462	3.01345
11651_at	11651	207	protein_coding	Akt1	thymoma viral proto-oncogene 1	1.10005	1.69308	0.129892	0.878163	6.32507	6.26659	6.31514	6.4945	6.40797	6.41611
21833_at	21833	7067	protein_coding	Thra	thyroid hormone receptor alpha	1.13611	1.69218	0.130067	0.87836	4.43207	4.74852	4.76238	4.87238	4.76238	4.88108
12263_at	12263	717	protein_coding	C2	complement component 2 (within H-2S)	1.13522	1.69197	0.130108	0.87836	6.93211	6.82745	7.0453	7.27055	6.9939	7.08363
56535_at	56535	8504	protein_coding	Pex3	peroxisomal biogenesis factor 3	1.12565	1.69191	0.130119	0.87836	6.78166	6.90424	6.87221	6.86909	7.12739	7.06431
13497_at	13497	1821	protein_coding	Drp2	dystrophin related protein 2	1.14318	1.6907	0.130356	0.878687	3.10618	2.87063	2.94049	3.06308	3.08252	3.34375
52639_at	52639	55062	protein_coding	Wipi1	WD repeat domain, phosphoinositide interacting 1	1.14503	1.69014	0.130466	0.878687	5.8804	5.90675	6.07744	6.23502	6.25278	5.95167
29806_at	29806	8994	protein_coding	Limd1	LIM domains containing 1	1.14672	1.68997	0.130498	0.878687	5.79765	6.03576	6.18043	6.32085	6.20104	6.1017
74626_at	74626	388730	protein_coding	Tmem81	transmembrane protein 81	1.2244	1.68965	0.130562	0.878687	2.97545	3.19527	3.12569	3.63416	3.46577	3.01203
117004_at	117004	390144	protein_coding	Olfr73	olfactory receptor 73	1.13353	1.68881	0.130726	0.878687	1.94892	1.82369	1.83787	1.95651	1.95811	2.22477
67945_at	67945		protein_coding	Rpl41	ribosomal protein L41	1.13768	1.68754	0.130975	0.878687	4.22019	4.25007	4.34683	4.57031	4.26304	4.52636
75370_at	75370		lncRNA	4930563E18Rik	RIKEN cDNA 4930563E18 gene	1.12535	1.68689	0.131103	0.878687	1.61269	1.63578	1.68503	1.66885	1.81026	1.95253
11991_at	11991	3184	protein_coding	Hnrnpd	heterogeneous nuclear ribonucleoprotein D	1.10685	1.6857	0.131337	0.878687	6.2058	6.28545	6.28535	6.33476	6.38776	6.49054
57246_at	57246	57057	protein_coding	Tbx20	T-box 20	1.11152	1.68567	0.131344	0.878687	7.15974	7.30023	7.15285	7.40068	7.40248	7.26801
67009_at	67009	64927	protein_coding	Ttc23	tetratricopeptide repeat domain 23	1.11792	1.68492	0.13149	0.878687	6.15536	6.37895	6.22014	6.40207	6.49669	6.34325
107829_at	107829	8563	protein_coding	Thoc5	THO complex 5	1.12456	1.68405	0.131662	0.878687	5.45213	5.70051	5.52947	5.68216	5.84102	5.67203
258621_at	258621		protein_coding	Olfr344	olfactory receptor 344	1.28106	1.68349	0.131774	0.878687	1.8428	2.13925	1.93147	2.24373	1.92551	2.72035
100216531_at	100216531			Snord1b	small nucleolar RNA, C/D box 1B	1.20054	1.68288	0.131893	0.878687	5.80064	5.32338	5.74095	5.93707	6.07669	5.65624
72215_at	72215	388381	protein_coding	1700001P01Rik	RIKEN cDNA 1700001P01 gene	1.09989	1.68277	0.131915	0.878687	2.59258	2.55137	2.46794	2.69115	2.67606	2.65936
236749_at	236749		protein_coding	Gm4907	predicted gene 4907	1.17465	1.68257	0.131956	0.878687	3.16888	2.99787	2.76594	3.08972	3.42962	3.11252
18611_at	18611	8682	protein_coding	Pea15a	phosphoprotein enriched in astrocytes 15A	1.11817	1.68251	0.131968	0.878687	7.17826	6.97324	7.04974	7.14783	7.21263	7.32603
69862_at	69862		lncRNA	1810064F22Rik	RIKEN cDNA 1810064F22 gene	1.38556	1.68204	0.132061	0.878687	4.88237	4.48578	4.72972	4.85095	4.76745	5.7164
381695_at	381695	10443	protein_coding	N4bp2l2	NEDD4 binding protein 2-like 2	1.123	1.68165	0.132137	0.878687	6.40048	6.37472	6.19973	6.37716	6.58136	6.51912
208171_at	208171	344805	protein_coding	Tmprss7	transmembrane serine protease 7	1.11669	1.68158	0.132151	0.878687	2.94165	2.87737	2.93302	3.06363	2.96017	3.19697
108958_at	108958	84895	protein_coding	Miga2	mitoguardin 2	1.16652	1.68154	0.13216	0.878687	6.13488	6.58095	6.49264	6.58765	6.78704	6.52482
110304_at	110304	8001	protein_coding	Glra3	glycine receptor, alpha 3 subunit	1.16612	1.68101	0.132263	0.878687	1.61107	1.76687	2.04669	1.88546	2.03114	2.19113
258740_at	258740		protein_coding	Olfr957	olfactory receptor 957	1.15258	1.68087	0.132292	0.878687	3.75628	3.53494	3.96134	4.06006	3.99043	3.83935
233802_at	233802	55623	protein_coding	Thumpd1	THUMP domain containing 1	1.1209	1.68061	0.132343	0.878687	5.45852	5.32713	5.60795	5.69985	5.57956	5.61923
237542_at	237542	114882	protein_coding	Osbpl8	oxysterol binding protein-like 8	1.1276	1.68036	0.132394	0.878687	8.37549	8.13309	8.28781	8.44558	8.54724	8.32515
22035_at	22035	8743	protein_coding	Tnfsf10	tumor necrosis factor (ligand) superfamily, member 10	1.1842	1.68017	0.132431	0.878687	5.83575	5.38609	5.90872	5.969	6.11195	5.82005
100503790_at	100503790			Gm19897	predicted gene, 19897	1.11684	1.67974	0.132515	0.878687	4.1095	3.98159	4.24128	4.33324	4.23248	4.25465
628870_at	628870	283310	protein_coding	Otogl	otogelin-like	1.11586	1.6794	0.132584	0.878687	2.19969	2.28398	2.2095	2.31633	2.32592	2.51778
668727_at	668727	117195	protein_coding	Mrgpra2a	MAS-related GPR, member A2A	1.15546	1.67917	0.13263	0.878687	5.03978	5.09869	4.73049	5.11512	5.32767	5.06428
100503175_at	100503175		lncRNA	Gm19582	predicted gene, 19582	1.13178	1.67901	0.132661	0.878687	4.20302	4.28569	4.46809	4.62218	4.39203	4.48186
18708_at	18708	5295	protein_coding	Pik3r1	phosphoinositide-3-kinase regulatory subunit 1	1.13377	1.67897	0.132669	0.878687	8.39709	8.20084	8.13859	8.37676	8.56788	8.33736
73529_at	73529		lncRNA	1700072B07Rik	RIKEN cDNA 1700072B07 gene	1.13725	1.67876	0.132711	0.878687	1.91464	1.67854	1.85501	1.99327	1.86182	2.14603
320106_at	320106	151258	protein_coding	Slc38a11	solute carrier family 38, member 11	1.14154	1.67866	0.132731	0.878687	2.72211	2.57618	2.66425	2.98831	2.64661	2.88338
75286_at	75286		lncRNA	4930549G23Rik	RIKEN cDNA 4930549G23 gene	1.13896	1.67819	0.132824	0.878687	3.01575	2.84628	2.65601	2.99543	2.95752	3.14381
14581_at	14581	2672	protein_coding	Gfi1	growth factor independent 1 transcription repressor	1.10525	1.67735	0.132992	0.878687	3.83654	3.69126	3.77516	3.90372	3.86149	3.97237
330863_at	330863	440730	protein_coding	Trim67	tripartite motif-containing 67	1.15463	1.67731	0.133	0.878687	2.08829	2.16733	2.21689	2.50089	2.44852	2.11948
100038746_at	100038746		lncRNA	Gm1976	predicted gene 1976	1.1912	1.67711	0.13304	0.878687	4.48893	4.51295	4.53646	4.53994	5.06462	4.63574
68048_at	68048	64782	protein_coding	Aen	apoptosis enhancing nuclease	1.13123	1.67707	0.133048	0.878687	4.44832	4.31926	4.08894	4.52963	4.44832	4.43304
56749_at	56749	1723	protein_coding	Dhodh	dihydroorotate dehydrogenase	1.12314	1.67643	0.133175	0.878687	4.59443	4.64661	4.69446	4.76776	4.95971	4.69962
14619_at	14619	2706	protein_coding	Gjb2	gap junction protein, beta 2	1.13506	1.67634	0.133194	0.878687	8.06282	8.14621	8.10529	8.38706	8.36954	8.08815
100504412_at	100504412		lncRNA	Kcnmb4os2	potassium large conductance calcium-activated channel, subfamily M, beta member 4, opposite strand 2	1.16063	1.67633	0.133195	0.878687	3.09438	3.21859	2.98456	3.14246	3.24516	3.53492
115486060_at	115486060		snoRNA			1.12747	1.67608	0.133245	0.878687	1.9835	2.26003	1.97503	2.3163	2.18039	2.25652
16174_at	16174	8807	protein_coding	Il18rap	interleukin 18 receptor accessory protein	1.16451	1.67605	0.133251	0.878687	2.71243	2.58997	2.98895	2.931	2.85878	3.17127
[truncated: 25,383 more rows]
