# Supplementary material for: Administration of Glutaredoxin-1 Attenuates Liver Fibrosis Caused by Aging and Non-Alcoholic Steatohepatitis
Source: Antioxidants (Basel). 2022 Apr 28;11(5):867. doi: 10.3390/antiox11050867 (PMC9138033; doi:10.3390/antiox11050867)
Supplement: Supplementary file 1 [file antioxidants-11-00867-s001.zip › Table_S2.xlsx]

## Sheet: Compiled GSEA results
			AAV-Grx vs AAV control
Group	Gene Set Name	Size	NES	p	FDR q
GO Biological Process	GOBP_REGULATION_OF_B_CELL_PROLIFERATION	59	-2.40043	0	0.00106294
GO Biological Process	GOBP_B_CELL_PROLIFERATION	80	-2.36311	0	0.00159337
GO Biological Process	GOBP_REGULATION_OF_B_CELL_ACTIVATION	112	-2.24404	0	0.00844851
GO Biological Process	GOBP_POSITIVE_REGULATION_OF_CELL_ADHESION_MEDIATED_BY_INTEGRIN	19	-2.15153	0	0.0227952
WikiPathways pathway	WP_DEVELOPMENT_AND_HETEROGENEITY_OF_THE_ILC_FAMILY	31	-2.1459	0	0.019711
WikiPathways pathway	WP_OVARIAN_INFERTILITY_GENES	31	-2.12905	0	0.0219143
GO Biological Process	GOBP_B_CELL_ACTIVATION	226	-2.11839	0	0.0230263
GO Biological Process	GOBP_POSITIVE_REGULATION_OF_B_CELL_PROLIFERATION	39	-2.08124	0	0.0384288
GO Biological Process	GOBP_REGULATION_OF_LEUKOCYTE_PROLIFERATION	208	-2.0764	0	0.0373317
GO Biological Process	GOBP_POSITIVE_REGULATION_OF_LEUKOCYTE_PROLIFERATION	127	-2.05035	0	0.0462036
GO Biological Process	GOBP_REGULATION_OF_ANTIGEN_PROCESSING_AND_PRESENTATION	18	-2.04682	0	0.0444091
KEGG pathway	KEGG_ALLOGRAFT_REJECTION	25	-2.03663	0	0.0471497
GO Biological Process	GOBP_LEUKOCYTE_PROLIFERATION	263	-2.0284	0	0.0489717
GO Biological Process	GOBP_B_CELL_RECEPTOR_SIGNALING_PATHWAY	53	-2.02594	0	0.0469868
GO Biological Process	GOBP_POSITIVE_REGULATION_OF_B_CELL_ACTIVATION	73	-2.02537	0	0.0438544
GO Biological Process	GOBP_REGULATION_OF_LYMPHOCYTE_ACTIVATION	384	-2.01381	0	0.0477272
GO Biological Process	GOBP_ALPHA_BETA_T_CELL_ACTIVATION	134	-2.01206	0	0.0466043
WikiPathways pathway	WP_INTERACTIONS_BETWEEN_IMMUNE_CELLS_AND_MICRORNAS_IN_TUMOR_MICROENVIRONMENT	28	-1.99957	0	0.0523066
GO Molecular Function	GOMF_SOLUTE_PROTON_SYMPORTER_ACTIVITY	20	-1.99278	0.00207039	0.0537277
Reactome pathway	REACTOME_INTERLEUKIN_10_SIGNALING	42	-1.96991	0	0.0672988
GO Biological Process	GOBP_REGULATION_OF_GRANULOCYTE_CHEMOTAXIS	45	-1.96064	0	0.0712654
KEGG pathway	KEGG_ASTHMA	21	-1.95273	0	0.0759187
GO Biological Process	GOBP_POSITIVE_REGULATION_OF_LEUKOCYTE_CELL_CELL_ADHESION	204	-1.93971	0	0.0856469
GO Biological Process	GOBP_POSITIVE_REGULATION_OF_CELL_ACTIVATION	295	-1.92197	0	0.100362
KEGG pathway	KEGG_AUTOIMMUNE_THYROID_DISEASE	27	-1.91709	0.00205761	0.101596
KEGG pathway	KEGG_PRIMARY_IMMUNODEFICIENCY	33	-1.91406	0	0.101482
GO Biological Process	GOBP_REGULATION_OF_LEUKOCYTE_CHEMOTAXIS	104	-1.91326	0	0.0987807
GO Biological Process	GOBP_LEUKOCYTE_CELL_CELL_ADHESION	320	-1.89623	0	0.115215
KEGG pathway	KEGG_HEMATOPOIETIC_CELL_LINEAGE	75	-1.88778	0	0.122062
PID pathway	PID_HDAC_CLASSIII_PATHWAY	24	-1.8851	0	0.120888
GO Biological Process	GOBP_REGULATION_OF_CELL_ACTIVATION	492	-1.87324	0	0.133634
GO Biological Process	GOBP_NEGATIVE_REGULATION_OF_T_CELL_MEDIATED_IMMUNITY	17	-1.87214	0.00195312	0.131248
GO Biological Process	GOBP_REGULATION_OF_CELL_KILLING	76	-1.87125	0	0.128683
PID pathway	PID_NFAT_TFPATHWAY	43	-1.86963	0	0.12705
GO Biological Process	GOBP_NEGATIVE_REGULATION_OF_LEUKOCYTE_CHEMOTAXIS	15	-1.85717	0.00207039	0.141726
GO Biological Process	GOBP_POSITIVE_REGULATION_OF_ALPHA_BETA_T_CELL_ACTIVATION	58	-1.85541	0	0.140146
GO Biological Process	GOBP_POSITIVE_REGULATION_OF_CELL_CELL_ADHESION	243	-1.85148	0	0.141747
BioCarta pathway	BIOCARTA_INFLAM_PATHWAY	23	-1.84546	0.00413223	0.148088
GO Biological Process	GOBP_POSITIVE_REGULATION_OF_GRANULOCYTE_CHEMOTAXIS	24	-1.84279	0.00214592	0.148445
Hallmark	HALLMARK_P53_PATHWAY	193	-1.84103	0	0.147434
GO Biological Process	GOBP_POSITIVE_REGULATION_OF_LYMPHOCYTE_DIFFERENTIATION	93	-1.84103	0	0.143889
GO Biological Process	GOBP_T_HELPER_17_TYPE_IMMUNE_RESPONSE	32	-1.8399	0.00211416	0.141874
GO Biological Process	GOBP_NEGATIVE_REGULATION_OF_CELL_KILLING	17	-1.83957	0.00429185	0.138995
microRNA motif	MIR6802_5P	23	-1.83946	0.00202429	0.135932
GO Biological Process	GOBP_REGULATION_OF_LYMPHOCYTE_APOPTOTIC_PROCESS	48	-1.837	0	0.136372
Reactome pathway	REACTOME_NOTCH3_INTRACELLULAR_DOMAIN_REGULATES_TRANSCRIPTION	23	-1.83632	0.00198807	0.134234
GO Biological Process	GOBP_REGULATION_OF_T_CELL_ACTIVATION	287	-1.83385	0	0.13496
GO Biological Process	GOBP_REGULATION_OF_LEUKOCYTE_APOPTOTIC_PROCESS	72	-1.83333	0	0.132877
GO Biological Process	GOBP_DEFENSE_RESPONSE_TO_GRAM_POSITIVE_BACTERIUM	65	-1.83223	0	0.131589
GO Biological Process	GOBP_REGULATION_OF_NEUTROPHIL_CHEMOTAXIS	29	-1.83193	0	0.129508
GO Cellular Component	GOCC_CYTOSOLIC_SMALL_RIBOSOMAL_SUBUNIT	33	-1.82779	0.00412371	0.132102
BioCarta pathway	BIOCARTA_IL7_PATHWAY	16	-1.82639	0.00428265	0.131639
GO Biological Process	GOBP_POSITIVE_REGULATION_OF_T_CELL_PROLIFERATION	81	-1.82262	0	0.133891
KEGG pathway	KEGG_TYPE_I_DIABETES_MELLITUS	31	-1.81848	0	0.137402
GO Biological Process	GOBP_LYMPHOCYTE_ACTIVATION_INVOLVED_IN_IMMUNE_RESPONSE	155	-1.81797	0	0.135695
GO Biological Process	GOBP_POSITIVE_REGULATION_OF_INTERLEUKIN_4_PRODUCTION	23	-1.81544	0.00627615	0.136886
GO Biological Process	GOBP_POSITIVE_REGULATION_OF_CELL_KILLING	48	-1.81216	0.00411523	0.139002
KEGG pathway	KEGG_ANTIGEN_PROCESSING_AND_PRESENTATION	44	-1.80904	0	0.140877
GO Biological Process	GOBP_NEGATIVE_REGULATION_OF_CHEMOTAXIS	53	-1.80891	0.00221729	0.138632
GO Biological Process	GOBP_NEUTROPHIL_CHEMOTAXIS	77	-1.80667	0	0.13962
Reactome pathway	REACTOME_NOTCH4_INTRACELLULAR_DOMAIN_REGULATES_TRANSCRIPTION	18	-1.80643	0.00607287	0.137644
PID pathway	PID_AP1_PATHWAY	67	-1.80406	0	0.138856
GO Cellular Component	GOCC_SMALL_RIBOSOMAL_SUBUNIT	60	-1.79972	0	0.142909
GO Biological Process	GOBP_REGULATION_OF_ADAPTIVE_IMMUNE_RESPONSE	145	-1.79497	0	0.1472
GO Molecular Function	GOMF_SUGAR_TRANSMEMBRANE_TRANSPORTER_ACTIVITY	21	-1.79462	0.00208333	0.14536
GO Biological Process	GOBP_T_CELL_ACTIVATION	413	-1.79453	0	0.143382
GO Biological Process	GOBP_NEGATIVE_REGULATION_OF_LEUKOCYTE_APOPTOTIC_PROCESS	42	-1.7926	0.00214592	0.144167
WikiPathways pathway	WP_UREA_CYCLE_AND_ASSOCIATED_PATHWAYS	24	-1.78543	0.0043384	0.152067
GO Biological Process	GOBP_MANGANESE_ION_TRANSPORT	15	-1.78364	0.00782779	0.152641
GO Biological Process	GOBP_ADAPTIVE_IMMUNE_RESPONSE	339	-1.78193	0	0.153139
GO Biological Process	GOBP_ALPHA_BETA_T_CELL_DIFFERENTIATION	98	-1.78109	0	0.15231
GO Biological Process	GOBP_NEGATIVE_REGULATION_OF_T_CELL_RECEPTOR_SIGNALING_PATHWAY	18	-1.77892	0.00623701	0.153593
GO Biological Process	GOBP_T_CELL_PROLIFERATION	167	-1.77692	0	0.154722
GO Biological Process	GOBP_REGULATION_OF_ALPHA_BETA_T_CELL_ACTIVATION	88	-1.76688	0	0.168774
Reactome pathway	REACTOME_NUCLEOBASE_CATABOLISM	33	-1.76637	0.00222717	0.167329
GO Biological Process	GOBP_REGULATION_OF_LYMPHOCYTE_CHEMOTAXIS	18	-1.76374	0.00635593	0.169506
GO Biological Process	GOBP_VITAMIN_D_METABOLIC_PROCESS	19	-1.76332	0.00831601	0.167951
KEGG pathway	KEGG_GRAFT_VERSUS_HOST_DISEASE	23	-1.76279	0	0.16664
Reactome pathway	REACTOME_ANTIGEN_ACTIVATES_B_CELL_RECEPTOR_BCR_LEADING_TO_GENERATION_OF_SECOND_MESSENGERS	29	-1.76209	0.00422833	0.165512
GO Biological Process	GOBP_NEGATIVE_REGULATION_OF_LYMPHOCYTE_APOPTOTIC_PROCESS	29	-1.76091	0.00443459	0.165308
GO Biological Process	GOBP_POSITIVE_REGULATION_OF_HEMOPOIESIS	144	-1.75852	0	0.167243
GO Cellular Component	GOCC_ENDOLYSOSOME	21	-1.75793	0.00840336	0.166276
TF motif	SREBP1_02	80	-1.75652	0	0.166364
GO Biological Process	GOBP_REGULATION_OF_BICELLULAR_TIGHT_JUNCTION_ASSEMBLY	24	-1.75554	0.00409836	0.165621
Reactome pathway	REACTOME_RESPONSE_OF_EIF2AK4_GCN2_TO_AMINO_ACID_DEFICIENCY	75	-1.75409	0	0.166175
GO Molecular Function	GOMF_IMMUNOGLOBULIN_BINDING	17	-1.75137	0.0101215	0.168391
GO Biological Process	GOBP_NEGATIVE_REGULATION_OF_B_CELL_PROLIFERATION	16	-1.74997	0.0125261	0.168451
GO Biological Process	GOBP_REGULATION_OF_LYMPHOCYTE_MEDIATED_IMMUNITY	124	-1.74514	0	0.174616
WikiPathways pathway	WP_GASTRIC_CANCER_NETWORK_1	24	-1.74307	0.00792079	0.175855
GO Biological Process	GOBP_CHRONIC_INFLAMMATORY_RESPONSE	19	-1.73851	0.00601202	0.181459
GO Biological Process	GOBP_GRANULOCYTE_CHEMOTAXIS	96	-1.73849	0	0.1795
GO Biological Process	GOBP_SEMI_LUNAR_VALVE_DEVELOPMENT	40	-1.73626	0	0.181152
GO Biological Process	GOBP_MACROPHAGE_ACTIVATION	91	-1.73339	0	0.18415
WikiPathways pathway	WP_CYTOKINES_AND_INFLAMMATORY_RESPONSE	23	-1.73334	0.00798403	0.182259
BioCarta pathway	BIOCARTA_P53HYPOXIA_PATHWAY	20	-1.73178	0.00212314	0.182825
GO Biological Process	GOBP_MONONUCLEAR_CELL_DIFFERENTIATION	369	-1.73091	0	0.18261
Reactome pathway	REACTOME_CELLULAR_HEXOSE_TRANSPORT	18	-1.72871	0.0175439	0.184747
WikiPathways pathway	WP_NONGENOMIC_ACTIONS_OF_125_DIHYDROXYVITAMIN_D3	67	-1.72429	0	0.190301
GO Cellular Component	GOCC_PROTEASOME_CORE_COMPLEX	18	-1.72176	0.0108932	0.192518
PID pathway	PID_IL27_PATHWAY	26	-1.71898	0.00210084	0.195464
GO Biological Process	GOBP_RESPONSE_TO_PROTOZOAN	21	-1.71771	0.00873363	0.195732
KEGG pathway	KEGG_JAK_STAT_SIGNALING_PATHWAY	130	-1.71684	0	0.195256
GO Biological Process	GOBP_REGULATION_OF_T_CELL_MIGRATION	38	-1.71669	0.0040568	0.193628
GO Molecular Function	GOMF_CARBOHYDRATE_CATION_SYMPORTER_ACTIVITY	15	-1.71552	0.00421053	0.193824
GO Biological Process	GOBP_REGULATION_OF_T_CELL_APOPTOTIC_PROCESS	30	-1.71289	0.00440529	0.19667
GO Biological Process	GOBP_POSITIVE_REGULATION_OF_LEUKOCYTE_CHEMOTAXIS	81	-1.71238	0	0.195663
GO Biological Process	GOBP_POSITIVE_REGULATION_OF_RECEPTOR_SIGNALING_PATHWAY_VIA_STAT	41	-1.70886	0.0040404	0.200243
GO Biological Process	GOBP_B_CELL_HOMEOSTASIS	27	-1.70804	0.00772201	0.200005
GO Biological Process	GOBP_T_CELL_ACTIVATION_INVOLVED_IN_IMMUNE_RESPONSE	86	-1.70678	0	0.200495
GO Biological Process	GOBP_ANTIGEN_RECEPTOR_MEDIATED_SIGNALING_PATHWAY	210	-1.70608	0	0.199819
GO Biological Process	GOBP_REGULATION_OF_KILLING_OF_CELLS_OF_OTHER_ORGANISM	15	-1.70557	0.00840336	0.198819
GO Biological Process	GOBP_NEGATIVE_REGULATION_OF_TISSUE_REMODELING	18	-1.70378	0.012685	0.200071
GO Biological Process	GOBP_T_CELL_DIFFERENTIATION	227	-1.70051	0	0.204102
Reactome pathway	REACTOME_HEME_SIGNALING	44	-1.69791	0.00835073	0.207123
microRNA motif	ACATATC_MIR190	59	-1.69628	0.0021692	0.208308
GO Biological Process	GOBP_POSITIVE_REGULATION_OF_PRI_MIRNA_TRANSCRIPTION_BY_RNA_POLYMERASE_II	40	-1.6942	0.00672646	0.210636
PID pathway	PID_P53_DOWNSTREAM_PATHWAY	128	-1.69255	0	0.212114
Reactome pathway	REACTOME_FOXO_MEDIATED_TRANSCRIPTION_OF_CELL_CYCLE_GENES	17	-1.6897	0.0248963	0.215638
GO Biological Process	GOBP_DENDRITIC_CELL_CHEMOTAXIS	21	-1.68951	0.0155902	0.214112
GO Biological Process	GOBP_NEGATIVE_REGULATION_OF_B_CELL_ACTIVATION	30	-1.68746	0.00632911	0.216289
GO Biological Process	GOBP_RESPONSE_TO_IRON_ION	26	-1.68675	0.00662252	0.215945
GO Biological Process	GOBP_REGULATION_OF_ENDOPLASMIC_RETICULUM_STRESS_INDUCED_INTRINSIC_APOPTOTIC_SIGNALING_PATHWAY	27	-1.68667	0.00824742	0.214392
GO Biological Process	GOBP_ESTABLISHMENT_OF_PROTEIN_LOCALIZATION_TO_ENDOPLASMIC_RETICULUM	90	-1.68638	0.00430108	0.213261
Hallmark	HALLMARK_G2M_CHECKPOINT	188	-1.68306	0	0.217775
microRNA motif	MIR10525_3P	52	-1.68303	0.00649351	0.216092
GO Biological Process	GOBP_POSITIVE_REGULATION_OF_INTERLEUKIN_10_PRODUCTION	35	-1.68227	0.00957854	0.215637
KEGG pathway	KEGG_T_CELL_RECEPTOR_SIGNALING_PATHWAY	106	-1.68028	0	0.21752
GO Biological Process	GOBP_NEGATIVE_REGULATION_OF_INTERLEUKIN_12_PRODUCTION	16	-1.68008	0.0106383	0.2163
GO Biological Process	GOBP_B_CELL_DIFFERENTIATION	119	-1.67955	0.00233645	0.215691
WikiPathways pathway	WP_GENES_INVOLVED_IN_MALE_INFERTILITY	128	-1.67929	0	0.214457
WikiPathways pathway	WP_EBV_LMP1_SIGNALING	21	-1.67868	0.0169851	0.213888
GO Biological Process	GOBP_NEGATIVE_REGULATION_OF_TRANSLATIONAL_INITIATION	18	-1.67728	0.0103734	0.214923
GO Biological Process	GOBP_POSITIVE_REGULATION_OF_INTERFERON_GAMMA_PRODUCTION	58	-1.67663	0.00849257	0.214367
GO Biological Process	GOBP_RESPONSE_TO_CORTICOSTEROID	143	-1.67591	0	0.214096
GO Biological Process	GOBP_IMMUNOGLOBULIN_PRODUCTION_INVOLVED_IN_IMMUNOGLOBULIN_MEDIATED_IMMUNE_RESPONSE	50	-1.67443	0.00200401	0.215318
Reactome pathway	REACTOME_SIGNALING_BY_THE_B_CELL_RECEPTOR_BCR	104	-1.67405	0	0.214358
GO Biological Process	GOBP_POSITIVE_REGULATION_OF_CHEMOKINE_PRODUCTION	56	-1.67359	0.00215983	0.213622
GO Biological Process	GOBP_ADAPTIVE_IMMUNE_RESPONSE_BASED_ON_SOMATIC_RECOMBINATION_OF_IMMUNE_RECEPTORS_BUILT_FROM_IMMUNOGLOBULIN_SUPERFAMILY_DOMAINS	220	-1.67144	0	0.21639
GO Biological Process	GOBP_REGULATION_OF_EPIDERMAL_GROWTH_FACTOR_ACTIVATED_RECEPTOR_ACTIVITY	30	-1.67079	0.00809717	0.216044
BioCarta pathway	BIOCARTA_CELLCYCLE_PATHWAY	22	-1.66971	0.0273438	0.216582
GO Molecular Function	GOMF_CATALYTIC_ACTIVITY_ACTING_ON_A_GLYCOPROTEIN	22	-1.66802	0.0144033	0.218192
Reactome pathway	REACTOME_SELENOAMINO_ACID_METABOLISM	90	-1.66788	0.0021322	0.21688
GO Molecular Function	GOMF_HEXOSE_TRANSMEMBRANE_TRANSPORTER_ACTIVITY	17	-1.66654	0.0248869	0.21783
GO Biological Process	GOBP_NEGATIVE_REGULATION_OF_T_CELL_APOPTOTIC_PROCESS	20	-1.66628	0.0244399	0.216774
GO Biological Process	GOBP_NEGATIVE_REGULATION_OF_ADAPTIVE_IMMUNE_RESPONSE	44	-1.66627	0.00646552	0.215301
GO Biological Process	GOBP_PROTEIN_LOCALIZATION_TO_ENDOPLASMIC_RETICULUM	116	-1.66583	0	0.214611
GO Biological Process	GOBP_DEFENSE_RESPONSE_TO_BACTERIUM	181	-1.66523	0	0.214291
GO Biological Process	GOBP_POSITIVE_REGULATION_OF_NATURAL_KILLER_CELL_MEDIATED_CYTOTOXICITY	19	-1.66516	0.0143149	0.212973
GO Biological Process	GOBP_ASYMMETRIC_CELL_DIVISION	17	-1.66404	0.0122699	0.213557
GO Biological Process	GOBP_REGULATION_OF_B_CELL_DIFFERENTIATION	26	-1.66308	0.0151844	0.213935
GO Biological Process	GOBP_IMMUNE_RESPONSE_REGULATING_SIGNALING_PATHWAY	336	-1.65906	0	0.220341
GO Biological Process	GOBP_REGULATION_OF_LEUKOCYTE_MEDIATED_IMMUNITY	173	-1.65798	0	0.221002
GO Biological Process	GOBP_PEPTIDYL_THREONINE_DEPHOSPHORYLATION	22	-1.65773	0.00823045	0.219979
GO Biological Process	GOBP_REGULATION_OF_CELL_CELL_ADHESION	387	-1.65728	0	0.219397
GO Biological Process	GOBP_ACTIVATED_T_CELL_PROLIFERATION	33	-1.65698	0.00980392	0.218494
Reactome pathway	REACTOME_SRP_DEPENDENT_COTRANSLATIONAL_PROTEIN_TARGETING_TO_MEMBRANE	86	-1.65351	0	0.223482
GO Biological Process	GOBP_POSITIVE_T_CELL_SELECTION	35	-1.65283	0.0126316	0.223435
GO Cellular Component	GOCC_M_BAND	20	-1.6504	0.02079	0.226465
Hallmark	HALLMARK_IL6_JAK_STAT3_SIGNALING	81	-1.65026	0.00209205	0.225281
GO Biological Process	GOBP_REGULATION_OF_T_HELPER_17_TYPE_IMMUNE_RESPONSE	21	-1.65023	0.016632	0.22392
GO Biological Process	GOBP_REGULATION_OF_NATURAL_KILLER_CELL_ACTIVATION	29	-1.64944	0.010352	0.224029
GO Biological Process	GOBP_LYMPHOCYTE_APOPTOTIC_PROCESS	63	-1.64883	0.00444444	0.223712
WikiPathways pathway	WP_CYTOPLASMIC_RIBOSOMAL_PROTEINS	66	-1.64767	0.00222222	0.224616
BioCarta pathway	BIOCARTA_IL2RB_PATHWAY	36	-1.64717	0.00852879	0.224222
GO Biological Process	GOBP_CELL_KILLING	119	-1.64712	0	0.222972
GO Biological Process	GOBP_T_CELL_CHEMOTAXIS	18	-1.64684	0.00996016	0.222215
GO Biological Process	GOBP_INTERLEUKIN_10_PRODUCTION	52	-1.64611	0.00396825	0.222241
GO Biological Process	GOBP_CD8_POSITIVE_ALPHA_BETA_T_CELL_ACTIVATION	24	-1.64443	0.0106838	0.224211
GO Biological Process	GOBP_LEUKOCYTE_APOPTOTIC_PROCESS	91	-1.64226	0.00210084	0.227186
KEGG pathway	KEGG_INTESTINAL_IMMUNE_NETWORK_FOR_IGA_PRODUCTION	38	-1.64222	0.0150215	0.225912
GO Biological Process	GOBP_LEUKOCYTE_HOMEOSTASIS	74	-1.64203	0.00660793	0.224913
GO Biological Process	GOBP_POSITIVE_REGULATION_OF_HUMORAL_IMMUNE_RESPONSE	18	-1.64037	0.0207469	0.226738
GO Biological Process	GOBP_NEUTROPHIL_MIGRATION	95	-1.63974	0	0.226738
GO Biological Process	GOBP_B_CELL_ACTIVATION_INVOLVED_IN_IMMUNE_RESPONSE	75	-1.63967	0	0.225557
GO Biological Process	GOBP_DENDRITIC_CELL_DIFFERENTIATION	40	-1.63959	0.0107066	0.224474
GO Biological Process	GOBP_GLUTAMINE_FAMILY_AMINO_ACID_BIOSYNTHETIC_PROCESS	16	-1.63818	0.00814664	0.225659
GO Biological Process	GOBP_MICROGLIAL_CELL_ACTIVATION	42	-1.63754	0.0153509	0.22561
GO Biological Process	GOBP_LEUKOCYTE_DIFFERENTIATION	475	-1.63633	0	0.226611
GO Biological Process	GOBP_NEGATIVE_REGULATION_OF_CYTOKINE_PRODUCTION_INVOLVED_IN_IMMUNE_RESPONSE	21	-1.63416	0.0174757	0.229489
BioCarta pathway	BIOCARTA_PML_PATHWAY	16	-1.63407	0.0345528	0.228379
GO Cellular Component	GOCC_CYCLIN_DEPENDENT_PROTEIN_KINASE_HOLOENZYME_COMPLEX	39	-1.63365	0.0143737	0.22785
microRNA motif	MIR4257	122	-1.63146	0	0.230848
KEGG pathway	KEGG_GLYCINE_SERINE_AND_THREONINE_METABOLISM	29	-1.63069	0.0160966	0.231162
GO Biological Process	GOBP_MITOCHONDRIAL_DEPOLARIZATION	21	-1.62855	0.0153509	0.233623
GO Biological Process	GOBP_2_OXOGLUTARATE_METABOLIC_PROCESS	16	-1.627	0.0166667	0.235299
Reactome pathway	REACTOME_EUKARYOTIC_TRANSLATION_ELONGATION	68	-1.62694	0	0.234148
WikiPathways pathway	WP_TYROBP_CAUSAL_NETWORK	59	-1.62549	0.00429185	0.235882
GO Biological Process	GOBP_PROTEIN_LIPID_COMPLEX_ASSEMBLY	31	-1.62447	0.00616016	0.236645
GO Biological Process	GOBP_INTERLEUKIN_7_MEDIATED_SIGNALING_PATHWAY	24	-1.62314	0.0157658	0.237885
PID pathway	PID_SMAD2_3NUCLEAR_PATHWAY	79	-1.62245	0.00422833	0.237987
KEGG pathway	KEGG_RIBOSOME	62	-1.62236	0.00420168	0.236891
KEGG pathway	KEGG_LEISHMANIA_INFECTION	60	-1.62197	0.00446429	0.236428
GO Biological Process	GOBP_NEGATIVE_REGULATION_OF_LYMPHOCYTE_MEDIATED_IMMUNITY	32	-1.62183	0.0143149	0.235428
GO Biological Process	GOBP_POSITIVE_REGULATION_OF_TRANSCRIPTION_OF_NOTCH_RECEPTOR_TARGET	17	-1.62146	0.0262097	0.234968
GO Biological Process	GOBP_POSITIVE_REGULATION_OF_TYROSINE_PHOSPHORYLATION_OF_STAT_PROTEIN	59	-1.62089	0.00632911	0.235018
GO Biological Process	GOBP_STEM_CELL_DIVISION	24	-1.62052	0.0186722	0.234504
GO Cellular Component	GOCC_ENDOLYSOSOME_MEMBRANE	15	-1.62035	0.0222222	0.233594
GO Biological Process	GOBP_REGULATION_OF_HETEROTYPIC_CELL_CELL_ADHESION	24	-1.61878	0.020284	0.235432
GO Biological Process	GOBP_NEGATIVE_REGULATION_OF_ANTIGEN_RECEPTOR_MEDIATED_SIGNALING_PATHWAY	24	-1.61795	0.0140281	0.23586
GO Biological Process	GOBP_LYMPHOCYTE_HOMEOSTASIS	53	-1.61747	0.0132743	0.235699
Reactome pathway	REACTOME_NONSENSE_MEDIATED_DECAY_NMD	90	-1.61696	0.0021645	0.235548
GO Biological Process	GOBP_REGULATION_OF_NEUTROPHIL_MIGRATION	37	-1.61399	0.0130152	0.240261
microRNA motif	MIR4446_3P	51	-1.61251	0.0115207	0.242094
GO Biological Process	GOBP_REGULATION_OF_NATURAL_KILLER_CELL_MEDIATED_IMMUNITY	33	-1.61241	0.0125523	0.241084
GO Molecular Function	GOMF_MANNOSYLTRANSFERASE_ACTIVITY	23	-1.61227	0.0201342	0.240208
GO Molecular Function	GOMF_EXODEOXYRIBONUCLEASE_ACTIVITY	21	-1.61192	0.0297872	0.239726
TF motif	ATCMNTCCGY_UNKNOWN	48	-1.61139	0.0104603	0.239617
GO Biological Process	GOBP_LEUKOCYTE_CHEMOTAXIS	183	-1.6106	0	0.239822
GO Biological Process	GOBP_CELLULAR_RESPONSE_TO_LEPTIN_STIMULUS	18	-1.60995	0.0321888	0.23992
GO Biological Process	GOBP_POSITIVE_REGULATION_OF_NEUTROPHIL_MIGRATION	25	-1.6083	0.0200803	0.241729
GO Biological Process	GOBP_REGULATION_OF_LEUKOCYTE_MEDIATED_CYTOTOXICITY	59	-1.60587	0.0043956	0.245209
GO Biological Process	GOBP_GRANULOCYTE_MIGRATION	118	-1.60572	0	0.244338
GO Biological Process	GOBP_RNA_DESTABILIZATION	35	-1.60435	0.00842105	0.245883
WikiPathways pathway	WP_B_CELL_RECEPTOR_SIGNALING_PATHWAY	95	-1.60328	0.00209644	0.24677
PID pathway	PID_ATF2_PATHWAY	57	-1.6021	0.00626305	0.247884
GO Biological Process	GOBP_DETECTION_OF_CHEMICAL_STIMULUS	299	-1.60206	0	0.246795
KEGG pathway	KEGG_PHENYLALANINE_METABOLISM	17	-1.60198	0.0174673	0.245809
GO Biological Process	GOBP_MEGAKARYOCYTE_DEVELOPMENT	15	-1.60142	0.0211416	0.245737
WikiPathways pathway	WP_PI3KAKTMTOR_VITD3_SIGNALLING	22	-1.60108	0.0308642	0.245287
GO Biological Process	GOBP_CHEMOKINE_PRODUCTION	82	-1.60075	0	0.244769
WikiPathways pathway	WP_IL4_SIGNALING_PATHWAY	54	-1.60039	0.00668151	0.244333
GO Biological Process	GOBP_POSITIVE_REGULATION_OF_MONOOXYGENASE_ACTIVITY	29	-1.59941	0.0174292	0.245174
GO Biological Process	GOBP_NEGATIVE_REGULATION_OF_LEUKOCYTE_MEDIATED_IMMUNITY	39	-1.59903	0.0190275	0.244844
Reactome pathway	REACTOME_SIGNALING_BY_NOTCH3	46	-1.59886	0.0104603	0.24405
GO Biological Process	GOBP_NEGATIVE_REGULATION_OF_NERVOUS_SYSTEM_DEVELOPMENT	130	-1.59871	0	0.243219
microRNA motif	MIR3650	54	-1.59595	0.00886918	0.247266
GO Biological Process	GOBP_PHOSPHOLIPASE_C_ACTIVATING_G_PROTEIN_COUPLED_RECEPTOR_SIGNALING_PATHWAY	96	-1.59324	0.00425532	0.25158
PID pathway	PID_CD8_TCR_DOWNSTREAM_PATHWAY	51	-1.59304	0.0043573	0.25089
GO Biological Process	GOBP_REGULATION_OF_ISOTYPE_SWITCHING	33	-1.59242	0.0227743	0.251017
GO Biological Process	GOBP_POSITIVE_REGULATION_OF_MUSCLE_TISSUE_DEVELOPMENT	22	-1.59009	0.0186335	0.254599
GO Biological Process	GOBP_REGULATION_OF_LEUKOCYTE_MIGRATION	181	-1.58973	0	0.254236
GO Biological Process	GOBP_RETINA_LAYER_FORMATION	24	-1.58941	0.0236052	0.25376
GO Molecular Function	GOMF_OLFACTORY_RECEPTOR_ACTIVITY	238	-1.58913	0	0.253303
GO Biological Process	GOBP_REGULATION_OF_KERATINOCYTE_PROLIFERATION	33	-1.58905	0.0154185	0.25237
Reactome pathway	REACTOME_ELEVATION_OF_CYTOSOLIC_CA2_LEVELS	16	-1.58883	0.024	0.251819
GO Biological Process	GOBP_INCLUSION_BODY_ASSEMBLY	20	-1.58817	0.030303	0.252279
BioCarta pathway	BIOCARTA_TH1TH2_PATHWAY	20	-1.58812	0.0260304	0.251322
KEGG pathway	KEGG_B_CELL_RECEPTOR_SIGNALING_PATHWAY	73	-1.58657	0	0.253341
GO Biological Process	GOBP_POSITIVE_REGULATION_OF_B_CELL_DIFFERENTIATION	15	-1.58641	0.0262009	0.252551
GO Biological Process	GOBP_REGULATION_OF_RECEPTOR_SIGNALING_PATHWAY_VIA_STAT	79	-1.58579	0.00458716	0.25277
PID pathway	PID_IL2_STAT5_PATHWAY	30	-1.58203	0.0112108	0.259078
Reactome pathway	REACTOME_FOXO_MEDIATED_TRANSCRIPTION	66	-1.5811	0.00840336	0.259786
GO Biological Process	GOBP_REGULATION_OF_B_CELL_MEDIATED_IMMUNITY	49	-1.58072	0.0107759	0.259563
GO Biological Process	GOBP_COTRANSLATIONAL_PROTEIN_TARGETING_TO_MEMBRANE	77	-1.57942	0.0148305	0.261249
Reactome pathway	REACTOME_THE_NLRP3_INFLAMMASOME	16	-1.57892	0.0306346	0.261237
GO Biological Process	GOBP_KILLING_OF_CELLS_OF_OTHER_ORGANISM	37	-1.5782	0.0219298	0.261634
GO Biological Process	GOBP_REGULATION_OF_ANTIGEN_RECEPTOR_MEDIATED_SIGNALING_PATHWAY	56	-1.57669	0.0102881	0.263846
WikiPathways pathway	WP_LTF_DANGER_SIGNAL_RESPONSE_PATHWAY	17	-1.57632	0.0303688	0.263636
GO Biological Process	GOBP_REGULATION_OF_MONONUCLEAR_CELL_MIGRATION	95	-1.57579	0.00454545	0.263667
GO Biological Process	GOBP_INTERLEUKIN_4_PRODUCTION	29	-1.57434	0.0294118	0.265587
BioCarta pathway	BIOCARTA_PROTEASOME_PATHWAY	17	-1.57312	0.0339703	0.266798
GO Biological Process	GOBP_CALCIUM_MEDIATED_SIGNALING	177	-1.57307	0	0.265849
GO Biological Process	GOBP_REGULATION_OF_ANOIKIS	20	-1.57301	0.0282609	0.264895
GO Biological Process	GOBP_PROTEASOMAL_UBIQUITIN_INDEPENDENT_PROTEIN_CATABOLIC_PROCESS	20	-1.57291	0.0252101	0.264077
microRNA motif	MIR12114	35	-1.57288	0.0197802	0.263087
GO Biological Process	GOBP_REGULATION_OF_CYTOSOLIC_CALCIUM_ION_CONCENTRATION	313	-1.57284	0	0.262133
GO Biological Process	GOBP_INTERLEUKIN_17_PRODUCTION	35	-1.5717	0.0162272	0.263404
GO Biological Process	GOBP_T_CELL_MIGRATION	54	-1.57086	0.0189873	0.264088
GO Biological Process	GOBP_LYMPHOCYTE_MEDIATED_IMMUNITY	200	-1.57076	0	0.263302
GO Biological Process	GOBP_POSITIVE_REGULATION_OF_RESPONSE_TO_BIOTIC_STIMULUS	217	-1.57021	0.00451467	0.26347
PID pathway	PID_MYC_REPRESS_PATHWAY	62	-1.57001	0.0108225	0.262875
GO Biological Process	GOBP_PROTEIN_CATABOLIC_PROCESS_IN_THE_VACUOLE	18	-1.56961	0.0429688	0.262564
GO Biological Process	GOBP_NEGATIVE_REGULATION_OF_CELL_ACTIVATION	175	-1.56858	0	0.263522
GO Biological Process	GOBP_REGULATION_OF_CELL_CYCLE_ARREST	96	-1.5682	0	0.263294
GO Biological Process	GOBP_T_CELL_SELECTION	47	-1.56724	0.00436681	0.264285
Reactome pathway	REACTOME_REGULATION_OF_EXPRESSION_OF_SLITS_AND_ROBOS	141	-1.56703	0	0.263747
GO Biological Process	GOBP_REGULATION_OF_LYMPHOCYTE_MIGRATION	51	-1.56607	0.0063425	0.264643
Reactome pathway	REACTOME_OLFACTORY_SIGNALING_PATHWAY	247	-1.56313	0	0.269673
GO Biological Process	GOBP_SENSORY_PERCEPTION_OF_CHEMICAL_STIMULUS	315	-1.55955	0	0.276166
GO Biological Process	GOBP_POSITIVE_REGULATION_OF_TUMOR_NECROSIS_FACTOR_SUPERFAMILY_CYTOKINE_PRODUCTION	79	-1.55728	0.0130435	0.279839
GO Biological Process	GOBP_POSITIVE_REGULATION_OF_NATURAL_KILLER_CELL_ACTIVATION	18	-1.55686	0.0403226	0.279678
GO Biological Process	GOBP_PULMONARY_VALVE_DEVELOPMENT	21	-1.55626	0.0360721	0.279846
KEGG pathway	KEGG_OLFACTORY_TRANSDUCTION	254	-1.5556	0	0.280334
GO Biological Process	GOBP_REGULATION_OF_LYMPHOCYTE_DIFFERENTIATION	158	-1.55447	0	0.281743
GO Biological Process	GOBP_NATURAL_KILLER_CELL_ACTIVATION	58	-1.55437	0.0123967	0.280999
Reactome pathway	REACTOME_PURINERGIC_SIGNALING_IN_LEISHMANIASIS_INFECTION	26	-1.55422	0.0243363	0.280326
WikiPathways pathway	WP_SUDDEN_INFANT_DEATH_SYNDROME_SIDS_SUSCEPTIBILITY_PATHWAYS	151	-1.55395	0.00217391	0.279911
WikiPathways pathway	WP_VITAMIN_D_RECEPTOR_PATHWAY	145	-1.55381	0.0021692	0.279178
PID pathway	PID_CD40_PATHWAY	30	-1.55381	0.014433	0.278178
TF motif	ASXL2_TARGET_GENES	19	-1.55363	0.0185185	0.277574
GO Biological Process	GOBP_DENDRITIC_CELL_MIGRATION	25	-1.55321	0.0301724	0.277469
GO Biological Process	GOBP_NEGATIVE_REGULATION_OF_LYMPHOCYTE_ACTIVATION	132	-1.55258	0.00900901	0.277814
GO Biological Process	GOBP_POSITIVE_REGULATION_OF_NEURON_APOPTOTIC_PROCESS	48	-1.55243	0.010989	0.277204
GO Biological Process	GOBP_NEGATIVE_REGULATION_OF_INTERLEUKIN_6_PRODUCTION	41	-1.5502	0.0163934	0.281129
microRNA motif	MIR3943	36	-1.54968	0.0181452	0.281213
GO Biological Process	GOBP_IMMUNOGLOBULIN_PRODUCTION	95	-1.54967	0.00420168	0.280255
GO Biological Process	GOBP_POSITIVE_REGULATION_OF_CHONDROCYTE_DIFFERENTIATION	17	-1.54947	0.0423729	0.279696
BioCarta pathway	BIOCARTA_CYTOKINE_PATHWAY	16	-1.5488	0.0388548	0.280134
GO Biological Process	GOBP_POSITIVE_REGULATION_OF_ACTIVATED_T_CELL_PROLIFERATION	18	-1.54721	0.0454545	0.282452
GO Molecular Function	GOMF_PROTEIN_KINASE_C_ACTIVITY	15	-1.54669	0.0352697	0.282559
GO Biological Process	GOBP_POSITIVE_REGULATION_OF_INTERLEUKIN_17_PRODUCTION	18	-1.54645	0.0357143	0.282178
Reactome pathway	REACTOME_TP53_REGULATES_TRANSCRIPTION_OF_GENES_INVOLVED_IN_G2_CELL_CYCLE_ARREST	17	-1.54606	0.043573	0.282123
BioCarta pathway	BIOCARTA_BCR_PATHWAY	30	-1.54532	0.0395604	0.282803
GO Biological Process	GOBP_POSITIVE_REGULATION_OF_MULTICELLULAR_ORGANISM_GROWTH	28	-1.54341	0.026971	0.285891
TF motif	OCT1_B	249	-1.54226	0	0.287333
GO Biological Process	GOBP_NEGATIVE_REGULATION_OF_SIGNAL_TRANSDUCTION_IN_ABSENCE_OF_LIGAND	29	-1.54081	0.0357143	0.289418
GO Biological Process	GOBP_PYRIMIDINE_NUCLEOSIDE_CATABOLIC_PROCESS	17	-1.54042	0.0359408	0.289336
GO Biological Process	GOBP_POSITIVE_REGULATION_OF_CELLULAR_RESPONSE_TO_TRANSFORMING_GROWTH_FACTOR_BETA_STIMULUS	26	-1.54016	0.0255319	0.288944
GO Biological Process	GOBP_POSITIVE_REGULATION_OF_NATURAL_KILLER_CELL_MEDIATED_IMMUNITY	22	-1.53954	0.0206186	0.289449
GO Biological Process	GOBP_TOLL_LIKE_RECEPTOR_3_SIGNALING_PATHWAY	19	-1.53944	0.043659	0.288745
Reactome pathway	REACTOME_INFLAMMASOMES	21	-1.53751	0.0453608	0.291984
GO Biological Process	GOBP_POSITIVE_REGULATION_OF_OSSIFICATION	48	-1.53719	0.0201794	0.291662
GO Biological Process	GOBP_INTRINSIC_APOPTOTIC_SIGNALING_PATHWAY_IN_RESPONSE_TO_DNA_DAMAGE_BY_P53_CLASS_MEDIATOR	41	-1.5368	0.0232068	0.291619
GO Biological Process	GOBP_T_CELL_APOPTOTIC_PROCESS	43	-1.53466	0.0136364	0.295137
GO Biological Process	GOBP_POSITIVE_REGULATION_OF_IMMUNE_EFFECTOR_PROCESS	187	-1.53449	0.00222717	0.294517
TF motif	YNTTTNNNANGCARM_UNKNOWN	66	-1.53414	0.0177384	0.294294
GO Cellular Component	GOCC_A_BAND	31	-1.53348	0.0306122	0.294967
microRNA motif	MIR5684	38	-1.53342	0.0189076	0.29415
GO Biological Process	GOBP_TYROSINE_PHOSPHORYLATION_OF_STAT_PROTEIN	73	-1.53312	0.012605	0.293887
GO Biological Process	GOBP_MYELOID_DENDRITIC_CELL_ACTIVATION	27	-1.53234	0.0375	0.294608
GO Cellular Component	GOCC_CYTOSOLIC_RIBOSOME	76	-1.53185	0.0103734	0.294774
GO Biological Process	GOBP_POSITIVE_REGULATION_OF_LEUKOCYTE_DEGRANULATION	20	-1.53159	0.0395257	0.294348
GO Biological Process	GOBP_INTERFERON_GAMMA_PRODUCTION	94	-1.53074	0.00843882	0.295303
GO Biological Process	GOBP_POSITIVE_REGULATION_OF_ADAPTIVE_IMMUNE_RESPONSE	88	-1.53044	0.0105042	0.295173
GO Molecular Function	GOMF_TRANSCRIPTION_REGULATOR_INHIBITOR_ACTIVITY	16	-1.52925	0.0653595	0.297074
GO Biological Process	GOBP_3_UTR_MEDIATED_MRNA_DESTABILIZATION	17	-1.52869	0.044586	0.297301
GO Biological Process	GOBP_RECEPTOR_SIGNALING_PATHWAY_VIA_STAT	137	-1.52751	0	0.299049
GO Biological Process	GOBP_REGULATION_OF_CELL_ADHESION_MEDIATED_BY_INTEGRIN	44	-1.52712	0.0183299	0.299041
GO Biological Process	GOBP_SENSORY_PERCEPTION_OF_SMELL	261	-1.52646	0	0.299585
GO Biological Process	GOBP_DETECTION_OF_STIMULUS_INVOLVED_IN_SENSORY_PERCEPTION	330	-1.52429	0.00240385	0.303627
Reactome pathway	REACTOME_PLATELET_CALCIUM_HOMEOSTASIS	27	-1.52386	0.037037	0.30365
GO Biological Process	GOBP_ENDOPLASMIC_RETICULUM_CALCIUM_ION_HOMEOSTASIS	25	-1.52356	0.0321932	0.303369
WikiPathways pathway	WP_SARSCOV2_INNATE_IMMUNITY_EVASION_AND_CELLSPECIFIC_IMMUNE_RESPONSE	56	-1.52336	0.014433	0.302869
GO Biological Process	GOBP_NEGATIVE_REGULATION_OF_IMMUNE_SYSTEM_PROCESS	344	-1.52333	0	0.30197
Reactome pathway	REACTOME_ACTIVATION_OF_THE_MRNA_UPON_BINDING_OF_THE_CAP_BINDING_COMPLEX_AND_EIFS_AND_SUBSEQUENT_BINDING_TO_43S	48	-1.52288	0.0186335	0.302068
WikiPathways pathway	WP_GALANIN_RECEPTOR_PATHWAY	20	-1.52179	0.0167715	0.303623
GO Biological Process	GOBP_REGULATION_OF_HOMOTYPIC_CELL_CELL_ADHESION	26	-1.52105	0.0358566	0.304363
GO Biological Process	GOBP_RESPONSE_TO_ANGIOTENSIN	23	-1.52042	0.0245399	0.304947
GO Biological Process	GOBP_EXTRACELLULAR_VESICLE_BIOGENESIS	22	-1.52032	0.040568	0.304265
GO Biological Process	GOBP_ACROSOME_ASSEMBLY	15	-1.52031	0.059322	0.303372
GO Biological Process	GOBP_INTERLEUKIN_6_PRODUCTION	126	-1.52017	0.00691244	0.302839
GO Biological Process	GOBP_POSITIVE_REGULATION_OF_OXIDOREDUCTASE_ACTIVITY	52	-1.51976	0.026749	0.302893
GO Biological Process	GOBP_NEGATIVE_REGULATION_OF_IMMUNE_EFFECTOR_PROCESS	105	-1.51959	0	0.302397
KEGG pathway	KEGG_ARGININE_AND_PROLINE_METABOLISM	49	-1.51829	0.0273973	0.304481
GO Biological Process	GOBP_REGULATION_OF_MULTICELLULAR_ORGANISM_GROWTH	59	-1.51818	0.0232068	0.303806
PID pathway	PID_IL12_STAT4_PATHWAY	32	-1.5179	0.0273109	0.303515
microRNA motif	MIR18B_3P	49	-1.51723	0.018711	0.304203
GO Biological Process	GOBP_REGULATION_OF_MACROPHAGE_ACTIVATION	53	-1.51719	0.0317797	0.303428
WikiPathways pathway	WP_PATHOGENESIS_OF_SARSCOV2_MEDIATED_BY_NSP9NSP10_COMPLEX	18	-1.51712	0.0542798	0.302683
GO Biological Process	GOBP_MYELOID_LEUKOCYTE_MIGRATION	179	-1.51436	0.00221729	0.308153
GO Molecular Function	GOMF_NAD_P_H_DEHYDROGENASE_QUINONE_ACTIVITY	38	-1.51389	0.0233051	0.308334
GO Biological Process	GOBP_DIVALENT_INORGANIC_CATION_HOMEOSTASIS	448	-1.51358	0	0.308169
microRNA motif	MIR4797_5P	107	-1.51309	0.00666667	0.308398
GO Biological Process	GOBP_POSITIVE_REGULATION_OF_LEUKOCYTE_MIGRATION	119	-1.51293	0.00456621	0.307841
PID pathway	PID_CD8_TCR_PATHWAY	52	-1.51286	0.0235546	0.307167
GO Biological Process	GOBP_FOREBRAIN_NEURON_DEVELOPMENT	24	-1.51256	0.0339367	0.306882
GO Biological Process	GOBP_RESPONSE_TO_MOLECULE_OF_BACTERIAL_ORIGIN	294	-1.50992	0	0.312089
microRNA motif	MIR5689	147	-1.50987	0.00423729	0.311326
GO Biological Process	GOBP_REGULATION_OF_IMMUNE_EFFECTOR_PROCESS	344	-1.50949	0	0.311375
GO Biological Process	GOBP_NEGATIVE_REGULATION_OF_LEUKOCYTE_PROLIFERATION	75	-1.5091	0.0189873	0.311418
GO Biological Process	GOBP_REGULATION_OF_LEUKOCYTE_DEGRANULATION	37	-1.50847	0.029106	0.312031
GO Biological Process	GOBP_RESPONSE_TO_TUMOR_CELL	19	-1.50827	0.0459082	0.311596
GO Biological Process	GOBP_PYRIMIDINE_CONTAINING_COMPOUND_CATABOLIC_PROCESS	31	-1.50797	0.0395833	0.311436
GO Biological Process	GOBP_REGULATION_OF_T_CELL_DIFFERENTIATION	132	-1.50768	0.004329	0.311215
GO Biological Process	GOBP_NEUROTRANSMITTER_RECEPTOR_TRANSPORT_TO_PLASMA_MEMBRANE	16	-1.50717	0.0477178	0.3115
GO Biological Process	GOBP_REGULATION_OF_TOLL_LIKE_RECEPTOR_4_SIGNALING_PATHWAY	20	-1.50704	0.0377359	0.310918
Reactome pathway	REACTOME_TRP_CHANNELS	28	-1.50648	0.0483517	0.311459
GO Biological Process	GOBP_RESPONSE_TO_CORTICOSTERONE	17	-1.50648	0.0532787	0.310612
WikiPathways pathway	WP_OXIDATIVE_DAMAGE	35	-1.50646	0.0303644	0.309818
GO Biological Process	GOBP_FAT_SOLUBLE_VITAMIN_METABOLIC_PROCESS	42	-1.50617	0.0309917	0.309587
GO Biological Process	GOBP_NEGATIVE_REGULATION_OF_MAP_KINASE_ACTIVITY	70	-1.50562	0.0149573	0.309955
TF motif	NFKB_C	251	-1.50442	0	0.311859
GO Cellular Component	GOCC_GERM_CELL_NUCLEUS	17	-1.50394	0.049569	0.312045
GO Biological Process	GOBP_RESPONSE_TO_EPIDERMAL_GROWTH_FACTOR	45	-1.50392	0.0283843	0.311258
GO Biological Process	GOBP_REGULATION_OF_IMMUNOGLOBULIN_PRODUCTION	62	-1.50351	0.0265306	0.311302
GO Biological Process	GOBP_REGULATION_OF_PEPTIDYL_TYROSINE_PHOSPHORYLATION	242	-1.50293	0	0.311818
GO Biological Process	GOBP_POSITIVE_REGULATION_OF_FIBROBLAST_PROLIFERATION	43	-1.50257	0.0368098	0.311779
GO Biological Process	GOBP_FIBROBLAST_PROLIFERATION	75	-1.50232	0.0090703	0.311576
Hallmark	HALLMARK_ALLOGRAFT_REJECTION	189	-1.50057	0.00437637	0.314782
Reactome pathway	REACTOME_INTERLEUKIN_2_FAMILY_SIGNALING	41	-1.4977	0.0204499	0.320489
GO Biological Process	GOBP_REGULATION_OF_TRANSLATION_NCRNA_MEDIATED	17	-1.49701	0.0420168	0.321228
PID pathway	PID_CMYB_PATHWAY	82	-1.49698	0.0106383	0.320421
GO Biological Process	GOBP_HUMORAL_IMMUNE_RESPONSE	187	-1.49692	0.00220264	0.31971
GO Biological Process	GOBP_INTERLEUKIN_12_PRODUCTION	54	-1.4968	0.0251572	0.319141
PID pathway	PID_NFAT_3PATHWAY	51	-1.496	0.0258449	0.320134
GO Biological Process	GOBP_REGULATION_OF_PRODUCTION_OF_MOLECULAR_MEDIATOR_OF_IMMUNE_RESPONSE	131	-1.49531	0.0021097	0.320921
GO Biological Process	GOBP_UDP_N_ACETYLGLUCOSAMINE_METABOLIC_PROCESS	16	-1.4952	0.05	0.320303
GO Biological Process	GOBP_RESPONSE_TO_LEPTIN	23	-1.49512	0.0434783	0.319668
Reactome pathway	REACTOME_STIMULI_SENSING_CHANNELS	98	-1.49476	0.00860215	0.319712
GO Biological Process	GOBP_FOREBRAIN_CELL_MIGRATION	52	-1.49464	0.0148936	0.319168
WikiPathways pathway	WP_TCELL_ANTIGEN_RECEPTOR_TCR_PATHWAY_DURING_STAPHYLOCOCCUS_AUREUS_INFECTION	59	-1.49388	0.0223124	0.320103
Reactome pathway	REACTOME_SIGNALING_BY_INTERLEUKINS	424	-1.49359	0	0.319971
GO Biological Process	GOBP_REGULATORY_T_CELL_DIFFERENTIATION	29	-1.49341	0.0339703	0.31957
GO Biological Process	GOBP_REGULATION_OF_CELLULAR_RESPONSE_TO_VASCULAR_ENDOTHELIAL_GROWTH_FACTOR_STIMULUS	21	-1.49262	0.0359408	0.320562
WikiPathways pathway	WP_GASTRIC_CANCER_NETWORK_2	29	-1.49115	0.0344828	0.323221
GO Biological Process	GOBP_ALPHA_BETA_T_CELL_PROLIFERATION	32	-1.49054	0.0360169	0.323704
WikiPathways pathway	WP_TYPE_II_DIABETES_MELLITUS	21	-1.48995	0.0523013	0.324256
GO Biological Process	GOBP_PRODUCTION_OF_MOLECULAR_MEDIATOR_OF_IMMUNE_RESPONSE	171	-1.48974	0	0.323966
GO Biological Process	GOBP_KERATINOCYTE_PROLIFERATION	43	-1.48912	0.0287474	0.324623
GO Biological Process	GOBP_RESPONSE_TO_BACTERIUM	496	-1.48911	0	0.323799
GO Biological Process	GOBP_NEGATIVE_REGULATION_OF_IMMUNE_RESPONSE	126	-1.48769	0.00206612	0.326417
microRNA motif	MIR4738_3P	170	-1.48752	0	0.326003
GO Biological Process	GOBP_REGULATION_OF_T_CELL_RECEPTOR_SIGNALING_PATHWAY	36	-1.48746	0.0337553	0.325317
GO Biological Process	GOBP_BONE_CELL_DEVELOPMENT	29	-1.48695	0.0258621	0.325781
Hallmark	HALLMARK_PANCREAS_BETA_CELLS	39	-1.48663	0.0425532	0.325804
TF motif	HMGIY_Q6	226	-1.48662	0.00223214	0.324992
GO Biological Process	GOBP_CENTRAL_NERVOUS_SYSTEM_NEURON_DEVELOPMENT	80	-1.48617	0.021645	0.325216
GO Molecular Function	GOMF_STRUCTURAL_CONSTITUENT_OF_RIBOSOME	127	-1.48448	0.00215983	0.328404
GO Biological Process	GOBP_LEUKOCYTE_MEDIATED_CYTOTOXICITY	83	-1.48437	0.0148936	0.327844
GO Biological Process	GOBP_POSITIVE_REGULATION_OF_CYTOKINE_PRODUCTION	388	-1.48436	0	0.327053
GO Molecular Function	GOMF_PROTEIN_SELF_ASSOCIATION	50	-1.48175	0.0227743	0.332609
TF motif	ELK1_01	258	-1.48121	0	0.333122
GO Biological Process	GOBP_NEGATIVE_REGULATION_OF_PEPTIDYL_TYROSINE_PHOSPHORYLATION	52	-1.47918	0.0300429	0.337215
WikiPathways pathway	WP_INFLAMMATORY_RESPONSE_PATHWAY	30	-1.4788	0.0402414	0.337305
GO Biological Process	GOBP_TUMOR_NECROSIS_FACTOR_SUPERFAMILY_CYTOKINE_PRODUCTION	132	-1.47876	0.00228833	0.336543
GO Molecular Function	GOMF_NEUROPEPTIDE_RECEPTOR_ACTIVITY	42	-1.47811	0.0345528	0.337243
GO Biological Process	GOBP_CD4_POSITIVE_OR_CD8_POSITIVE_ALPHA_BETA_T_CELL_LINEAGE_COMMITMENT	21	-1.4777	0.0555556	0.337502
GO Biological Process	GOBP_T_CELL_LINEAGE_COMMITMENT	26	-1.47733	0.0486258	0.337514
GO Biological Process	GOBP_NEGATIVE_REGULATION_OF_CYTOKINE_PRODUCTION	243	-1.47655	0	0.338488
GO Biological Process	GOBP_REGULATION_OF_PROTEIN_TYROSINE_KINASE_ACTIVITY	91	-1.47649	0.010846	0.337839
GO Biological Process	GOBP_REGULATION_OF_MAST_CELL_ACTIVATION_INVOLVED_IN_IMMUNE_RESPONSE	27	-1.47647	0.0455487	0.337063
WikiPathways pathway	WP_MIRNAS_INVOLVED_IN_DNA_DAMAGE_RESPONSE	15	-1.47616	0.0564854	0.337025
Reactome pathway	REACTOME_PERK_REGULATES_GENE_EXPRESSION	30	-1.47611	0.0193133	0.336303
GO Biological Process	GOBP_CD4_POSITIVE_ALPHA_BETA_T_CELL_DIFFERENTIATION	75	-1.47608	0.00656455	0.33557
GO Biological Process	GOBP_T_CELL_DIFFERENTIATION_INVOLVED_IN_IMMUNE_RESPONSE	67	-1.47599	0.0260304	0.335
microRNA motif	MIR4709_5P	94	-1.47472	0.0111607	0.337196
GO Biological Process	GOBP_INACTIVATION_OF_MAPK_ACTIVITY	25	-1.47313	0.0422833	0.340153
GO Biological Process	GOBP_POSITIVE_REGULATION_OF_TOLL_LIKE_RECEPTOR_SIGNALING_PATHWAY	25	-1.47294	0.0595745	0.339782
GO Biological Process	GOBP_GLUTAMATE_METABOLIC_PROCESS	31	-1.47288	0.0477178	0.339088
GO Biological Process	GOBP_CD4_POSITIVE_ALPHA_BETA_T_CELL_ACTIVATION	90	-1.47276	0.0103734	0.33856
GO Cellular Component	GOCC_CYTOPLASMIC_SIDE_OF_ENDOPLASMIC_RETICULUM_MEMBRANE	15	-1.47119	0.0590717	0.341397
GO Biological Process	GOBP_ATTACHMENT_OF_SPINDLE_MICROTUBULES_TO_KINETOCHORE	33	-1.47044	0.041841	0.3425
GO Biological Process	GOBP_VIRAL_GENE_EXPRESSION	171	-1.47027	0.00865801	0.342109
GO Biological Process	GOBP_CELLULAR_DEFENSE_RESPONSE	43	-1.46822	0.0234043	0.346368
GO Biological Process	GOBP_REGULATION_OF_B_CELL_RECEPTOR_SIGNALING_PATHWAY	22	-1.46793	0.0630435	0.346272
GO Biological Process	GOBP_REGULATION_OF_NIK_NF_KAPPAB_SIGNALING	89	-1.46761	0.0146751	0.346255
GO Biological Process	GOBP_POSITIVE_REGULATION_OF_MONONUCLEAR_CELL_MIGRATION	53	-1.46715	0.0357895	0.346581
GO Biological Process	GOBP_LYMPHOCYTE_COSTIMULATION	49	-1.46696	0.0257937	0.346276
microRNA motif	MIR921	59	-1.46694	0.0226804	0.345521
Reactome pathway	REACTOME_INTERLEUKIN_7_SIGNALING	30	-1.46691	0.0641026	0.344801
GO Molecular Function	GOMF_CARBOHYDRATE_TRANSMEMBRANE_TRANSPORTER_ACTIVITY	32	-1.46598	0.0384615	0.346273
GO Biological Process	GOBP_T_CELL_MEDIATED_CYTOTOXICITY	33	-1.46579	0.0534188	0.345918
Reactome pathway	REACTOME_CDC42_GTPASE_CYCLE	151	-1.4651	0.00469484	0.346821
TF motif	NFKB_Q6_01	223	-1.465	0	0.346254
GO Biological Process	GOBP_PYRIMIDINE_NUCLEOTIDE_CATABOLIC_PROCESS	17	-1.46497	0.0855263	0.345529
TF motif	OSF2_Q6	254	-1.46463	0	0.34551
GO Biological Process	GOBP_MEIOSIS_I_CELL_CYCLE_PROCESS	119	-1.46439	0.00626305	0.345298
GO Biological Process	GOBP_THYROID_HORMONE_GENERATION	21	-1.46384	0.0495868	0.345693
GO Molecular Function	GOMF_MHC_CLASS_II_PROTEIN_COMPLEX_BINDING	15	-1.46363	0.059761	0.345417
GO Biological Process	GOBP_NUCLEAR_TRANSCRIBED_MRNA_CATABOLIC_PROCESS_NONSENSE_MEDIATED_DECAY	98	-1.46357	0.0139721	0.344777
GO Biological Process	GOBP_CELL_CELL_ADHESION_MEDIATED_BY_INTEGRIN	16	-1.46288	0.0724638	0.345561
microRNA motif	MIR576_3P	60	-1.46153	0.0308008	0.347999
microRNA motif	MIR3622A_3P_MIR3622B_3P	90	-1.46068	0.0134228	0.349306
GO Biological Process	GOBP_POSITIVE_REGULATION_OF_IMMUNOGLOBULIN_PRODUCTION	42	-1.46058	0.0440529	0.348789
microRNA motif	MIR548AO_3P	19	-1.45903	0.0615711	0.351634
GO Biological Process	GOBP_POSITIVE_REGULATION_OF_NIK_NF_KAPPAB_SIGNALING	64	-1.4589	0.00851064	0.351192
KEGG pathway	KEGG_CYTOKINE_CYTOKINE_RECEPTOR_INTERACTION	213	-1.45806	0.00217391	0.35238
Reactome pathway	REACTOME_EUKARYOTIC_TRANSLATION_INITIATION	92	-1.4576	0.0229358	0.352734
GO Biological Process	GOBP_REGULATION_OF_MACROPHAGE_CHEMOTAXIS	26	-1.45686	0.05	0.353714
BioCarta pathway	BIOCARTA_RELA_PATHWAY	15	-1.45676	0.0763052	0.353179
GO Biological Process	GOBP_AORTIC_VALVE_MORPHOGENESIS	30	-1.45651	0.0506073	0.352988
GO Biological Process	GOBP_INTERLEUKIN_8_PRODUCTION	75	-1.45641	0.0223214	0.352428
Reactome pathway	REACTOME_IMMUNOREGULATORY_INTERACTIONS_BETWEEN_A_LYMPHOID_AND_A_NON_LYMPHOID_CELL	78	-1.45635	0.021692	0.351818
microRNA motif	MIR302B_5P	188	-1.45634	0.00448431	0.351057
Reactome pathway	REACTOME_INTERLEUKIN_12_FAMILY_SIGNALING	51	-1.45506	0.035343	0.35342
Hallmark	HALLMARK_KRAS_SIGNALING_DN	193	-1.45474	0	0.353417
WikiPathways pathway	WP_GPCRS_CLASS_A_RHODOPSINLIKE	225	-1.45468	0.00220751	0.352754
GO Biological Process	GOBP_DNA_DEPENDENT_DNA_REPLICATION_MAINTENANCE_OF_FIDELITY	45	-1.45458	0.0464646	0.35228
GO Molecular Function	GOMF_CYTOKINE_ACTIVITY	181	-1.45433	0.00662252	0.352096
Reactome pathway	REACTOME_SYNAPTIC_ADHESION_LIKE_MOLECULES	20	-1.45416	0.0560166	0.351767
Reactome pathway	REACTOME_ANTIMICROBIAL_PEPTIDES	45	-1.45337	0.0352697	0.352907
GO Biological Process	GOBP_POSITIVE_REGULATION_OF_T_CELL_MIGRATION	26	-1.45276	0.0524109	0.353642
GO Biological Process	GOBP_LATE_ENDOSOME_TO_VACUOLE_TRANSPORT_VIA_MULTIVESICULAR_BODY_SORTING_PATHWAY	15	-1.45263	0.0563674	0.353182
TF motif	GGGNNTTTCC_NFKB_Q6_01	125	-1.45138	0.00669643	0.355481
GO Biological Process	GOBP_NEGATIVE_REGULATION_OF_AXONOGENESIS	64	-1.45131	0.0294118	0.354894
GO Biological Process	GOBP_RESPONSE_TO_INTERLEUKIN_7	33	-1.45017	0.0502008	0.35707
GO Biological Process	GOBP_REPLICATION_FORK_PROCESSING	37	-1.45014	0.0497925	0.356381
GO Biological Process	GOBP_POSITIVE_REGULATION_OF_CARTILAGE_DEVELOPMENT	29	-1.44945	0.0612691	0.357342
GO Biological Process	GOBP_POSITIVE_REGULATION_OF_LEUKOCYTE_MEDIATED_IMMUNITY	103	-1.44901	0.0243363	0.357612
TF motif	PBX1_01	245	-1.44894	0	0.357029
GO Biological Process	GOBP_POSITIVE_REGULATION_OF_LEUKOCYTE_APOPTOTIC_PROCESS	22	-1.4481	0.049569	0.358354
GO Biological Process	GOBP_REGULATION_OF_MACROPHAGE_MIGRATION	36	-1.4479	0.0493827	0.358106
TF motif	MAPK3_TARGET_GENES	41	-1.44722	0.0353201	0.35914
GO Biological Process	GOBP_SENSORY_PERCEPTION_OF_BITTER_TASTE	29	-1.44704	0.0572034	0.358787
GO Biological Process	GOBP_REGULATION_OF_TOLL_LIKE_RECEPTOR_SIGNALING_PATHWAY	65	-1.44698	0.0277778	0.358183
GO Biological Process	GOBP_MAST_CELL_ACTIVATION	53	-1.44694	0.0254777	0.35752
GO Biological Process	GOBP_POSITIVE_REGULATION_OF_ALPHA_BETA_T_CELL_DIFFERENTIATION	44	-1.44668	0.0505747	0.357455
TF motif	RYCACNNRNNRNCAG_UNKNOWN	71	-1.44589	0.0239651	0.358495
GO Biological Process	GOBP_HETEROTYPIC_CELL_CELL_ADHESION	55	-1.44589	0.0323974	0.357769
GO Biological Process	GOBP_REACTIVE_OXYGEN_SPECIES_METABOLIC_PROCESS	245	-1.44577	0	0.357343
Reactome pathway	REACTOME_FOXO_MEDIATED_TRANSCRIPTION_OF_CELL_DEATH_GENES	16	-1.44549	0.0729167	0.357219
GO Molecular Function	GOMF_THREONINE_TYPE_PEPTIDASE_ACTIVITY	18	-1.44546	0.0691057	0.356531
microRNA motif	MIR5089_5P	100	-1.44489	0.0198676	0.357222
GO Biological Process	GOBP_POSITIVE_REGULATION_OF_MACROPHAGE_CHEMOTAXIS	17	-1.44456	0.0743802	0.357412
microRNA motif	GTAGGCA_MIR189	25	-1.44301	0.059448	0.360546
GO Biological Process	GOBP_NEGATIVE_REGULATION_OF_INTERLEUKIN_8_PRODUCTION	16	-1.44264	0.0843882	0.360815
TF motif	RACCACAR_AML_Q6	250	-1.44184	0.0023753	0.362143
GO Biological Process	GOBP_CELLULAR_RESPONSE_TO_MOLECULE_OF_BACTERIAL_ORIGIN	167	-1.44121	0.00890869	0.362931
GO Biological Process	GOBP_NEGATIVE_REGULATION_OF_CELLULAR_AMIDE_METABOLIC_PROCESS	151	-1.44037	0.00464037	0.36427
GO Biological Process	GOBP_NEGATIVE_REGULATION_OF_PRODUCTION_OF_MOLECULAR_MEDIATOR_OF_IMMUNE_RESPONSE	32	-1.43996	0.0392562	0.364613
Reactome pathway	REACTOME_REGULATION_OF_RUNX1_EXPRESSION_AND_ACTIVITY	17	-1.43956	0.0823045	0.364857
GO Biological Process	GOBP_MAMMARY_GLAND_EPITHELIAL_CELL_PROLIFERATION	25	-1.43893	0.0570265	0.36565
GO Biological Process	GOBP_NEGATIVE_REGULATION_OF_ENDOPLASMIC_RETICULUM_STRESS_INDUCED_INTRINSIC_APOPTOTIC_SIGNALING_PATHWAY	16	-1.43792	0.0751073	0.367479
GO Molecular Function	GOMF_AMINO_ACID_CATION_SYMPORTER_ACTIVITY	19	-1.43792	0.083682	0.366739
Reactome pathway	REACTOME_PEPTIDE_LIGAND_BINDING_RECEPTORS	172	-1.43774	0.0109409	0.366465
GO Biological Process	GOBP_LEUKOCYTE_MIGRATION	385	-1.43746	0	0.366403
GO Biological Process	GOBP_NEGATIVE_REGULATION_OF_LEUKOCYTE_CELL_CELL_ADHESION	113	-1.43664	0.016055	0.367686
Reactome pathway	REACTOME_CLASS_A_1_RHODOPSIN_LIKE_RECEPTORS	298	-1.43588	0	0.368824
PID pathway	PID_BCR_5PATHWAY	61	-1.43557	0.0309735	0.36888
GO Biological Process	GOBP_REGULATION_OF_LEUKOCYTE_DIFFERENTIATION	251	-1.43543	0	0.368535
Hallmark	HALLMARK_IL2_STAT5_SIGNALING	195	-1.43514	0.00610998	0.36863
TF motif	NFKAPPAB_01	240	-1.43473	0	0.368953
microRNA motif	MIR4791	63	-1.43398	0.0412148	0.370125
microRNA motif	MIR3691_5P	39	-1.43307	0.0483517	0.371657
GO Biological Process	GOBP_ICOSANOID_TRANSPORT	48	-1.43279	0.0494382	0.371577
TF motif	SRF_01	46	-1.43278	0.0515021	0.37088
PID pathway	PID_IL2_1PATHWAY	55	-1.43274	0.0310559	0.370251
Reactome pathway	REACTOME_TP53_REGULATES_TRANSCRIPTION_OF_CELL_CYCLE_GENES	48	-1.4326	0.0472441	0.36985
TF motif	PU1_Q6	226	-1.43239	0.00226244	0.369646
GO Cellular Component	GOCC_CLATHRIN_COATED_ENDOCYTIC_VESICLE_MEMBRANE	30	-1.43231	0.048218	0.369091
WikiPathways pathway	WP_WNTBETACATENIN_SIGNALING_PATHWAY_IN_LEUKEMIA	26	-1.43223	0.05074	0.368578
GO Biological Process	GOBP_POSITIVE_REGULATION_OF_LYMPHOCYTE_MIGRATION	30	-1.43212	0.0448065	0.368152
GO Biological Process	GOBP_MITOCHONDRIAL_GENOME_MAINTENANCE	21	-1.43114	0.0670732	0.369909
BioCarta pathway	BIOCARTA_P53_PATHWAY	16	-1.43105	0.0697674	0.369504
PID pathway	PID_FOXM1_PATHWAY	39	-1.43034	0.0528541	0.370586
Reactome pathway	REACTOME_RHOU_GTPASE_CYCLE	32	-1.42985	0.0517598	0.37108
TF motif	NKX25_01	120	-1.42896	0.0174673	0.37245
GO Biological Process	GOBP_LYMPHOCYTE_CHEMOTAXIS	42	-1.42848	0.0576497	0.373016
GO Biological Process	GOBP_NEGATIVE_REGULATION_OF_RNA_SPLICING	23	-1.42838	0.0677966	0.372542
GO Biological Process	GOBP_CHAPERONE_MEDIATED_AUTOPHAGY	16	-1.42831	0.0671937	0.372027
PID pathway	PID_DELTA_NP63_PATHWAY	46	-1.42792	0.038055	0.37225
Reactome pathway	REACTOME_GENERATION_OF_SECOND_MESSENGER_MOLECULES	27	-1.42716	0.071579	0.373555
KEGG pathway	KEGG_CELL_ADHESION_MOLECULES_CAMS	114	-1.42653	0.00875273	0.374502
GO Biological Process	GOBP_LIPOPOLYSACCHARIDE_MEDIATED_SIGNALING_PATHWAY	50	-1.4259	0.0486726	0.37545
GO Cellular Component	GOCC_ENDOPLASMIC_RETICULUM_QUALITY_CONTROL_COMPARTMENT	26	-1.42567	0.067623	0.375334
GO Biological Process	GOBP_MACROPHAGE_MIGRATION	48	-1.42526	0.0492505	0.375706
microRNA motif	MIR548S	127	-1.4252	0.0205479	0.37516
Reactome pathway	REACTOME_SIGNALING_BY_ROBO_RECEPTORS	185	-1.42506	0.00628931	0.374821
microRNA motif	MIR191_5P	20	-1.42415	0.07431	0.376346
GO Molecular Function	GOMF_MHC_PROTEIN_COMPLEX_BINDING	21	-1.42389	0.0766045	0.376282
microRNA motif	MIR4278	34	-1.42341	0.0509554	0.376802
GO Biological Process	GOBP_MACROPHAGE_ACTIVATION_INVOLVED_IN_IMMUNE_RESPONSE	16	-1.42246	0.0757895	0.378555
GO Biological Process	GOBP_POSITIVE_REGULATION_OF_NITRIC_OXIDE_SYNTHASE_ACTIVITY	20	-1.42034	0.0598291	0.383351
GO Biological Process	GOBP_DNA_DAMAGE_RESPONSE_SIGNAL_TRANSDUCTION_BY_P53_CLASS_MEDIATOR	98	-1.41991	0.0195228	0.383722
GO Biological Process	GOBP_CELLULAR_RESPONSE_TO_THYROID_HORMONE_STIMULUS	15	-1.41982	0.0892495	0.383277
GO Biological Process	GOBP_CELLULAR_RESPONSE_TO_BIOTIC_STIMULUS	191	-1.41934	0.00892857	0.383841
GO Molecular Function	GOMF_CHEMOKINE_ACTIVITY	27	-1.41922	0.0528541	0.383416
Reactome pathway	REACTOME_CIRCADIAN_CLOCK	65	-1.41922	0.0315582	0.382719
GO Biological Process	GOBP_NEUROINFLAMMATORY_RESPONSE	35	-1.41872	0.0455531	0.383293
GO Biological Process	GOBP_RESPONSE_TO_TUMOR_NECROSIS_FACTOR	273	-1.41857	0.00458716	0.382963
microRNA motif	MIR146B_5P	99	-1.41832	0.0285714	0.382943
TF motif	SRF_C	202	-1.4182	0.00446429	0.382531
GO Biological Process	GOBP_NEGATIVE_REGULATION_OF_AXON_EXTENSION	42	-1.41773	0.0618763	0.383026
Reactome pathway	REACTOME_CLASS_C_3_METABOTROPIC_GLUTAMATE_PHEROMONE_RECEPTORS	31	-1.41706	0.0585938	0.384086
GO Cellular Component	GOCC_T_CELL_RECEPTOR_COMPLEX	16	-1.41628	0.0861723	0.38533
TF motif	CCAATNNSNNNGCG_UNKNOWN	57	-1.41505	0.0411255	0.38794
microRNA motif	MIR192_5P	35	-1.41496	0.0443975	0.38751
GO Biological Process	GOBP_PEPTIDYL_SERINE_DEPHOSPHORYLATION	19	-1.41459	0.0708333	0.387807
WikiPathways pathway	WP_ALLOGRAFT_REJECTION	68	-1.41421	0.0366379	0.38815
microRNA motif	MIR302D_5P	184	-1.4138	0.00702576	0.388475
Reactome pathway	REACTOME_DISEASES_ASSOCIATED_WITH_O_GLYCOSYLATION_OF_PROTEINS	60	-1.41358	0.0453564	0.388365
GO Biological Process	GOBP_NEGATIVE_REGULATION_OF_T_CELL_PROLIFERATION	57	-1.41345	0.029661	0.388036
BioCarta pathway	BIOCARTA_RHO_PATHWAY	20	-1.41319	0.0856482	0.388088
Reactome pathway	REACTOME_ATF4_ACTIVATES_GENES_IN_RESPONSE_TO_ENDOPLASMIC_RETICULUM_STRESS	26	-1.4125	0.0833333	0.389271
Reactome pathway	REACTOME_INTERLEUKIN_4_AND_INTERLEUKIN_13_SIGNALING	105	-1.41233	0.0184805	0.388988
GO Biological Process	GOBP_T_CELL_RECEPTOR_SIGNALING_PATHWAY	171	-1.41185	0.0114155	0.389523
GO Biological Process	GOBP_CELLULAR_RESPONSE_TO_COPPER_ION	15	-1.4115	0.0784314	0.389805
Reactome pathway	REACTOME_GPCR_LIGAND_BINDING	416	-1.4114	0	0.389313
Reactome pathway	REACTOME_DOWNSTREAM_SIGNALING_EVENTS_OF_B_CELL_RECEPTOR_BCR	75	-1.41138	0.0307377	0.388694
GO Biological Process	GOBP_NEGATIVE_REGULATION_OF_CELL_DEVELOPMENT	160	-1.41083	0.00694444	0.389383
GO Biological Process	GOBP_REGULATION_OF_ALPHA_BETA_T_CELL_DIFFERENTIATION	60	-1.41057	0.0394737	0.389401
GO Biological Process	GOBP_DETECTION_OF_CHEMICAL_STIMULUS_INVOLVED_IN_SENSORY_PERCEPTION_OF_TASTE	30	-1.41011	0.0863454	0.389921
GO Biological Process	GOBP_MACROPHAGE_CHEMOTAXIS	34	-1.40994	0.0701754	0.389654
GO Biological Process	GOBP_MEIOTIC_CHROMOSOME_SEPARATION	24	-1.40956	0.0925553	0.389945
GO Cellular Component	GOCC_ENDOSOME_LUMEN	28	-1.4093	0.0654008	0.389962
TF motif	NFKB_Q6	243	-1.40919	0.00470588	0.389536
GO Biological Process	GOBP_NATURAL_KILLER_CELL_MEDIATED_IMMUNITY	46	-1.4086	0.0694143	0.390334
TF motif	NFKAPPAB65_01	228	-1.40741	0.00454545	0.392776
GO Molecular Function	GOMF_OXIDOREDUCTASE_ACTIVITY_ACTING_ON_NAD_P_H_QUINONE_OR_SIMILAR_COMPOUND_AS_ACCEPTOR	47	-1.40735	0.052521	0.392289
microRNA motif	MIR3622B_5P	47	-1.40732	0.0434783	0.39167
GO Biological Process	GOBP_REGULATION_OF_CHEMOTAXIS	199	-1.40564	0.0136054	0.395314
GO Biological Process	GOBP_POSITIVE_REGULATION_OF_PROTEIN_TYROSINE_KINASE_ACTIVITY	58	-1.40529	0.0461216	0.395577
GO Biological Process	GOBP_MEIOTIC_CHROMOSOME_SEGREGATION	84	-1.40516	0.0234043	0.395267
GO Biological Process	GOBP_PROTEIN_LOCALIZATION_TO_GOLGI_APPARATUS	26	-1.40466	0.0684647	0.395937
WikiPathways pathway	WP_TCELL_ANTIGEN_RECEPTOR_TCR_SIGNALING_PATHWAY	88	-1.40461	0.0135747	0.395388
microRNA motif	MIR146A_5P	100	-1.40458	0.0336134	0.394788
GO Molecular Function	GOMF_TASTE_RECEPTOR_ACTIVITY	19	-1.40433	0.0674157	0.394764
TF motif	STAT5A_02	132	-1.40372	0.0172786	0.395619
microRNA motif	MIR525_5P	148	-1.40329	0.0150538	0.396129
microRNA motif	MIR3157_5P	102	-1.40178	0.0234043	0.39949
Reactome pathway	REACTOME_ATTENUATION_PHASE	23	-1.40133	0.0821355	0.400008
GO Biological Process	GOBP_ANTIGEN_PROCESSING_AND_PRESENTATION	206	-1.40131	0.0155211	0.399372
GO Biological Process	GOBP_POSITIVE_REGULATION_OF_DEFENSE_RESPONSE	309	-1.40105	0	0.399394
GO Biological Process	GOBP_NEUROPEPTIDE_SIGNALING_PATHWAY	99	-1.4008	0.0323887	0.399404
Reactome pathway	REACTOME_CD209_DC_SIGN_SIGNALING	19	-1.40044	0.0917031	0.399661
GO Molecular Function	GOMF_RECEPTOR_ANTAGONIST_ACTIVITY	18	-1.40014	0.0740741	0.399779
GO Biological Process	GOBP_FAT_CELL_DIFFERENTIATION	207	-1.40014	0.00236967	0.399129
GO Biological Process	GOBP_NEGATIVE_REGULATION_OF_CELL_CELL_ADHESION	161	-1.39903	0.0107527	0.401457
WikiPathways pathway	WP_TRANSCRIPTION_FACTOR_REGULATION_IN_ADIPOGENESIS	22	-1.39901	0.0809129	0.400828
GO Biological Process	GOBP_SIALYLATION	20	-1.39864	0.0870488	0.401205
GO Biological Process	GOBP_PULMONARY_VALVE_MORPHOGENESIS	17	-1.39828	0.0819672	0.401562
GO Biological Process	GOBP_INTRINSIC_APOPTOTIC_SIGNALING_PATHWAY_IN_RESPONSE_TO_DNA_DAMAGE	96	-1.39788	0.0397351	0.401917
GO Biological Process	GOBP_NEGATIVE_REGULATION_OF_DEVELOPMENTAL_GROWTH	96	-1.39582	0.033543	0.406701
GO Biological Process	GOBP_POSITIVE_REGULATION_OF_CALCIUM_ION_TRANSPORT_INTO_CYTOSOL	47	-1.39532	0.0599174	0.40731
GO Biological Process	GOBP_MONONUCLEAR_CELL_MIGRATION	154	-1.39473	0.0158014	0.408222
GO Biological Process	GOBP_NEGATIVE_REGULATION_OF_CELL_CYCLE_ARREST	19	-1.3944	0.109312	0.408403
GO Biological Process	GOBP_HEART_VALVE_DEVELOPMENT	60	-1.39423	0.0532151	0.408212
GO Biological Process	GOBP_POSITIVE_REGULATION_OF_NEURON_DEATH	86	-1.39388	0.030303	0.408427
WikiPathways pathway	WP_CANCER_IMMUNOTHERAPY_BY_PD1_BLOCKADE	21	-1.39377	0.0724346	0.408053
GO Molecular Function	GOMF_HISTONE_ACETYLTRANSFERASE_BINDING	27	-1.39293	0.072	0.409557
GO Biological Process	GOBP_NEGATIVE_REGULATION_OF_ERBB_SIGNALING_PATHWAY	51	-1.39189	0.0549451	0.411509
microRNA motif	MIR382_3P	88	-1.39168	0.033195	0.411451
WikiPathways pathway	WP_IL2_SIGNALING_PATHWAY	41	-1.39095	0.0678337	0.412821
GO Biological Process	GOBP_MAST_CELL_ACTIVATION_INVOLVED_IN_IMMUNE_RESPONSE	42	-1.39084	0.0546218	0.41246
GO Biological Process	GOBP_IMMUNOLOGICAL_MEMORY_PROCESS	15	-1.38977	0.105051	0.414778
microRNA motif	MIR7151_5P	47	-1.38869	0.0529801	0.417114
Reactome pathway	REACTOME_SYNTHESIS_OF_IP3_AND_IP4_IN_THE_CYTOSOL	25	-1.38799	0.0918164	0.418378
GO Biological Process	GOBP_TOLL_LIKE_RECEPTOR_2_SIGNALING_PATHWAY	16	-1.38748	0.0909091	0.419153
Reactome pathway	REACTOME_CYCLIN_D_ASSOCIATED_EVENTS_IN_G1	44	-1.38713	0.063655	0.419382
GO Biological Process	GOBP_POSITIVE_REGULATION_OF_SMALL_GTPASE_MEDIATED_SIGNAL_TRANSDUCTION	73	-1.38636	0.0402542	0.420786
Reactome pathway	REACTOME_THE_ROLE_OF_NEF_IN_HIV_1_REPLICATION_AND_DISEASE_PATHOGENESIS	26	-1.38577	0.0789474	0.421757
GO Biological Process	GOBP_NEGATIVE_REGULATION_OF_EPITHELIAL_CELL_DIFFERENTIATION	39	-1.38574	0.0708333	0.421161
GO Biological Process	GOBP_POSITIVE_REGULATION_OF_B_CELL_MEDIATED_IMMUNITY	36	-1.38542	0.0699153	0.421313
GO Biological Process	GOBP_REGULATION_OF_PROTEIN_KINASE_C_SIGNALING	16	-1.38486	0.0943396	0.42213
GO Biological Process	GOBP_RESPIRATORY_BURST	29	-1.38473	0.07173	0.421841
Reactome pathway	REACTOME_SENSORY_PERCEPTION	410	-1.38427	0	0.422395
microRNA motif	MIR11399	74	-1.38401	0.0285132	0.422462
Reactome pathway	REACTOME_INTERLEUKIN_12_SIGNALING	41	-1.38388	0.0659794	0.422115
GO Biological Process	GOBP_OVULATION	16	-1.38318	0.112971	0.423303
GO Molecular Function	GOMF_ASPARTIC_TYPE_PEPTIDASE_ACTIVITY	22	-1.3809	0.0865801	0.428928
microRNA motif	MIR7153_5P	101	-1.38054	0.0247423	0.429207
GO Molecular Function	GOMF_AMINO_ACID_BINDING	53	-1.38015	0.060166	0.429565
Reactome pathway	REACTOME_INACTIVATION_OF_CSF3_G_CSF_SIGNALING	23	-1.37935	0.0862069	0.431255
Reactome pathway	REACTOME_ONCOGENE_INDUCED_SENESCENCE	32	-1.37913	0.0818182	0.431182
GO Biological Process	GOBP_MITOCHONDRIAL_TRANSCRIPTION	16	-1.378	0.121339	0.433635
WikiPathways pathway	WP_MIRNA_REGULATION_OF_PROSTATE_CANCER_SIGNALING_PATHWAYS	31	-1.37782	0.0844156	0.433457
GO Biological Process	GOBP_REGULATION_OF_OXIDATIVE_PHOSPHORYLATION	22	-1.37774	0.0745342	0.432981
Reactome pathway	REACTOME_COSTIMULATION_BY_THE_CD28_FAMILY	59	-1.37737	0.04	0.433336
microRNA motif	MIR6765_3P	91	-1.37687	0.0173913	0.434088
GO Biological Process	GOBP_PYRIMIDINE_DEOXYRIBONUCLEOTIDE_METABOLIC_PROCESS	21	-1.37661	0.0783898	0.434129
GO Cellular Component	GOCC_POLYSOMAL_RIBOSOME	27	-1.37607	0.0817996	0.434977
Reactome pathway	REACTOME_TCR_SIGNALING	108	-1.37563	0.0357143	0.435438
TF motif	ETS2_B	268	-1.37529	0.00468384	0.435722
GO Molecular Function	GOMF_PHOSPHATIDYLINOSITOL_3_4_BISPHOSPHATE_BINDING	27	-1.37484	0.0895522	0.43633
microRNA motif	MIR190B_5P	102	-1.37463	0.03125	0.436305
KEGG pathway	KEGG_TOLL_LIKE_RECEPTOR_SIGNALING_PATHWAY	84	-1.3746	0.0504202	0.435709
Reactome pathway	REACTOME_G1_S_DNA_DAMAGE_CHECKPOINTS	65	-1.37444	0.0490405	0.435496
WikiPathways pathway	WP_EXERCISEINDUCED_CIRCADIAN_REGULATION	47	-1.37434	0.0591966	0.435108
microRNA motif	MIR4664_5P	67	-1.37418	0.0431211	0.434898
GO Biological Process	GOBP_TRANSLATIONAL_INITIATION	162	-1.37392	0.0102669	0.434969
microRNA motif	MIR190A_5P	104	-1.37325	0.0473118	0.436251
GO Molecular Function	GOMF_RNA_POLYMERASE_II_ACTIVATING_TRANSCRIPTION_FACTOR_BINDING	46	-1.37267	0.0527426	0.437147
TF motif	ZNF548_TARGET_GENES	32	-1.37248	0.0835073	0.436976
GO Cellular Component	GOCC_INTRINSIC_COMPONENT_OF_NUCLEAR_INNER_MEMBRANE	15	-1.37236	0.11	0.436635
GO Biological Process	GOBP_SPERM_MOTILITY	90	-1.37063	0.0396476	0.440873
GO Biological Process	GOBP_ESTABLISHMENT_OF_ENDOTHELIAL_BARRIER	47	-1.37043	0.0670732	0.440761
PID pathway	PID_IL4_2PATHWAY	59	-1.37016	0.0510638	0.440846
GO Biological Process	GOBP_ICOSANOID_SECRETION	41	-1.36968	0.0699589	0.441544
Reactome pathway	REACTOME_NEF_MEDIATES_DOWN_MODULATION_OF_CELL_SURFACE_RECEPTORS_BY_RECRUITING_THEM_TO_CLATHRIN_ADAPTERS	19	-1.36876	0.111753	0.443488
GO Biological Process	GOBP_POSITIVE_REGULATION_OF_EXOCYTOSIS	81	-1.36872	0.0381356	0.442933
microRNA motif	MIR610	74	-1.36823	0.0437637	0.443581
GO Cellular Component	GOCC_CLATHRIN_COATED_VESICLE_MEMBRANE	104	-1.36818	0.0351648	0.443047
TF motif	CDX1_TARGET_GENES	35	-1.3681	0.0823045	0.442594
Reactome pathway	REACTOME_MAPK6_MAPK4_SIGNALING	86	-1.3669	0.0431035	0.445374
GO Molecular Function	GOMF_HYALURONIC_ACID_BINDING	20	-1.36667	0.11875	0.445292
KEGG pathway	KEGG_FC_EPSILON_RI_SIGNALING_PATHWAY	75	-1.36667	0.0345572	0.444634
GO Biological Process	GOBP_LEUKOCYTE_TETHERING_OR_ROLLING	28	-1.36611	0.0886598	0.445528
PID pathway	PID_RAC1_PATHWAY	53	-1.36589	0.0501044	0.445515
GO Biological Process	GOBP_LEFT_RIGHT_PATTERN_FORMATION	19	-1.36561	0.0909091	0.445738
GO Biological Process	GOBP_REGULATION_OF_MAST_CELL_ACTIVATION	36	-1.36489	0.0749465	0.44712
GO Biological Process	GOBP_ENDOTHELIAL_CELL_DEVELOPMENT	65	-1.36449	0.0523013	0.447664
microRNA motif	MIR520A_5P	151	-1.36393	0.0241758	0.448679
GO Biological Process	GOBP_B_CELL_MEDIATED_IMMUNITY	104	-1.36354	0.0463576	0.44911
KEGG pathway	KEGG_N_GLYCAN_BIOSYNTHESIS	44	-1.36353	0.0690423	0.44847
GO Biological Process	GOBP_NEGATIVE_REGULATION_OF_RESPONSE_TO_CYTOKINE_STIMULUS	56	-1.36323	0.0636943	0.44872
BioCarta pathway	BIOCARTA_IL2_PATHWAY	22	-1.36281	0.0790598	0.449303
WikiPathways pathway	WP_ADIPOGENESIS	125	-1.36281	0.0316027	0.448642
WikiPathways pathway	WP_VITAMIN_D_IN_INFLAMMATORY_DISEASES	22	-1.36274	0.0932203	0.448178
microRNA motif	MIR342_5P	51	-1.36266	0.0669546	0.447746
GO Molecular Function	GOMF_CYSTEINE_TYPE_ENDOPEPTIDASE_INHIBITOR_ACTIVITY	42	-1.36221	0.0517241	0.448314
TF motif	AR_Q6	238	-1.36206	0.00663717	0.448044
WikiPathways pathway	WP_REGULATION_OF_TOLLLIKE_RECEPTOR_SIGNALING_PATHWAY	119	-1.36161	0.0324675	0.448704
GO Biological Process	GOBP_ORGAN_OR_TISSUE_SPECIFIC_IMMUNE_RESPONSE	26	-1.36078	0.077381	0.450381
TF motif	CREL_01	244	-1.3604	0.00902935	0.450865
Reactome pathway	REACTOME_CTLA4_INHIBITORY_SIGNALING	20	-1.36038	0.110664	0.450277
GO Biological Process	GOBP_POSITIVE_REGULATION_OF_MAST_CELL_ACTIVATION	17	-1.35925	0.122881	0.453003
GO Biological Process	GOBP_SOMATIC_DIVERSIFICATION_OF_IMMUNE_RECEPTORS	67	-1.35889	0.0516529	0.453356
Reactome pathway	REACTOME_RECEPTOR_TYPE_TYROSINE_PROTEIN_PHOSPHATASES	18	-1.35821	0.0894309	0.454721
GO Biological Process	GOBP_RESPONSE_TO_PAIN	26	-1.35805	0.101053	0.454478
GO Molecular Function	GOMF_MAGNESIUM_ION_TRANSMEMBRANE_TRANSPORTER_ACTIVITY	16	-1.35769	0.113006	0.454958
GO Biological Process	GOBP_REGULATION_OF_VASCULOGENESIS	15	-1.35763	0.0991735	0.454489
GO Cellular Component	GOCC_SEX_CHROMOSOME	23	-1.35618	0.101215	0.458044
WikiPathways pathway	WP_IL3_SIGNALING_PATHWAY	46	-1.35598	0.0595483	0.457998
GO Biological Process	GOBP_MELANOCYTE_DIFFERENTIATION	24	-1.35574	0.0963597	0.458115
GO Biological Process	GOBP_REGULATION_OF_HEMOPOIESIS	365	-1.35571	0	0.457522
WikiPathways pathway	WP_KIT_RECEPTOR_SIGNALING_PATHWAY	58	-1.35563	0.0607375	0.457095
microRNA motif	MIR4680_5P	60	-1.35557	0.0764463	0.456597
GO Biological Process	GOBP_REGULATION_OF_MAP_KINASE_ACTIVITY	291	-1.35528	0	0.456762
microRNA motif	MIR4663	61	-1.35498	0.0449898	0.456932
microRNA motif	MIR499B_3P	157	-1.35493	0.0201342	0.456401
GO Biological Process	GOBP_SIGNAL_TRANSDUCTION_INVOLVED_IN_CELL_CYCLE_CHECKPOINT	70	-1.35451	0.0543478	0.456908
GO Biological Process	GOBP_MULTICELLULAR_ORGANISMAL_RESPONSE_TO_STRESS	66	-1.35389	0.0603448	0.458024
GO Biological Process	GOBP_PIGMENT_CELL_DIFFERENTIATION	34	-1.3536	0.0876827	0.458224
GO Biological Process	GOBP_PROTEIN_LIPID_COMPLEX_SUBUNIT_ORGANIZATION	48	-1.35337	0.0646552	0.458236
GO Molecular Function	GOMF_LIPOPROTEIN_PARTICLE_RECEPTOR_ACTIVITY	17	-1.35336	0.113169	0.457601
BioCarta pathway	BIOCARTA_NO2IL12_PATHWAY	15	-1.35316	0.106157	0.457515
GO Biological Process	GOBP_REGULATION_OF_INTEGRIN_ACTIVATION	17	-1.35282	0.128099	0.457882
GO Biological Process	GOBP_ANDROGEN_METABOLIC_PROCESS	27	-1.35249	0.102296	0.458166
Hallmark	HALLMARK_TNFA_SIGNALING_VIA_NFKB	192	-1.35247	0.00865801	0.457562
GO Molecular Function	GOMF_LAMININ_BINDING	28	-1.35243	0.0920771	0.457036
Reactome pathway	REACTOME_OTHER_INTERLEUKIN_SIGNALING	22	-1.35196	0.107221	0.457811
GO Biological Process	GOBP_SINGLE_FERTILIZATION	135	-1.35178	0.0242291	0.457689
WikiPathways pathway	WP_PRION_DISEASE_PATHWAY	31	-1.35168	0.0835118	0.457288
GO Biological Process	GOBP_POSITIVE_REGULATION_OF_NERVOUS_SYSTEM_PROCESS	34	-1.35159	0.087234	0.456913
TF motif	KMCATNNWGGA_UNKNOWN	84	-1.35151	0.038961	0.456465
GO Biological Process	GOBP_TOLL_LIKE_RECEPTOR_4_SIGNALING_PATHWAY	37	-1.35108	0.0797414	0.457066
Reactome pathway	REACTOME_O_LINKED_GLYCOSYLATION_OF_MUCINS	53	-1.35096	0.0730689	0.456766
PID pathway	PID_TCR_PATHWAY	63	-1.35079	0.0367965	0.456593
GO Biological Process	GOBP_ACTIVATION_OF_IMMUNE_RESPONSE	376	-1.35062	0.0046729	0.456449
microRNA motif	MIR3688_3P	383	-1.3501	0.00454545	0.457387
GO Molecular Function	GOMF_PATTERN_RECOGNITION_RECEPTOR_ACTIVITY	22	-1.35002	0.114228	0.457001
GO Biological Process	GOBP_REGULATION_OF_RESPONSE_TO_BIOTIC_STIMULUS	355	-1.34928	0.0049505	0.458592
GO Biological Process	GOBP_BASIC_AMINO_ACID_TRANSPORT	17	-1.3492	0.126531	0.45818
WikiPathways pathway	WP_ECTODERM_DIFFERENTIATION	133	-1.34897	0.0364026	0.458235
GO Biological Process	GOBP_SIGNAL_TRANSDUCTION_IN_ABSENCE_OF_LIGAND	62	-1.34871	0.0519481	0.458367
PID pathway	PID_PRL_SIGNALING_EVENTS_PATHWAY	22	-1.34844	0.117526	0.458578
GO Biological Process	GOBP_POSITIVE_REGULATION_OF_ERK1_AND_ERK2_CASCADE	175	-1.34805	0.0175055	0.459089
microRNA motif	MIR4645_3P	99	-1.34796	0.0417582	0.458706
GO Biological Process	GOBP_ERK1_AND_ERK2_CASCADE	269	-1.34789	0.0119048	0.458304
microRNA motif	MIR15A_3P	35	-1.34783	0.0724638	0.457835
PID pathway	PID_RB_1PATHWAY	63	-1.34707	0.0718686	0.459441
GO Biological Process	GOBP_NEGATIVE_REGULATION_OF_TOLL_LIKE_RECEPTOR_SIGNALING_PATHWAY	36	-1.34636	0.0938124	0.460908
GO Biological Process	GOBP_POSITIVE_REGULATION_OF_RESPONSE_TO_EXTERNAL_STIMULUS	441	-1.34634	0.00235849	0.460316
GO Biological Process	GOBP_LYMPHOID_PROGENITOR_CELL_DIFFERENTIATION	20	-1.34625	0.106472	0.459939
GO Biological Process	GOBP_ESTABLISHMENT_OF_MITOTIC_SPINDLE_LOCALIZATION	32	-1.34616	0.0963303	0.459537
microRNA motif	MIR760	122	-1.34552	0.0305677	0.460841
TF motif	GNCF_01	70	-1.34544	0.0539419	0.460485
GO Biological Process	GOBP_REGULATION_OF_RESPONSE_TO_CYTOKINE_STIMULUS	159	-1.34502	0.0301724	0.461044
GO Biological Process	GOBP_NIK_NF_KAPPAB_SIGNALING	159	-1.34491	0.0195652	0.460781
GO Biological Process	GOBP_PIGMENT_GRANULE_ORGANIZATION	28	-1.34439	0.0949367	0.461688
microRNA motif	MIR1275	271	-1.34409	0.0113122	0.461861
microRNA motif	MIR215_5P	37	-1.34385	0.0865801	0.461939
Reactome pathway	REACTOME_SUMOYLATION_OF_TRANSCRIPTION_COFACTORS	40	-1.34369	0.0864198	0.461795
GO Biological Process	GOBP_POSTSYNAPTIC_SPECIALIZATION_ASSEMBLY	20	-1.34293	0.125	0.463401
WikiPathways pathway	WP_NRF2_PATHWAY	122	-1.3428	0.0308789	0.463174
GO Biological Process	GOBP_O_GLYCAN_PROCESSING	49	-1.34195	0.0733753	0.46502
GO Biological Process	GOBP_POSITIVE_REGULATION_OF_MRNA_CATABOLIC_PROCESS	51	-1.34193	0.0673684	0.464433
GO Biological Process	GOBP_POSITIVE_REGULATION_OF_PHAGOCYTOSIS	59	-1.34185	0.0652174	0.464042
BioCarta pathway	BIOCARTA_FMLP_PATHWAY	31	-1.34176	0.129032	0.463651
GO Biological Process	GOBP_POSITIVE_REGULATION_OF_MYELINATION	17	-1.34156	0.12749	0.46364
GO Biological Process	GOBP_NEURAL_CREST_CELL_DIFFERENTIATION	88	-1.34126	0.0486726	0.463825
GO Molecular Function	GOMF_PROTEOGLYCAN_BINDING	31	-1.34118	0.0920502	0.463453
GO Biological Process	GOBP_MITOTIC_CYTOKINESIS	67	-1.34116	0.042735	0.462866
Reactome pathway	REACTOME_CELLULAR_RESPONSE_TO_STARVATION	129	-1.34103	0.0392562	0.46262
TF motif	OCT_Q6	248	-1.34082	0.0155556	0.462627
GO Biological Process	GOBP_REGULATION_OF_TRANSPOSITION	20	-1.34004	0.111562	0.464292
GO Biological Process	GOBP_MICROTUBULE_CYTOSKELETON_ORGANIZATION_INVOLVED_IN_MITOSIS	136	-1.33975	0.0284464	0.464572
GO Biological Process	GOBP_MUSCLE_HYPERTROPHY	80	-1.3389	0.0539419	0.466584
Reactome pathway	REACTOME_OTHER_SEMAPHORIN_INTERACTIONS	19	-1.33884	0.126316	0.466132
PID pathway	PID_IL23_PATHWAY	35	-1.33876	0.079646	0.465759
Reactome pathway	REACTOME_EPHRIN_SIGNALING	19	-1.33847	0.10241	0.465976
Reactome pathway	REACTOME_SEMAPHORIN_INTERACTIONS	64	-1.33832	0.05074	0.465787
PID pathway	PID_IL6_7_PATHWAY	47	-1.33775	0.0859539	0.466858
GO Biological Process	GOBP_REGULATION_OF_INTRINSIC_APOPTOTIC_SIGNALING_PATHWAY_IN_RESPONSE_TO_DNA_DAMAGE_BY_P53_CLASS_MEDIATOR	15	-1.33752	0.134831	0.466898
GO Biological Process	GOBP_NEGATIVE_REGULATION_OF_CELL_ADHESION	254	-1.3375	0.0193237	0.466336
GO Biological Process	GOBP_ANTIMICROBIAL_HUMORAL_RESPONSE	86	-1.33684	0.0536082	0.467592
GO Molecular Function	GOMF_CYTOKINE_RECEPTOR_BINDING	211	-1.33589	0.0115207	0.46986
microRNA motif	MIR9500	146	-1.33589	0.0258065	0.469243
GO Biological Process	GOBP_DETECTION_OF_STIMULUS	485	-1.33557	0.00888889	0.469504
GO Biological Process	GOBP_REGULATION_OF_INNATE_IMMUNE_RESPONSE	270	-1.33557	0.00228833	0.468891
GO Biological Process	GOBP_POSITIVE_REGULATION_OF_INTERLEUKIN_2_PRODUCTION	28	-1.33501	0.102564	0.469962
GO Biological Process	GOBP_REGULATION_OF_SPROUTING_ANGIOGENESIS	35	-1.33422	0.0901639	0.471744
GO Biological Process	GOBP_CHROMOSOME_ORGANIZATION_INVOLVED_IN_MEIOTIC_CELL_CYCLE	64	-1.33372	0.0527473	0.472626
GO Biological Process	GOBP_REGULATION_OF_EPIDERMIS_DEVELOPMENT	63	-1.33371	0.0643275	0.472056
GO Biological Process	GOBP_GANGLIOSIDE_METABOLIC_PROCESS	25	-1.33344	0.114894	0.472253
GO Cellular Component	GOCC_RIBOSOMAL_SUBUNIT	153	-1.33315	0.0225734	0.472535
WikiPathways pathway	WP_GLOBO_SPHINGOLIPID_METABOLISM	21	-1.33282	0.112766	0.472878
GO Biological Process	GOBP_POSITIVE_REGULATION_OF_CELL_ADHESION	387	-1.33255	0.00921659	0.473125
Reactome pathway	REACTOME_CHAPERONE_MEDIATED_AUTOPHAGY	19	-1.33167	0.116525	0.475179
GO Molecular Function	GOMF_EPIDERMAL_GROWTH_FACTOR_RECEPTOR_BINDING	33	-1.33108	0.0974155	0.47637
BioCarta pathway	BIOCARTA_CASPASE_PATHWAY	20	-1.33104	0.113872	0.475899
GO Cellular Component	GOCC_TERTIARY_GRANULE_MEMBRANE	63	-1.33081	0.0501089	0.475991
WikiPathways pathway	WP_NUCLEAR_RECEPTORS_METAPATHWAY	281	-1.33074	0.00928074	0.475598
GO Biological Process	GOBP_HYALURONAN_CATABOLIC_PROCESS	18	-1.33011	0.109731	0.476853
GO Biological Process	GOBP_LYMPHOCYTE_MIGRATION	91	-1.33009	0.062635	0.47629
GO Biological Process	GOBP_SECOND_MESSENGER_MEDIATED_SIGNALING	281	-1.33001	0.00705882	0.475919
WikiPathways pathway	WP_HEMATOPOIETIC_STEM_CELL_GENE_REGULATION_BY_GABP_ALPHABETA_COMPLEX	19	-1.32985	0.117647	0.475788
GO Biological Process	GOBP_RESPONSE_TO_STEROID_HORMONE	307	-1.32944	0.00970874	0.476354
GO Biological Process	GOBP_ESTABLISHMENT_OF_PROTEIN_LOCALIZATION_TO_POSTSYNAPTIC_MEMBRANE	15	-1.32918	0.134615	0.476555
GO Biological Process	GOBP_POSITIVE_REGULATION_OF_PEPTIDYL_TYROSINE_PHOSPHORYLATION	180	-1.32911	0.0324675	0.476154
GO Biological Process	GOBP_REGULATION_OF_PLATELET_ACTIVATION	32	-1.3288	0.11134	0.4765
GO Biological Process	GOBP_REGULATION_OF_DEFENSE_RESPONSE_TO_VIRUS_BY_HOST	37	-1.32853	0.0829694	0.476692
TF motif	OCT1_Q5_01	253	-1.3281	0.00950119	0.47738
GO Molecular Function	GOMF_LIPOPOLYSACCHARIDE_BINDING	25	-1.32766	0.117155	0.478061
TF motif	YATGNWAAT_OCT_C	337	-1.32745	0.00757576	0.478068
WikiPathways pathway	WP_GLUTATHIONE_METABOLISM	16	-1.32733	0.120654	0.477814
PID pathway	PID_PLK1_PATHWAY	45	-1.32725	0.0833333	0.477482
Reactome pathway	REACTOME_POLO_LIKE_KINASE_MEDIATED_EVENTS	15	-1.32665	0.119342	0.478668
GO Biological Process	GOBP_REGULATION_OF_EXOSOMAL_SECRETION	16	-1.32652	0.14664	0.478456
PID pathway	PID_FRA_PATHWAY	34	-1.32614	0.0993658	0.479015
GO Molecular Function	GOMF_CADHERIN_BINDING_INVOLVED_IN_CELL_CELL_ADHESION	18	-1.3261	0.124283	0.478543
GO Biological Process	GOBP_MUSCLE_FILAMENT_SLIDING	35	-1.32607	0.10142	0.478047
GO Biological Process	GOBP_FUSION_OF_SPERM_TO_EGG_PLASMA_MEMBRANE_INVOLVED_IN_SINGLE_FERTILIZATION	18	-1.32597	0.127883	0.477752
microRNA motif	MIR632	55	-1.32595	0.0725806	0.477181
Hallmark	HALLMARK_INTERFERON_GAMMA_RESPONSE	180	-1.32529	0.0375276	0.478568
GO Biological Process	GOBP_INNATE_IMMUNE_RESPONSE_ACTIVATING_SIGNAL_TRANSDUCTION	100	-1.32498	0.060241	0.478935
GO Biological Process	GOBP_REGULATION_OF_T_CELL_MEDIATED_CYTOTOXICITY	26	-1.32389	0.107071	0.481626
GO Biological Process	GOBP_POSITIVE_REGULATION_OF_NF_KAPPAB_TRANSCRIPTION_FACTOR_ACTIVITY	146	-1.32387	0.038055	0.481065
microRNA motif	MIR552_5P	180	-1.3236	0.0162791	0.481261
Reactome pathway	REACTOME_GROWTH_HORMONE_RECEPTOR_SIGNALING	21	-1.32334	0.0878243	0.481433
microRNA motif	MIR657	66	-1.32319	0.0731183	0.481294
GO Molecular Function	GOMF_AMINO_ACID_SODIUM_SYMPORTER_ACTIVITY	15	-1.3231	0.145263	0.480947
TF motif	PAX4_02	228	-1.32302	0.0134529	0.480589
GO Biological Process	GOBP_DEFENSE_RESPONSE_TO_GRAM_NEGATIVE_BACTERIUM	54	-1.3228	0.0783898	0.480709
GO Biological Process	GOBP_MATURE_B_CELL_DIFFERENTIATION	30	-1.32235	0.111111	0.481529
TF motif	PEA3_Q6	250	-1.3216	0.0158014	0.483273
WikiPathways pathway	WP_MONOAMINE_TRANSPORT	32	-1.3216	0.115632	0.482699
GO Biological Process	GOBP_GANGLIOSIDE_BIOSYNTHETIC_PROCESS	15	-1.32148	0.132075	0.482415
GO Biological Process	GOBP_NEGATIVE_REGULATION_OF_RESPONSE_TO_EXTERNAL_STIMULUS	322	-1.32125	0.00228311	0.482554
PID pathway	PID_AURORA_B_PATHWAY	37	-1.3209	0.0872483	0.483018
GO Biological Process	GOBP_CELL_CELL_RECOGNITION	68	-1.32087	0.0610998	0.482493
GO Biological Process	GOBP_RESPONSE_TO_INTERFERON_GAMMA	156	-1.32064	0.0384615	0.482601
GO Biological Process	GOBP_CELLULAR_SODIUM_ION_HOMEOSTASIS	19	-1.32063	0.125969	0.482032
WikiPathways pathway	WP_PLATELETMEDIATED_INTERACTIONS_WITH_VASCULAR_AND_CIRCULATING_CELLS	17	-1.31979	0.134454	0.483945
KEGG pathway	KEGG_TYROSINE_METABOLISM	37	-1.31968	0.109053	0.483659
Reactome pathway	REACTOME_METABOLISM_OF_AMINO_ACIDS_AND_DERIVATIVES	331	-1.31959	0.0116822	0.483326
TF motif	RGAGGAARY_PU1_Q6	488	-1.31949	0	0.483073
GO Biological Process	GOBP_NUCLEOTIDE_BINDING_DOMAIN_LEUCINE_RICH_REPEAT_CONTAINING_RECEPTOR_SIGNALING_PATHWAY	37	-1.31892	0.0901639	0.484192
GO Biological Process	GOBP_CALCIUM_ION_TRANSPORT_INTO_CYTOSOL	137	-1.31882	0.0534188	0.483928
Reactome pathway	REACTOME_RAC1_GTPASE_CYCLE	178	-1.31842	0.0252294	0.484536
microRNA motif	MIR652_5P	33	-1.31806	0.116129	0.485041
microRNA motif	MIR6767_3P	25	-1.31801	0.125551	0.484629
GO Biological Process	GOBP_REGULATION_OF_OSSIFICATION	104	-1.3163	0.0638766	0.489298
GO Biological Process	GOBP_MEMBRANE_RAFT_ORGANIZATION	23	-1.31597	0.109533	0.489763
GO Biological Process	GOBP_NEGATIVE_REGULATION_OF_INTRINSIC_APOPTOTIC_SIGNALING_PATHWAY_BY_P53_CLASS_MEDIATOR	18	-1.31529	0.119247	0.491333
GO Biological Process	GOBP_GLYCOSPHINGOLIPID_BIOSYNTHETIC_PROCESS	28	-1.31509	0.118126	0.491291
microRNA motif	MIR4491	69	-1.31478	0.0638298	0.491623
GO Biological Process	GOBP_REGULATION_OF_VIRAL_TRANSCRIPTION	42	-1.31476	0.10124	0.491109
GO Biological Process	GOBP_SIGNAL_TRANSDUCTION_IN_RESPONSE_TO_DNA_DAMAGE	121	-1.31459	0.0413943	0.491068
microRNA motif	MIR4666A_5P	237	-1.31421	0.0236559	0.4916
KEGG pathway	KEGG_LYSINE_DEGRADATION	40	-1.31375	0.0960699	0.49241
GO Biological Process	GOBP_TOLERANCE_INDUCTION	22	-1.3137	0.1167	0.491975
GO Biological Process	GOBP_PRI_MIRNA_TRANSCRIPTION_BY_RNA_POLYMERASE_II	51	-1.31368	0.092437	0.491449
GO Cellular Component	GOCC_PML_BODY	95	-1.31327	0.0715835	0.492155
GO Biological Process	GOBP_REGULATION_OF_KERATINOCYTE_DIFFERENTIATION	38	-1.31237	0.105932	0.494294
microRNA motif	MIR3199	44	-1.31227	0.0943775	0.49399
GO Biological Process	GOBP_REGULATION_OF_MITOTIC_NUCLEAR_DIVISION	104	-1.31216	0.0597015	0.493786
GO Biological Process	GOBP_SOMATIC_DIVERSIFICATION_OF_IMMUNOGLOBULINS	58	-1.31178	0.0895522	0.494303
Reactome pathway	REACTOME_ESTROGEN_DEPENDENT_NUCLEAR_EVENTS_DOWNSTREAM_OF_ESR_MEMBRANE_SIGNALING	24	-1.31145	0.125253	0.494749
GO Cellular Component	GOCC_CLATHRIN_VESICLE_COAT	26	-1.31086	0.107143	0.495944
WikiPathways pathway	WP_INITIATION_OF_TRANSCRIPTION_AND_TRANSLATION_ELONGATION_AT_THE_HIV1_LTR	32	-1.31086	0.115546	0.495372
GO Biological Process	GOBP_NEGATIVE_REGULATION_OF_OSTEOCLAST_DIFFERENTIATION	22	-1.31075	0.134576	0.495113
GO Biological Process	GOBP_PROTEIN_LOCALIZATION_TO_CHROMOSOME_CENTROMERIC_REGION	25	-1.31045	0.119748	0.495431
microRNA motif	MIR499A_3P	155	-1.31023	0.0395604	0.49558
GO Biological Process	GOBP_POSITIVE_REGULATION_OF_CELL_CYCLE_ARREST	74	-1.31003	0.0759754	0.495595
GO Biological Process	GOBP_NEGATIVE_REGULATION_OF_SIGNALING_RECEPTOR_ACTIVITY	48	-1.31	0.110656	0.495103
GO Biological Process	GOBP_SOMATIC_RECOMBINATION_OF_IMMUNOGLOBULIN_GENE_SEGMENTS	51	-1.30987	0.102506	0.494903
microRNA motif	MIR3941	322	-1.30926	0.007109	0.496153
WikiPathways pathway	WP_TOLLLIKE_RECEPTOR_SIGNALING_PATHWAY	85	-1.30917	0.0498866	0.495846
microRNA motif	MIR3682_3P	71	-1.30911	0.0829694	0.495438
GO Biological Process	GOBP_POSITIVE_REGULATION_OF_PATTERN_RECOGNITION_RECEPTOR_SIGNALING_PATHWAY	37	-1.30897	0.105578	0.495329
GO Biological Process	GOBP_RESPONSE_TO_MINERALOCORTICOID	28	-1.30856	0.118609	0.495945
GO Biological Process	GOBP_CORTICAL_ACTIN_CYTOSKELETON_ORGANIZATION	36	-1.30843	0.121901	0.495733
TF motif	HSF2_TARGET_GENES	196	-1.30819	0.0247191	0.495847
GO Biological Process	GOBP_CD40_SIGNALING_PATHWAY	15	-1.30766	0.148472	0.496887
Reactome pathway	REACTOME_EGFR_DOWNREGULATION	29	-1.30741	0.116525	0.497122
WikiPathways pathway	WP_MICROGLIA_PATHOGEN_PHAGOCYTOSIS_PATHWAY	38	-1.3072	0.106095	0.497177
GO Biological Process	GOBP_RESPONSE_TO_CHEMOKINE	76	-1.30707	0.0728051	0.497011
GO Biological Process	GOBP_POSITIVE_REGULATION_OF_HETEROTYPIC_CELL_CELL_ADHESION	15	-1.30689	0.140927	0.497015
GO Biological Process	GOBP_REGULATION_OF_B_CELL_APOPTOTIC_PROCESS	17	-1.30635	0.133201	0.498122
TF motif	NF1_Q6_01	256	-1.30571	0.02407	0.499485
GO Biological Process	GOBP_TEMPERATURE_HOMEOSTASIS	169	-1.30429	0.0445434	0.503401
GO Biological Process	GOBP_CHONDROCYTE_DIFFERENTIATION	99	-1.3042	0.0791209	0.50309
microRNA motif	MIR3122	62	-1.3041	0.0952381	0.502879
GO Biological Process	GOBP_REGULATION_OF_DNA_TEMPLATED_TRANSCRIPTION_IN_RESPONSE_TO_STRESS	106	-1.30409	0.0515695	0.502325
GO Cellular Component	GOCC_PROTEIN_LIPID_COMPLEX	30	-1.30408	0.136069	0.501766
GO Biological Process	GOBP_POSITIVE_REGULATION_OF_PRODUCTION_OF_MOLECULAR_MEDIATOR_OF_IMMUNE_RESPONSE	91	-1.30394	0.0580645	0.501615
GO Biological Process	GOBP_MUSCLE_ADAPTATION	97	-1.30381	0.064588	0.501443
Hallmark	HALLMARK_INFLAMMATORY_RESPONSE	190	-1.30379	0.012848	0.500928
GO Biological Process	GOBP_B_CELL_APOPTOTIC_PROCESS	23	-1.30352	0.131687	0.50118
GO Biological Process	GOBP_NEGATIVE_REGULATION_OF_LEUKOCYTE_MIGRATION	38	-1.30342	0.114563	0.500854
GO Biological Process	GOBP_NEGATIVE_REGULATION_OF_CELL_CYCLE_G1_S_PHASE_TRANSITION	96	-1.30337	0.0720721	0.500461
WikiPathways pathway	WP_ID_SIGNALING_PATHWAY	16	-1.30299	0.150106	0.501034
GO Biological Process	GOBP_POSITIVE_REGULATION_OF_ISOTYPE_SWITCHING	24	-1.30293	0.150713	0.500629
GO Biological Process	GOBP_ANTIGEN_PROCESSING_AND_PRESENTATION_OF_PEPTIDE_ANTIGEN	173	-1.30269	0.0417582	0.500818
GO Biological Process	GOBP_REGULATION_OF_CHONDROCYTE_DIFFERENTIATION	47	-1.30244	0.111359	0.501044
GO Biological Process	GOBP_REGULATION_OF_ICOSANOID_SECRETION	18	-1.30216	0.135776	0.501335
GO Molecular Function	GOMF_NUCLEOTIDE_RECEPTOR_ACTIVITY	19	-1.30155	0.121649	0.502648
GO Biological Process	GOBP_TUMOR_NECROSIS_FACTOR_MEDIATED_SIGNALING_PATHWAY	154	-1.30091	0.0418502	0.504086
GO Molecular Function	GOMF_MODIFIED_AMINO_ACID_BINDING	82	-1.30065	0.0696629	0.504287
GO Molecular Function	GOMF_RECEPTOR_INHIBITOR_ACTIVITY	27	-1.30044	0.124464	0.504342
GO Biological Process	GOBP_REGULATION_OF_EPITHELIAL_CELL_DIFFERENTIATION	133	-1.30033	0.0634249	0.50413
GO Biological Process	GOBP_VASCULAR_ENDOTHELIAL_GROWTH_FACTOR_PRODUCTION	34	-1.30018	0.106667	0.504073
Reactome pathway	REACTOME_P75_NTR_RECEPTOR_MEDIATED_SIGNALLING	94	-1.30002	0.0617021	0.503985
WikiPathways pathway	WP_STRIATED_MUSCLE_CONTRACTION_PATHWAY	33	-1.29969	0.124748	0.504448
microRNA motif	ACTGAAA_MIR30A3P_MIR30E3P	190	-1.29929	0.0259179	0.505134
Reactome pathway	REACTOME_REGULATION_OF_KIT_SIGNALING	16	-1.2992	0.149378	0.504845
GO Biological Process	GOBP_MHC_CLASS_II_BIOSYNTHETIC_PROCESS	16	-1.2992	0.147436	0.504278
GO Biological Process	GOBP_GLUTAMINE_FAMILY_AMINO_ACID_METABOLIC_PROCESS	69	-1.29916	0.0641026	0.503825
GO Biological Process	GOBP_ANIMAL_ORGAN_REGENERATION	69	-1.29897	0.0696629	0.503842
TF motif	MEF2_02	220	-1.29863	0.0313901	0.504307
GO Biological Process	GOBP_REGULATION_OF_ATP_METABOLIC_PROCESS	106	-1.29795	0.0639269	0.505815
microRNA motif	MIR3117_5P	54	-1.29735	0.093617	0.507088
GO Biological Process	GOBP_RESPONSE_TO_UV_B	15	-1.29727	0.154143	0.506788
GO Biological Process	GOBP_HYDROGEN_PEROXIDE_METABOLIC_PROCESS	46	-1.29663	0.12	0.508286
GO Biological Process	GOBP_TOLL_LIKE_RECEPTOR_SIGNALING_PATHWAY	140	-1.29652	0.0385439	0.508047
PID pathway	PID_PI3KCI_PATHWAY	48	-1.295	0.0978723	0.512097
GO Biological Process	GOBP_NEGATIVE_REGULATION_OF_DNA_DAMAGE_RESPONSE_SIGNAL_TRANSDUCTION_BY_P53_CLASS_MEDIATOR	15	-1.29491	0.176596	0.511814
GO Biological Process	GOBP_REGULATION_OF_POTASSIUM_ION_TRANSMEMBRANE_TRANSPORTER_ACTIVITY	50	-1.2948	0.0995575	0.511607
GO Biological Process	GOBP_NATURAL_KILLER_CELL_DIFFERENTIATION	17	-1.29467	0.148374	0.511412
GO Molecular Function	GOMF_HSP90_PROTEIN_BINDING	39	-1.29459	0.121795	0.511096
Reactome pathway	REACTOME_ANTIGEN_PROCESSING_CROSS_PRESENTATION	96	-1.29453	0.0706402	0.510743
GO Biological Process	GOBP_N_ACETYLGLUCOSAMINE_METABOLIC_PROCESS	18	-1.29403	0.146881	0.511732
microRNA motif	MIR4424	116	-1.29351	0.0521921	0.512743
KEGG pathway	KEGG_CYSTEINE_AND_METHIONINE_METABOLISM	31	-1.29328	0.1258	0.512952
GO Biological Process	GOBP_ARACHIDONIC_ACID_SECRETION	28	-1.29271	0.126316	0.514193
GO Biological Process	GOBP_PROSTAGLANDIN_TRANSPORT	17	-1.29265	0.147844	0.513819
Reactome pathway	REACTOME_SIGNALING_BY_NOTCH4	76	-1.29246	0.081448	0.513844
GO Biological Process	GOBP_MITOTIC_CELL_CYCLE_ARREST	16	-1.29196	0.144033	0.514942
GO Biological Process	GOBP_REGULATION_OF_INTRINSIC_APOPTOTIC_SIGNALING_PATHWAY_IN_RESPONSE_TO_DNA_DAMAGE	35	-1.29145	0.12474	0.515898
GO Biological Process	GOBP_CALCIUM_DEPENDENT_CELL_CELL_ADHESION_VIA_PLASMA_MEMBRANE_CELL_ADHESION_MOLECULES	39	-1.29085	0.145161	0.517284
PID pathway	PID_EPO_PATHWAY	33	-1.2902	0.115556	0.518867
GO Molecular Function	GOMF_SOLUTE_CATION_SYMPORTER_ACTIVITY	98	-1.29006	0.0688935	0.518705
GO Biological Process	GOBP_NUCLEOBASE_CONTAINING_SMALL_MOLECULE_CATABOLIC_PROCESS	41	-1.29006	0.106776	0.518164
GO Biological Process	GOBP_POSITIVE_REGULATION_OF_ALPHA_BETA_T_CELL_PROLIFERATION	18	-1.28993	0.148707	0.518005
GO Molecular Function	GOMF_BASIC_AMINO_ACID_TRANSMEMBRANE_TRANSPORTER_ACTIVITY	16	-1.28963	0.168122	0.518413
GO Biological Process	GOBP_REGULATION_OF_HAIR_CYCLE	26	-1.28918	0.147752	0.519185
GO Biological Process	GOBP_BLOOD_VESSEL_ENDOTHELIAL_CELL_PROLIFERATION_INVOLVED_IN_SPROUTING_ANGIOGENESIS	22	-1.28889	0.144351	0.519562
Reactome pathway	REACTOME_O_LINKED_GLYCOSYLATION	102	-1.28882	0.0894309	0.519228
GO Biological Process	GOBP_MYELOID_LEUKOCYTE_CYTOKINE_PRODUCTION	25	-1.28868	0.136179	0.519118
GO Biological Process	GOBP_PEPTIDYL_TYROSINE_MODIFICATION	351	-1.28854	0.015625	0.519055
Hallmark	HALLMARK_COMPLEMENT	179	-1.28846	0.0404494	0.518774
GO Molecular Function	GOMF_MRNA_5_UTR_BINDING	22	-1.28831	0.14553	0.518701
TF motif	YGTCCTTGR_UNKNOWN	92	-1.28819	0.0793991	0.518515
GO Biological Process	GOBP_PLASMA_MEMBRANE_FUSION	21	-1.28794	0.134066	0.518698
GO Biological Process	GOBP_NEGATIVE_REGULATION_OF_EXOCYTOSIS	26	-1.2875	0.139293	0.519489
Reactome pathway	REACTOME_MAPK_TARGETS_NUCLEAR_EVENTS_MEDIATED_BY_MAP_KINASES	31	-1.28687	0.127615	0.520913
GO Molecular Function	GOMF_PROTEIN_PHOSPHATASE_1_BINDING	27	-1.28684	0.114108	0.520431
GO Biological Process	GOBP_RETINOIC_ACID_METABOLIC_PROCESS	22	-1.28679	0.121399	0.520052
GO Biological Process	GOBP_REGULATION_OF_EXTRINSIC_APOPTOTIC_SIGNALING_PATHWAY_IN_ABSENCE_OF_LIGAND	38	-1.28629	0.114471	0.521078
TF motif	CEBP_01	259	-1.28583	0.0425	0.52197
microRNA motif	MIR6891_5P	110	-1.28561	0.068	0.522167
TF motif	LHX3_TARGET_GENES	26	-1.28513	0.134737	0.523137
GO Biological Process	GOBP_REGULATION_OF_PATTERN_RECOGNITION_RECEPTOR_SIGNALING_PATHWAY	89	-1.28498	0.0766045	0.523042
GO Biological Process	GOBP_POSITIVE_REGULATION_OF_METAPHASE_ANAPHASE_TRANSITION_OF_CELL_CYCLE	15	-1.28486	0.155983	0.522896
GO Molecular Function	GOMF_KINASE_ACTIVATOR_ACTIVITY	78	-1.28472	0.0913044	0.522792
GO Cellular Component	GOCC_EXTERNAL_SIDE_OF_PLASMA_MEMBRANE	275	-1.2846	0.0207852	0.522669
GO Biological Process	GOBP_NEGATIVE_REGULATION_OF_CELL_CYCLE_PROCESS	310	-1.28449	0.0202247	0.52245
GO Biological Process	GOBP_PHOSPHATIDYLETHANOLAMINE_METABOLIC_PROCESS	28	-1.28412	0.140845	0.523054
GO Biological Process	GOBP_REGULATION_OF_NUCLEAR_DIVISION	128	-1.28372	0.0720721	0.523805
GO Biological Process	GOBP_T_CELL_MEDIATED_IMMUNITY	77	-1.28322	0.0762712	0.524891
microRNA motif	MIR924	50	-1.28276	0.114823	0.525822
microRNA motif	MIR6817_3P	209	-1.28148	0.0289855	0.529494
PID pathway	PID_CASPASE_PATHWAY	49	-1.28136	0.145263	0.529335
TF motif	GGARNTKYCCA_UNKNOWN	74	-1.28126	0.105155	0.529102
GO Biological Process	GOBP_RESPONSE_TO_INTERLEUKIN_12	45	-1.2812	0.111359	0.528736
GO Cellular Component	GOCC_LATE_ENDOSOME	255	-1.28102	0.0347222	0.52879
GO Cellular Component	GOCC_LUMENAL_SIDE_OF_ENDOPLASMIC_RETICULUM_MEMBRANE	17	-1.28099	0.166311	0.528336
WikiPathways pathway	WP_SELECTIVE_EXPRESSION_OF_CHEMOKINE_RECEPTORS_DURING_TCELL_POLARIZATION	28	-1.28099	0.116129	0.527798
GO Biological Process	GOBP_REGULATION_OF_REACTIVE_OXYGEN_SPECIES_METABOLIC_PROCESS	169	-1.28027	0.0436681	0.529648
microRNA motif	MIR8052	42	-1.28003	0.146552	0.529842
GO Biological Process	GOBP_REGULATION_OF_PLATELET_AGGREGATION	18	-1.27997	0.159919	0.529448
GO Biological Process	GOBP_REGULATION_OF_CALCIUM_MEDIATED_SIGNALING	61	-1.27961	0.106838	0.53006
GO Biological Process	GOBP_CELLULAR_RESPONSE_TO_PEPTIDE	367	-1.27956	0.018648	0.529642
Reactome pathway	REACTOME_INTERLEUKIN_3_INTERLEUKIN_5_AND_GM_CSF_SIGNALING	45	-1.27929	0.131403	0.529945
TF motif	RGAANNTTC_HSF1_01	424	-1.27921	0.00649351	0.529658
Reactome pathway	REACTOME_ABERRANT_REGULATION_OF_MITOTIC_G1_S_TRANSITION_IN_CANCER_DUE_TO_RB1_DEFECTS	16	-1.27825	0.170478	0.532179
microRNA motif	MIR4521	69	-1.27823	0.110883	0.531703
KEGG pathway	KEGG_HISTIDINE_METABOLISM	27	-1.27764	0.120833	0.532985
TF motif	ZNF746_TARGET_GENES	61	-1.27717	0.100223	0.534007
GO Biological Process	GOBP_NEGATIVE_REGULATION_OF_INTRINSIC_APOPTOTIC_SIGNALING_PATHWAY_IN_RESPONSE_TO_DNA_DAMAGE	29	-1.27712	0.159574	0.5336
GO Cellular Component	GOCC_ACROSOMAL_VESICLE	107	-1.27699	0.0537634	0.533457
Reactome pathway	REACTOME_TNFR2_NON_CANONICAL_NF_KB_PATHWAY	94	-1.27658	0.0759219	0.534228
WikiPathways pathway	WP_NRF2ARE_REGULATION	21	-1.27645	0.150515	0.534129
GO Biological Process	GOBP_POSITIVE_REGULATION_OF_FAT_CELL_DIFFERENTIATION	61	-1.27643	0.0922432	0.533607
GO Biological Process	GOBP_POSITIVE_REGULATION_OF_NUCLEAR_DIVISION	55	-1.27635	0.091314	0.533326
microRNA motif	MIR4657	68	-1.27517	0.0911063	0.536655
Reactome pathway	REACTOME_G_ALPHA_Q_SIGNALLING_EVENTS	206	-1.27317	0.0318907	0.542716
microRNA motif	MIR376A_5P	56	-1.27311	0.112224	0.542353
Reactome pathway	REACTOME_TRANSCRIPTIONAL_REGULATION_BY_RUNX1	204	-1.27265	0.0454545	0.543299
GO Biological Process	GOBP_CELLULAR_RESPONSE_TO_INSULIN_STIMULUS	217	-1.27258	0.0502183	0.542965
microRNA motif	MIR4677_3P	113	-1.27254	0.0765766	0.542522
GO Biological Process	GOBP_REGULATION_OF_OLIGODENDROCYTE_DIFFERENTIATION	37	-1.27246	0.116228	0.542248
microRNA motif	MIR8057	81	-1.27244	0.0976645	0.541757
GO Biological Process	GOBP_INTRINSIC_APOPTOTIC_SIGNALING_PATHWAY_IN_RESPONSE_TO_ENDOPLASMIC_RETICULUM_STRESS	57	-1.27236	0.127803	0.541486
GO Biological Process	GOBP_MODULATION_OF_PROCESS_OF_OTHER_ORGANISM	104	-1.27221	0.0717489	0.541407
TF motif	HNF1_01	225	-1.27206	0.0460829	0.541331
GO Biological Process	GOBP_STRESS_GRANULE_ASSEMBLY	22	-1.2719	0.158351	0.541318
microRNA motif	MIR6073	98	-1.27153	0.0764331	0.541993
Reactome pathway	REACTOME_EFFECTS_OF_PIP2_HYDROLYSIS	27	-1.27152	0.139918	0.541453
WikiPathways pathway	WP_MAJOR_RECEPTORS_TARGETED_BY_EPINEPHRINE_AND_NOREPINEPHRINE	15	-1.27144	0.167742	0.541176
GO Biological Process	GOBP_RESPONSE_TO_VITAMIN	83	-1.27114	0.0792291	0.541547
microRNA motif	MIR3123	239	-1.27094	0.0449173	0.541676
microRNA motif	MIR5585_5P	118	-1.27079	0.062635	0.541641
TF motif	TTGCWCAAY_CEBPB_02	61	-1.27068	0.0909091	0.541485
GO Biological Process	GOBP_CELL_CHEMOTAXIS	249	-1.27039	0.0298165	0.541833
microRNA motif	MIR3914	47	-1.27012	0.117391	0.542155
microRNA motif	MIR6804_3P	94	-1.27012	0.0849257	0.541614
WikiPathways pathway	WP_UREA_CYCLE_AND_METABOLISM_OF_AMINO_GROUPS	21	-1.27009	0.155702	0.541151
GO Biological Process	GOBP_TOLL_LIKE_RECEPTOR_9_SIGNALING_PATHWAY	23	-1.26998	0.155279	0.540991
PID pathway	PID_NFKAPPAB_ATYPICAL_PATHWAY	17	-1.26929	0.163265	0.542738
GO Biological Process	GOBP_POSITIVE_REGULATION_OF_CALCIUM_ION_TRANSPORT	105	-1.26894	0.0568182	0.54335
GO Biological Process	GOBP_NEURAL_CREST_CELL_MIGRATION	55	-1.26879	0.111872	0.543348
microRNA motif	TGCAAAC_MIR452	101	-1.26805	0.0865801	0.545238
GO Cellular Component	GOCC_HIGH_DENSITY_LIPOPROTEIN_PARTICLE	19	-1.26793	0.178649	0.545069
GO Biological Process	GOBP_REGULATION_OF_INTRINSIC_APOPTOTIC_SIGNALING_PATHWAY_BY_P53_CLASS_MEDIATOR	23	-1.26766	0.16383	0.545383
Reactome pathway	REACTOME_RHOJ_GTPASE_CYCLE	52	-1.26757	0.115385	0.545149
GO Biological Process	GOBP_NEGATIVE_REGULATION_OF_REGULATED_SECRETORY_PATHWAY	17	-1.26714	0.186583	0.546015
GO Cellular Component	GOCC_PHOSPHATASE_COMPLEX	47	-1.26668	0.116803	0.54696
GO Biological Process	GOBP_FORELIMB_MORPHOGENESIS	36	-1.26571	0.145492	0.549063
TF motif	RSRFC4_01	237	-1.26571	0.0283688	0.549612
GO Biological Process	GOBP_POSITIVE_REGULATION_OF_INTERLEUKIN_6_PRODUCTION	78	-1.2649	0.0859031	0.551175
GO Biological Process	GOBP_EPIDERMAL_GROWTH_FACTOR_RECEPTOR_SIGNALING_PATHWAY	117	-1.26484	0.0695067	0.550828
GO Biological Process	GOBP_MITOTIC_G1_S_TRANSITION_CHECKPOINT	59	-1.26447	0.0901288	0.551553
Reactome pathway	REACTOME_RAC3_GTPASE_CYCLE	92	-1.26409	0.0914894	0.552266
Reactome pathway	REACTOME_INFLUENZA_INFECTION	123	-1.26401	0.0764331	0.55197
GO Molecular Function	GOMF_OXYGEN_BINDING	27	-1.26381	0.159596	0.552126
WikiPathways pathway	WP_LUNG_FIBROSIS	55	-1.2636	0.10664	0.552231
GO Biological Process	GOBP_HYDROGEN_PEROXIDE_BIOSYNTHETIC_PROCESS	15	-1.26352	0.163306	0.551977
GO Biological Process	GOBP_EMBRYONIC_PATTERN_SPECIFICATION	60	-1.26328	0.0993072	0.552204
microRNA motif	MIR200C_5P	58	-1.26322	0.12035	0.551855
GO Biological Process	GOBP_REGULATION_OF_ERBB_SIGNALING_PATHWAY	90	-1.26289	0.0833333	0.552419
microRNA motif	MIR2392	66	-1.26278	0.12931	0.552272
GO Biological Process	GOBP_POSITIVE_REGULATION_OF_MACROPHAGE_MIGRATION	23	-1.26258	0.146552	0.552437
GO Biological Process	GOBP_CYTOSOLIC_CALCIUM_ION_TRANSPORT	158	-1.26233	0.0643777	0.552667
microRNA motif	MIR431_5P	57	-1.26018	0.113924	0.559264
GO Biological Process	GOBP_CELL_SURFACE_RECEPTOR_SIGNALING_PATHWAY_INVOLVED_IN_HEART_DEVELOPMENT	28	-1.26013	0.183585	0.558873
microRNA motif	MIR935	112	-1.26013	0.0945378	0.558339
GO Molecular Function	GOMF_ODORANT_BINDING	76	-1.2597	0.0911063	0.55924
GO Cellular Component	GOCC_PIGMENT_GRANULE	104	-1.25961	0.0817757	0.558949
GO Biological Process	GOBP_POSITIVE_REGULATION_OF_MRNA_METABOLIC_PROCESS	78	-1.25938	0.106904	0.559209
microRNA motif	GGTAACC_MIR4095P	31	-1.25884	0.136821	0.560387
Hallmark	HALLMARK_E2F_TARGETS	195	-1.25819	0.0318907	0.562053
GO Biological Process	GOBP_REGULATION_OF_DEFENSE_RESPONSE_TO_VIRUS_BY_VIRUS	28	-1.25791	0.153684	0.562453
KEGG pathway	KEGG_SYSTEMIC_LUPUS_ERYTHEMATOSUS	91	-1.25763	0.105832	0.562893
GO Biological Process	GOBP_T_CELL_HOMEOSTASIS	33	-1.25718	0.151452	0.563862
microRNA motif	MIR4740_5P	65	-1.25686	0.120654	0.564344
GO Biological Process	GOBP_REGULATION_OF_FAT_CELL_DIFFERENTIATION	124	-1.25676	0.0757238	0.564119
GO Cellular Component	GOCC_MICROTUBULE_PLUS_END	20	-1.25619	0.172043	0.565507
GO Biological Process	GOBP_T_CELL_DIFFERENTIATION_IN_THYMUS	72	-1.25607	0.0817757	0.56537
Reactome pathway	REACTOME_FOXO_MEDIATED_TRANSCRIPTION_OF_OXIDATIVE_STRESS_METABOLIC_AND_NEURONAL_GENES	30	-1.25595	0.141649	0.565293
GO Biological Process	GOBP_NEGATIVE_REGULATION_OF_LIPID_TRANSPORT	31	-1.25586	0.14902	0.565067
GO Biological Process	GOBP_REGULATION_OF_GLIAL_CELL_DIFFERENTIATION	65	-1.2554	0.130621	0.566103
microRNA motif	MIR10522_5P	227	-1.25437	0.0351648	0.569046
microRNA motif	MIR224_3P	168	-1.25374	0.0588235	0.570567
GO Biological Process	GOBP_POSITIVE_REGULATION_OF_SKELETAL_MUSCLE_TISSUE_DEVELOPMENT	18	-1.2531	0.153543	0.572124
GO Biological Process	GOBP_MITOTIC_SPINDLE_ORGANIZATION	112	-1.25304	0.0669643	0.571774
TF motif	CCAWWNAAGG_SRF_Q4	81	-1.25291	0.107527	0.571674
GO Biological Process	GOBP_NOREPINEPHRINE_TRANSPORT	23	-1.25218	0.181435	0.573638
GO Biological Process	GOBP_NEGATIVE_REGULATION_OF_EPITHELIAL_CELL_PROLIFERATION	118	-1.25199	0.110294	0.573761
microRNA motif	MIR4700_3P	92	-1.25193	0.0864745	0.573419
Reactome pathway	REACTOME_MISCELLANEOUS_TRANSPORT_AND_BINDING_EVENTS	25	-1.25169	0.162	0.573681
microRNA motif	MIR522_3P	166	-1.25161	0.0615034	0.573391
GO Cellular Component	GOCC_LUMENAL_SIDE_OF_MEMBRANE	24	-1.25152	0.163708	0.573152
microRNA motif	MIR3692_5P	138	-1.25086	0.0873181	0.574904
GO Biological Process	GOBP_REGULATION_OF_NUCLEAR_TRANSCRIBED_MRNA_CATABOLIC_PROCESS_DEADENYLATION_DEPENDENT_DECAY	17	-1.25071	0.191209	0.574863
microRNA motif	MIR8064	78	-1.25052	0.0956341	0.574945
GO Biological Process	GOBP_POSITIVE_REGULATION_OF_CHEMOTAXIS	126	-1.25045	0.0711297	0.574648
GO Biological Process	GOBP_STRIATED_MUSCLE_ADAPTATION	41	-1.24966	0.128049	0.57681
GO Biological Process	GOBP_REGULATION_OF_CARTILAGE_DEVELOPMENT	63	-1.24963	0.121622	0.576349
TF motif	NKX61_01	223	-1.24948	0.0443038	0.576325
GO Biological Process	GOBP_INTRINSIC_APOPTOTIC_SIGNALING_PATHWAY_BY_P53_CLASS_MEDIATOR	68	-1.24916	0.0857788	0.576918
GO Biological Process	GOBP_ANTIGEN_PROCESSING_AND_PRESENTATION_OF_PEPTIDE_OR_POLYSACCHARIDE_ANTIGEN_VIA_MHC_CLASS_II	92	-1.24896	0.0935412	0.577114
microRNA motif	MIR4300	57	-1.24893	0.11828	0.576665
microRNA motif	MIR8078	26	-1.24889	0.170886	0.576215
TF motif	AML_Q6	256	-1.24856	0.0482456	0.576814
PID pathway	PID_IL12_2PATHWAY	59	-1.24843	0.125	0.576747
Reactome pathway	REACTOME_LEISHMANIA_INFECTION	236	-1.24806	0.0483871	0.577467
GO Biological Process	GOBP_RESPONSE_TO_INTERLEUKIN_1	176	-1.24804	0.0770975	0.576974
GO Biological Process	GOBP_NEGATIVE_REGULATION_OF_VIRAL_PROCESS	68	-1.24779	0.10387	0.577304
GO Biological Process	GOBP_FERTILIZATION	165	-1.24768	0.0696629	0.577117
GO Cellular Component	GOCC_RIBOSOME	185	-1.24695	0.0644444	0.579137
Reactome pathway	REACTOME_PURINE_CATABOLISM	16	-1.2469	0.184486	0.578761
GO Biological Process	GOBP_NEGATIVE_REGULATION_OF_SMOOTH_MUSCLE_CELL_PROLIFERATION	40	-1.24649	0.162447	0.57962
GO Biological Process	GOBP_GLYCOLIPID_BIOSYNTHETIC_PROCESS	65	-1.24645	0.112554	0.579203
GO Biological Process	GOBP_POSITIVE_REGULATION_OF_REGULATED_SECRETORY_PATHWAY	47	-1.2464	0.149893	0.57885
GO Biological Process	GOBP_INTEGRATED_STRESS_RESPONSE_SIGNALING	26	-1.24627	0.158537	0.578749
GO Biological Process	GOBP_POSITIVE_REGULATION_OF_DNA_RECOMBINATION	41	-1.24616	0.136364	0.578562
GO Biological Process	GOBP_DOPAMINE_METABOLIC_PROCESS	35	-1.24579	0.15304	0.579325
microRNA motif	MIR4322	36	-1.24533	0.15304	0.580383
microRNA motif	MIR759	59	-1.2452	0.14135	0.580259
microRNA motif	MIR26B_3P	100	-1.24515	0.108742	0.57992
Reactome pathway	REACTOME_ACYL_CHAIN_REMODELLING_OF_PI	16	-1.2451	0.183333	0.579583
WikiPathways pathway	WP_TLR4_SIGNALING_AND_TOLERANCE	26	-1.24499	0.164271	0.579472
GO Molecular Function	GOMF_SIALYLTRANSFERASE_ACTIVITY	21	-1.24498	0.17759	0.578969
GO Biological Process	GOBP_NEGATIVE_REGULATION_OF_VIRAL_GENOME_REPLICATION	38	-1.24482	0.159596	0.57901
GO Biological Process	GOBP_POSITIVE_REGULATION_OF_CATABOLIC_PROCESS	422	-1.24447	0.0249433	0.579619
GO Biological Process	GOBP_ENAMEL_MINERALIZATION	15	-1.24428	0.2079	0.57978
microRNA motif	MIR3173_3P	93	-1.24424	0.0947581	0.579377
WikiPathways pathway	WP_SPINAL_CORD_INJURY	108	-1.24375	0.0932203	0.580488
GO Biological Process	GOBP_REGULATION_OF_PROTEIN_AUTOPHOSPHORYLATION	42	-1.24366	0.143469	0.580274
microRNA motif	MIR656_5P	32	-1.24279	0.154167	0.582684
GO Biological Process	GOBP_REGULATION_OF_CALCIUM_ION_TRANSPORT_INTO_CYTOSOL	82	-1.24246	0.121277	0.58326
Reactome pathway	REACTOME_STRIATED_MUSCLE_CONTRACTION	32	-1.24241	0.143451	0.582879
Reactome pathway	REACTOME_FANCONI_ANEMIA_PATHWAY	33	-1.24236	0.162218	0.582516
Hallmark	HALLMARK_CHOLESTEROL_HOMEOSTASIS	71	-1.24235	0.101266	0.582029
GO Biological Process	GOBP_POSITIVE_REGULATION_OF_MAP_KINASE_ACTIVITY	220	-1.24225	0.0526316	0.581848
GO Cellular Component	GOCC_SPINDLE_MIDZONE	32	-1.24202	0.159737	0.582119
GO Biological Process	GOBP_CELLULAR_RESPONSE_TO_CORTICOSTEROID_STIMULUS	58	-1.24202	0.136364	0.581605
TF motif	PAX2_01	50	-1.24189	0.132159	0.581541
GO Biological Process	GOBP_GAMMA_DELTA_T_CELL_ACTIVATION	16	-1.24168	0.194389	0.581728
microRNA motif	MIR12116	55	-1.24168	0.141612	0.581201
microRNA motif	ATGTACA_MIR493	305	-1.24161	0.0280778	0.580899
GO Biological Process	GOBP_CALCIUM_ION_IMPORT_INTO_CYTOSOL	21	-1.24154	0.205645	0.580608
BioCarta pathway	BIOCARTA_IL12_PATHWAY	19	-1.24149	0.173077	0.580244
Reactome pathway	REACTOME_CELL_DEATH_SIGNALLING_VIA_NRAGE_NRIF_AND_NADE	73	-1.24079	0.133188	0.582114
BioCarta pathway	BIOCARTA_IL6_PATHWAY	21	-1.24064	0.207343	0.582156
GO Biological Process	GOBP_NEGATIVE_REGULATION_OF_ATP_METABOLIC_PROCESS	25	-1.24014	0.185859	0.58332
GO Biological Process	GOBP_ANOIKIS	29	-1.23994	0.173196	0.583518
GO Biological Process	GOBP_NECROPTOTIC_PROCESS	36	-1.23976	0.127563	0.583583
KEGG pathway	KEGG_VIRAL_MYOCARDITIS	57	-1.23963	0.137856	0.58351
microRNA motif	MIR4749_3P	52	-1.23952	0.139013	0.583358
microRNA motif	MIR1261	81	-1.23901	0.118896	0.584633
GO Molecular Function	GOMF_ACTIVATING_TRANSCRIPTION_FACTOR_BINDING	73	-1.23892	0.118952	0.584425
Reactome pathway	REACTOME_NUCLEOTIDE_BINDING_DOMAIN_LEUCINE_RICH_REPEAT_CONTAINING_RECEPTOR_NLR_SIGNALING_PATHWAYS	54	-1.23865	0.141104	0.584838
microRNA motif	MIR106A_3P	100	-1.23854	0.118162	0.584684
GO Biological Process	GOBP_N_GLYCAN_PROCESSING	19	-1.23852	0.187891	0.584224
GO Biological Process	GOBP_REGULATION_OF_VIRAL_LIFE_CYCLE	120	-1.23845	0.0991379	0.583934
TF motif	ATF3_Q6	240	-1.23841	0.0461216	0.583564
WikiPathways pathway	WP_RESISTIN_AS_A_REGULATOR_OF_INFLAMMATION	32	-1.23834	0.158763	0.58325
microRNA motif	MIR1278	56	-1.23767	0.120408	0.585021
GO Biological Process	GOBP_AMELOGENESIS	22	-1.23724	0.176113	0.58591
microRNA motif	MIR5194	35	-1.23689	0.166667	0.586628
microRNA motif	MIR4450	68	-1.23656	0.12931	0.587271
GO Biological Process	GOBP_RETINA_MORPHOGENESIS_IN_CAMERA_TYPE_EYE	57	-1.23647	0.141053	0.587049
microRNA motif	MIR3614_3P	59	-1.23623	0.138829	0.587393
GO Biological Process	GOBP_VASCULAR_TRANSPORT	88	-1.2361	0.108597	0.587298
microRNA motif	MIR4425	83	-1.23609	0.102941	0.586789
GO Biological Process	GOBP_OSTEOBLAST_PROLIFERATION	29	-1.23601	0.152838	0.586545
GO Biological Process	GOBP_REGULATION_OF_MICROGLIAL_CELL_ACTIVATION	17	-1.2359	0.204255	0.586406
GO Molecular Function	GOMF_CARBOXYLIC_ACID_BINDING	159	-1.23582	0.0922747	0.58615
TF motif	STAT6_02	246	-1.23532	0.0452489	0.587335
GO Molecular Function	GOMF_IMMUNE_RECEPTOR_ACTIVITY	116	-1.2351	0.0985325	0.587616
GO Biological Process	GOBP_RESPONSE_TO_PEPTIDE	492	-1.23486	0.0119332	0.587905
GO Biological Process	GOBP_REGULATION_OF_DNA_BINDING_TRANSCRIPTION_FACTOR_ACTIVITY	396	-1.2345	0.0295455	0.588621
KEGG pathway	KEGG_ERBB_SIGNALING_PATHWAY	86	-1.23438	0.110417	0.588486
GO Biological Process	GOBP_NEGATIVE_REGULATION_OF_SIGNAL_TRANSDUCTION_BY_P53_CLASS_MEDIATOR	28	-1.23414	0.176596	0.588796
microRNA motif	MIR6506_5P	88	-1.23399	0.0973451	0.588759
GO Biological Process	GOBP_POSITIVE_REGULATION_OF_DNA_BINDING_TRANSCRIPTION_FACTOR_ACTIVITY	250	-1.23389	0.0592255	0.588568
GO Biological Process	GOBP_MYOBLAST_FUSION	37	-1.23386	0.148936	0.588167
WikiPathways pathway	WP_PHOTODYNAMIC_THERAPYINDUCED_NFE2L2_NRF2_SURVIVAL_SIGNALING	22	-1.23348	0.186047	0.58896
GO Biological Process	GOBP_ACTIVATION_OF_INNATE_IMMUNE_RESPONSE	123	-1.2334	0.0915332	0.588699
microRNA motif	MIR548AH_5P	335	-1.23303	0.0343249	0.589476
WikiPathways pathway	WP_MELATONIN_METABOLISM_AND_EFFECTS	30	-1.23298	0.170431	0.589132
GO Biological Process	GOBP_SUPEROXIDE_ANION_GENERATION	33	-1.23284	0.169811	0.58906
GO Biological Process	GOBP_REGULATION_OF_MONOOXYGENASE_ACTIVITY	53	-1.23276	0.135354	0.588835
WikiPathways pathway	WP_RAS_AND_BRADYKININ_PATHWAYS_IN_COVID19	26	-1.23265	0.196242	0.588681
TF motif	HMX1_01	42	-1.23242	0.164583	0.588937
GO Biological Process	GOBP_MUSCLE_HYPERTROPHY_IN_RESPONSE_TO_STRESS	20	-1.23208	0.182796	0.589533
microRNA motif	MIR4265	37	-1.23199	0.169565	0.589348
microRNA motif	MIR6892_5P	81	-1.23181	0.123173	0.589441
TF motif	ZNF585B_TARGET_GENES	96	-1.23179	0.0997877	0.58902
TF motif	COREBINDINGFACTOR_Q6	256	-1.23151	0.0492958	0.589439
GO Biological Process	GOBP_HIGH_DENSITY_LIPOPROTEIN_PARTICLE_REMODELING	15	-1.23145	0.204691	0.589132
microRNA motif	MIR4790_3P	82	-1.23134	0.0973085	0.589046
Reactome pathway	REACTOME_REGULATION_OF_BETA_CELL_DEVELOPMENT	39	-1.23118	0.170626	0.589057
Reactome pathway	REACTOME_NUCLEAR_SIGNALING_BY_ERBB4	31	-1.23115	0.161017	0.588644
WikiPathways pathway	WP_ARYL_HYDROCARBON_RECEPTOR_PATHWAY	40	-1.23106	0.175869	0.588444
GO Biological Process	GOBP_REGULATION_OF_CD8_POSITIVE_ALPHA_BETA_T_CELL_ACTIVATION	16	-1.22987	0.186613	0.592079
TF motif	P53_DECAMER_Q2	246	-1.22962	0.0651685	0.59241
GO Biological Process	GOBP_CELLULAR_PROCESS_INVOLVED_IN_REPRODUCTION_IN_MULTICELLULAR_ORGANISM	315	-1.22953	0.026253	0.592218
GO Biological Process	GOBP_POSITIVE_REGULATION_OF_RHO_PROTEIN_SIGNAL_TRANSDUCTION	31	-1.22924	0.193347	0.592719
GO Biological Process	GOBP_REGULATION_OF_SUPEROXIDE_METABOLIC_PROCESS	26	-1.22911	0.157895	0.592631
microRNA motif	MIR485_5P	135	-1.22901	0.0838852	0.592495
GO Biological Process	GOBP_PROTEIN_LOCALIZATION_TO_KINETOCHORE	19	-1.22874	0.185859	0.592914
Reactome pathway	REACTOME_METABOLISM_OF_AMINE_DERIVED_HORMONES	17	-1.22872	0.200828	0.592488
GO Biological Process	GOBP_REGULATION_OF_BIOLOGICAL_PROCESS_INVOLVED_IN_SYMBIOTIC_INTERACTION	167	-1.22871	0.0659575	0.592023
GO Biological Process	GOBP_REGENERATION	176	-1.22796	0.08061	0.594134
GO Biological Process	GOBP_OVULATION_CYCLE_PROCESS	43	-1.22796	0.143777	0.593622
GO Biological Process	GOBP_REGULATION_OF_MITOCHONDRIAL_MEMBRANE_POTENTIAL	63	-1.22775	0.155056	0.593833
Reactome pathway	REACTOME_FLT3_SIGNALING	37	-1.22757	0.178261	0.593997
TF motif	COMP1_01	108	-1.22704	0.0912863	0.59524
KEGG pathway	KEGG_GLUTATHIONE_METABOLISM	43	-1.22668	0.143451	0.596001
GO Biological Process	GOBP_CILIUM_OR_FLAGELLUM_DEPENDENT_CELL_MOTILITY	115	-1.2264	0.111111	0.596513
microRNA motif	MIR6769A_3P	19	-1.22624	0.195652	0.596551
GO Biological Process	GOBP_REGULATION_OF_DNA_RECOMBINATION	92	-1.2258	0.104925	0.597638
BioCarta pathway	BIOCARTA_ECM_PATHWAY	19	-1.2247	0.186583	0.601003
microRNA motif	MIR4717_3P	71	-1.22455	0.136268	0.601043
Hallmark	HALLMARK_MITOTIC_SPINDLE	194	-1.22451	0.0520362	0.600655
GO Cellular Component	GOCC_EXON_EXON_JUNCTION_COMPLEX	17	-1.22442	0.193939	0.600447
GO Biological Process	GOBP_SKELETAL_MUSCLE_CELL_DIFFERENTIATION	62	-1.22428	0.150442	0.600479
microRNA motif	LET_7A_2_3P	270	-1.22412	0.0393013	0.600536
GO Biological Process	GOBP_NEGATIVE_REGULATION_OF_INTERLEUKIN_10_PRODUCTION	17	-1.22377	0.188797	0.601265
microRNA motif	MIR1908_5P	15	-1.22351	0.192229	0.601687
GO Biological Process	GOBP_NEGATIVE_REGULATION_OF_ENDOTHELIAL_CELL_PROLIFERATION	40	-1.22344	0.171937	0.601415
microRNA motif	MIR217_5P	176	-1.22322	0.0934783	0.601678
TF motif	TBP_01	227	-1.22297	0.0630435	0.602054
microRNA motif	MIR3924	307	-1.22278	0.036036	0.602203
GO Biological Process	GOBP_NEGATIVE_REGULATION_OF_CALCIUM_MEDIATED_SIGNALING	18	-1.22274	0.183369	0.601877
Reactome pathway	REACTOME_TRANSCRIPTIONAL_REGULATION_BY_VENTX	37	-1.22268	0.156379	0.601573
GO Biological Process	GOBP_REGULATION_OF_NOTCH_SIGNALING_PATHWAY	99	-1.22267	0.147992	0.601101
PID pathway	PID_CDC42_REG_PATHWAY	29	-1.2225	0.192843	0.601205
microRNA motif	MIR512_3P	103	-1.2222	0.113248	0.6017
microRNA motif	MIR154_3P	95	-1.22204	0.133047	0.601802
GO Biological Process	GOBP_MEIOTIC_CELL_CYCLE_PROCESS	179	-1.22171	0.0906921	0.60241
PID pathway	PID_THROMBIN_PAR4_PATHWAY	15	-1.22163	0.195833	0.602201
Hallmark	HALLMARK_KRAS_SIGNALING_UP	197	-1.22125	0.0747863	0.60307
microRNA motif	MIR6809_3P	492	-1.22047	0.037037	0.605296
Reactome pathway	REACTOME_RAF_INDEPENDENT_MAPK1_3_ACTIVATION	23	-1.21993	0.204453	0.606712
KEGG pathway	KEGG_NEUROACTIVE_LIGAND_RECEPTOR_INTERACTION	259	-1.21989	0.0475113	0.606351
microRNA motif	MIR6802_3P	40	-1.21974	0.169492	0.606383
microRNA motif	LET_7G_3P	270	-1.21893	0.0650759	0.608795
GO Molecular Function	GOMF_PHOSPHOPROTEIN_BINDING	84	-1.21892	0.107884	0.608289
microRNA motif	MIR8089	158	-1.21891	0.0886918	0.60783
GO Biological Process	GOBP_POSITIVE_REGULATION_OF_CELL_CYCLE_PROCESS	268	-1.21872	0.0412148	0.607983
microRNA motif	MIR10B_3P	76	-1.2187	0.13834	0.60755
GO Molecular Function	GOMF_CYCLIN_DEPENDENT_PROTEIN_SERINE_THREONINE_KINASE_REGULATOR_ACTIVITY	43	-1.21867	0.165618	0.607116
TF motif	MSX1_01	165	-1.21867	0.113122	0.606634
GO Biological Process	GOBP_ANTIMICROBIAL_HUMORAL_IMMUNE_RESPONSE_MEDIATED_BY_ANTIMICROBIAL_PEPTIDE	44	-1.21733	0.174897	0.610826
microRNA motif	MIR4531	309	-1.21731	0.045977	0.610374
TF motif	AAAYRNCTG_UNKNOWN	352	-1.21721	0.0319635	0.610242
Hallmark	HALLMARK_HYPOXIA	193	-1.21696	0.0660981	0.610605
microRNA motif	MIR4726_5P	98	-1.21671	0.149221	0.611019
Reactome pathway	REACTOME_ION_CHANNEL_TRANSPORT	170	-1.21661	0.0966981	0.610841
GO Molecular Function	GOMF_WW_DOMAIN_BINDING	27	-1.21598	0.177419	0.612668
GO Biological Process	GOBP_PROTEIN_KINASE_C_SIGNALING	29	-1.21593	0.189621	0.612374
Reactome pathway	REACTOME_NGF_STIMULATED_TRANSCRIPTION	39	-1.21587	0.18872	0.612068
GO Molecular Function	GOMF_IONOTROPIC_GLUTAMATE_RECEPTOR_BINDING	22	-1.21547	0.186192	0.613008
WikiPathways pathway	WP_AGERAGE_PATHWAY	65	-1.21532	0.159329	0.613048
TF motif	AP1_Q6	245	-1.21529	0.0727273	0.612656
GO Biological Process	GOBP_ADAPTIVE_THERMOGENESIS	150	-1.21518	0.105155	0.612538
microRNA motif	MIR4297	165	-1.21488	0.0894855	0.613076
PID pathway	PID_ERA_GENOMIC_PATHWAY	62	-1.21432	0.154348	0.614472
microRNA motif	MIR3616_3P	58	-1.21428	0.164211	0.614123
GO Biological Process	GOBP_ZINC_ION_HOMEOSTASIS	27	-1.2142	0.178	0.613876
GO Biological Process	GOBP_EMBRYONIC_HINDLIMB_MORPHOGENESIS	27	-1.21406	0.2	0.613865
microRNA motif	MIR126_5P	432	-1.21399	0.0275229	0.613611
GO Biological Process	GOBP_RESPONSE_TO_INSULIN	266	-1.21397	0.0430622	0.613134
microRNA motif	MIR487A_3P	96	-1.21382	0.117271	0.61318
GO Biological Process	GOBP_POSITIVE_REGULATION_OF_COLD_INDUCED_THERMOGENESIS	96	-1.21381	0.123431	0.612685
microRNA motif	MIR8074	18	-1.21366	0.200401	0.612731
GO Biological Process	GOBP_TYPE_B_PANCREATIC_CELL_PROLIFERATION	20	-1.21352	0.212581	0.612741
GO Molecular Function	GOMF_OXIDOREDUCTASE_ACTIVITY_ACTING_ON_NAD_P_H	86	-1.2134	0.12766	0.61264
GO Biological Process	GOBP_ENDOTHELIUM_DEVELOPMENT	120	-1.21332	0.110609	0.612432
GO Biological Process	GOBP_NUCLEAR_CHROMOSOME_SEGREGATION	254	-1.21319	0.0820046	0.612383
GO Molecular Function	GOMF_G_PROTEIN_COUPLED_AMINE_RECEPTOR_ACTIVITY	41	-1.21254	0.192067	0.614305
GO Biological Process	GOBP_ARGININE_METABOLIC_PROCESS	19	-1.21214	0.225296	0.615261
GO Biological Process	GOBP_THYROID_HORMONE_METABOLIC_PROCESS	25	-1.21214	0.181818	0.61476
GO Biological Process	GOBP_CORTICAL_CYTOSKELETON_ORGANIZATION	56	-1.21197	0.166667	0.614869
Reactome pathway	REACTOME_INOSITOL_PHOSPHATE_METABOLISM	45	-1.21181	0.170341	0.6149
Reactome pathway	REACTOME_C_TYPE_LECTIN_RECEPTORS_CLRS	124	-1.21162	0.110151	0.615047
GO Biological Process	GOBP_POSITIVE_REGULATION_OF_LONG_TERM_SYNAPTIC_POTENTIATION	21	-1.21133	0.215768	0.615578
GO Biological Process	GOBP_CELLULAR_RESPONSE_TO_PEPTIDE_HORMONE_STIMULUS	307	-1.21093	0.0684327	0.616479
Reactome pathway	REACTOME_RHOB_GTPASE_CYCLE	70	-1.21078	0.139831	0.616521
GO Biological Process	GOBP_REGULATION_OF_SMAD_PROTEIN_SIGNAL_TRANSDUCTION	26	-1.21055	0.196937	0.616888
GO Biological Process	GOBP_REGULATION_OF_VASCULAR_ASSOCIATED_SMOOTH_MUSCLE_CELL_PROLIFERATION	48	-1.2103	0.171843	0.617257
TF motif	CEBPB_02	251	-1.20979	0.062645	0.618545
microRNA motif	MIR6509_5P	92	-1.20976	0.12037	0.618138
GO Biological Process	GOBP_NEGATIVE_REGULATION_OF_MYELOID_CELL_DIFFERENTIATION	78	-1.20959	0.138229	0.61822
WikiPathways pathway	WP_CELL_DIFFERENTIATION_INDEX_EXPANDED	19	-1.2094	0.219207	0.618356
TF motif	HSF1_01	256	-1.20934	0.0646651	0.618089
GO Biological Process	GOBP_REGULATION_OF_T_CELL_MEDIATED_IMMUNITY	59	-1.20933	0.149351	0.617636
GO Biological Process	GOBP_DNA_SYNTHESIS_INVOLVED_IN_DNA_REPAIR	50	-1.20901	0.181237	0.618306
microRNA motif	ATACCTC_MIR202	172	-1.2087	0.0886918	0.618928
Reactome pathway	REACTOME_NUCLEAR_EVENTS_KINASE_AND_TRANSCRIPTION_FACTOR_ACTIVATION	61	-1.20868	0.159574	0.618522
microRNA motif	MIR6773_3P	97	-1.20832	0.128035	0.61936
GO Biological Process	GOBP_PEPTIDYL_ASPARAGINE_MODIFICATION	30	-1.20827	0.194323	0.619072
GO Biological Process	GOBP_NEGATIVE_REGULATION_OF_INFLAMMATORY_RESPONSE	119	-1.20815	0.130243	0.619005
GO Biological Process	GOBP_POSITIVE_REGULATION_OF_BIOMINERALIZATION	47	-1.20774	0.175105	0.620021
GO Biological Process	GOBP_NEGATIVE_REGULATION_OF_MYOBLAST_DIFFERENTIATION	24	-1.20762	0.182609	0.620004
GO Biological Process	GOBP_MEMBRANE_PROTEIN_ECTODOMAIN_PROTEOLYSIS	42	-1.20728	0.165272	0.620736
BioCarta pathway	BIOCARTA_TID_PATHWAY	18	-1.20708	0.213992	0.620931
Reactome pathway	REACTOME_G0_AND_EARLY_G1	27	-1.20702	0.206681	0.620668
TF motif	STAT5A_01	248	-1.20694	0.0672646	0.620464
GO Molecular Function	GOMF_ANTIOXIDANT_ACTIVITY	73	-1.20661	0.148847	0.62114
TF motif	ZNF512_TARGET_GENES	319	-1.20636	0.0532407	0.621531
GO Biological Process	GOBP_SPROUTING_ANGIOGENESIS	117	-1.20579	0.119658	0.623155
Reactome pathway	REACTOME_TOLL_LIKE_RECEPTOR_TLR1_TLR2_CASCADE	97	-1.20511	0.0997831	0.625093
microRNA motif	MIR8054	282	-1.20507	0.0640732	0.62474
GO Biological Process	GOBP_NEGATIVE_REGULATION_OF_CELL_CYCLE_PHASE_TRANSITION	231	-1.20502	0.0818584	0.624405
TF motif	OCT1_03	222	-1.20499	0.0743243	0.624021
GO Biological Process	GOBP_POSITIVE_REGULATION_OF_I_KAPPAB_KINASE_NF_KAPPAB_SIGNALING	164	-1.2048	0.107623	0.62424
microRNA motif	MIR4778_3P	230	-1.20467	0.0771028	0.624168
GO Biological Process	GOBP_REGULATION_OF_MEMBRANE_PROTEIN_ECTODOMAIN_PROTEOLYSIS	23	-1.20382	0.203782	0.626777
TF motif	LXR_Q3	75	-1.20344	0.143443	0.627711
GO Biological Process	GOBP_NEGATIVE_REGULATION_OF_NF_KAPPAB_TRANSCRIPTION_FACTOR_ACTIVITY	76	-1.20343	0.146341	0.627231
TF motif	HNF1_Q6	234	-1.20322	0.0737527	0.627512
GO Biological Process	GOBP_REGULATION_OF_MYELOID_CELL_DIFFERENTIATION	222	-1.20321	0.103371	0.627062
GO Biological Process	GOBP_CELLULAR_OXIDANT_DETOXIFICATION	84	-1.20304	0.146288	0.627164
microRNA motif	MIR4690_3P	66	-1.20303	0.151951	0.626721
PID pathway	PID_TAP63_PATHWAY	50	-1.20291	0.172917	0.626674
Reactome pathway	REACTOME_RHO_GTPASES_ACTIVATE_CIT	18	-1.20219	0.221491	0.628805
GO Cellular Component	GOCC_IMMUNOLOGICAL_SYNAPSE	38	-1.20176	0.182222	0.629862
Reactome pathway	REACTOME_TOLL_LIKE_RECEPTOR_9_TLR9_CASCADE	89	-1.20116	0.143167	0.63151
TF motif	TTCYNRGAA_STAT5B_01	322	-1.20094	0.0537383	0.631759
Reactome pathway	REACTOME_CHEMOKINE_RECEPTORS_BIND_CHEMOKINES	45	-1.20068	0.191983	0.632156
GO Biological Process	GOBP_NEUTRAL_AMINO_ACID_TRANSPORT	44	-1.20067	0.168467	0.631726
Reactome pathway	REACTOME_IRON_UPTAKE_AND_TRANSPORT	56	-1.20048	0.159041	0.631957
Reactome pathway	REACTOME_SULFUR_AMINO_ACID_METABOLISM	26	-1.20044	0.167715	0.631567
microRNA motif	MIR1825	152	-1.20042	0.117271	0.631166
microRNA motif	MIR493_5P	437	-1.20035	0.0409207	0.630887
GO Biological Process	GOBP_CATECHOL_CONTAINING_COMPOUND_BIOSYNTHETIC_PROCESS	19	-1.2003	0.2	0.630604
GO Biological Process	GOBP_ER_NUCLEUS_SIGNALING_PATHWAY	52	-1.20028	0.165966	0.630176
GO Biological Process	GOBP_REGULATION_OF_INSULIN_RECEPTOR_SIGNALING_PATHWAY	67	-1.20027	0.158371	0.62972
microRNA motif	MIR7152_5P	231	-1.20015	0.0794702	0.629668
WikiPathways pathway	WP_TGFB_SIGNALING_IN_THYROID_CELLS_FOR_EPITHELIALMESENCHYMAL_TRANSITION	18	-1.19996	0.213531	0.629877
Reactome pathway	REACTOME_GLUTATHIONE_CONJUGATION	28	-1.19994	0.207171	0.629484
TF motif	ALPHACP1_01	243	-1.19984	0.0702948	0.629324
microRNA motif	MIR548M	174	-1.19964	0.11236	0.629641
GO Biological Process	GOBP_NEGATIVE_REGULATION_OF_PROTEIN_TYROSINE_KINASE_ACTIVITY	29	-1.19951	0.182213	0.629607
Reactome pathway	REACTOME_TRANSCRIPTION_OF_E2F_TARGETS_UNDER_NEGATIVE_CONTROL_BY_DREAM_COMPLEX	19	-1.19949	0.224215	0.629213
microRNA motif	ATGCTGG_MIR338	109	-1.19914	0.128692	0.62994
microRNA motif	MIR143_3P_MIR4770	196	-1.19912	0.112527	0.629526
GO Biological Process	GOBP_RESPONSE_TO_GAMMA_RADIATION	50	-1.19912	0.179752	0.629042
GO Cellular Component	GOCC_TRIGLYCERIDE_RICH_PLASMA_LIPOPROTEIN_PARTICLE	17	-1.19904	0.228916	0.628829
GO Biological Process	GOBP_NEPHRON_TUBULE_FORMATION	17	-1.19873	0.231423	0.629468
GO Biological Process	GOBP_TISSUE_REMODELING	154	-1.19861	0.112583	0.629421
Reactome pathway	REACTOME_SIGNALING_BY_CSF3_G_CSF	28	-1.1984	0.218107	0.629723
microRNA motif	MIR324_5P	40	-1.19839	0.185897	0.62927
microRNA motif	MIR3609	338	-1.19835	0.0564334	0.628934
microRNA motif	MIR6884_5P	140	-1.1982	0.12369	0.628967
GO Biological Process	GOBP_HINDLIMB_MORPHOGENESIS	34	-1.19809	0.173913	0.62884
GO Molecular Function	GOMF_L_AMINO_ACID_TRANSMEMBRANE_TRANSPORTER_ACTIVITY	55	-1.19803	0.188841	0.628583
GO Biological Process	GOBP_REACTIVE_OXYGEN_SPECIES_BIOSYNTHETIC_PROCESS	105	-1.19786	0.138889	0.628722
GO Biological Process	GOBP_SERINE_FAMILY_AMINO_ACID_BIOSYNTHETIC_PROCESS	15	-1.19785	0.221557	0.628283
WikiPathways pathway	WP_ERBB_SIGNALING_PATHWAY	89	-1.19762	0.115299	0.628653
GO Biological Process	GOBP_MITOTIC_NUCLEAR_DIVISION	280	-1.19707	0.0555556	0.630178
GO Molecular Function	GOMF_SH3_DOMAIN_BINDING	124	-1.19695	0.128631	0.63014
Reactome pathway	REACTOME_HYALURONAN_METABOLISM	17	-1.19609	0.258264	0.63271
GO Biological Process	GOBP_NEGATIVE_REGULATION_OF_AMYLOID_PRECURSOR_PROTEIN_CATABOLIC_PROCESS	19	-1.19607	0.219089	0.632287
GO Biological Process	GOBP_NEGATIVE_REGULATION_OF_NEURON_DIFFERENTIATION	62	-1.19574	0.147186	0.63304
GO Molecular Function	GOMF_CYCLIN_DEPENDENT_PROTEIN_KINASE_ACTIVITY	27	-1.19488	0.202405	0.635694
GO Biological Process	GOBP_NEGATIVE_REGULATION_OF_RESPONSE_TO_BIOTIC_STIMULUS	79	-1.19486	0.15275	0.635271
microRNA motif	MIR375_3P	39	-1.19474	0.18125	0.635186
microRNA motif	MIR6864_3P	43	-1.19439	0.171657	0.636049
microRNA motif	MIR3190_3P	113	-1.19426	0.137255	0.636049
GO Molecular Function	GOMF_PEPTIDE_RECEPTOR_ACTIVITY	144	-1.19411	0.103211	0.636083
GO Biological Process	GOBP_DICARBOXYLIC_ACID_METABOLIC_PROCESS	92	-1.19398	0.159236	0.636073
GO Molecular Function	GOMF_GROWTH_FACTOR_RECEPTOR_BINDING	138	-1.19381	0.106522	0.636165
GO Biological Process	GOBP_AXON_EXTENSION	112	-1.1938	0.131579	0.63572
GO Biological Process	GOBP_LONG_CHAIN_FATTY_ACID_BIOSYNTHETIC_PROCESS	26	-1.19368	0.19181	0.635662
GO Molecular Function	GOMF_MHC_PROTEIN_BINDING	27	-1.19363	0.236515	0.635375
microRNA motif	MIR4750_3P	36	-1.19302	0.178947	0.637131
WikiPathways pathway	WP_VIRAL_ACUTE_MYOCARDITIS	84	-1.19231	0.157895	0.639235
TF motif	AP1_Q6_01	253	-1.19219	0.0818584	0.639183
GO Cellular Component	GOCC_KERATIN_FILAMENT	38	-1.1919	0.192067	0.639706
GO Biological Process	GOBP_REGULATION_OF_CELL_AGING	45	-1.19187	0.15565	0.639314
TF motif	ZNF318_TARGET_GENES	367	-1.19168	0.0547945	0.639534
GO Cellular Component	GOCC_HETEROCHROMATIN	68	-1.19156	0.165948	0.639508
GO Biological Process	GOBP_POSITIVE_REGULATION_OF_FATTY_ACID_BIOSYNTHETIC_PROCESS	21	-1.19092	0.245399	0.641419
GO Biological Process	GOBP_TYPE_I_INTERFERON_PRODUCTION	116	-1.19085	0.135632	0.641184
TF motif	XBP1_01	130	-1.19063	0.131749	0.641507
WikiPathways pathway	WP_MIRNAS_INVOLVEMENT_IN_THE_IMMUNE_RESPONSE_IN_SEPSIS	33	-1.19041	0.194154	0.641827
microRNA motif	MIR6735_5P	102	-1.19011	0.154684	0.642426
GO Cellular Component	GOCC_DYNACTIN_COMPLEX	15	-1.18985	0.25	0.64288
microRNA motif	MIR571	59	-1.18966	0.185629	0.643098
TF motif	OCT_C	244	-1.18911	0.069869	0.644611
GO Biological Process	GOBP_MESONEPHROS_DEVELOPMENT	91	-1.18885	0.146392	0.645141
GO Biological Process	GOBP_NEURON_PROJECTION_EXTENSION	161	-1.18877	0.117381	0.644941
microRNA motif	MIR920	49	-1.18852	0.207709	0.645419
GO Biological Process	GOBP_NEGATIVE_REGULATION_OF_DEFENSE_RESPONSE	180	-1.18787	0.0872641	0.647371
microRNA motif	MIR1252_3P	285	-1.1877	0.062212	0.647531
PID pathway	PID_CIRCADIAN_PATHWAY	15	-1.18756	0.258547	0.647577
GO Biological Process	GOBP_PROTEIN_TRIMERIZATION	17	-1.18705	0.229209	0.64896
GO Cellular Component	GOCC_SECRETORY_GRANULE_MEMBRANE	275	-1.18661	0.0549451	0.650103
GO Biological Process	GOBP_AMINO_SUGAR_METABOLIC_PROCESS	39	-1.18626	0.220524	0.650962
GO Biological Process	GOBP_OLFACTORY_LOBE_DEVELOPMENT	28	-1.18607	0.202083	0.651161
Reactome pathway	REACTOME_SYNTHESIS_SECRETION_AND_INACTIVATION_OF_GLUCAGON_LIKE_PEPTIDE_1_GLP_1	19	-1.18581	0.213836	0.651643
GO Biological Process	GOBP_REGULATION_OF_INSULIN_LIKE_GROWTH_FACTOR_RECEPTOR_SIGNALING_PATHWAY	21	-1.1858	0.229299	0.651223
microRNA motif	MIR4326	79	-1.18567	0.147651	0.651221
microRNA motif	MIR6732_3P	83	-1.18562	0.164882	0.65095
GO Biological Process	GOBP_REGULATION_OF_INFLAMMATORY_RESPONSE	300	-1.18527	0.0660377	0.651753
Reactome pathway	REACTOME_FCERI_MEDIATED_CA_2_MOBILIZATION	30	-1.18499	0.195519	0.652285
GO Biological Process	GOBP_NEGATIVE_REGULATION_OF_MRNA_CATABOLIC_PROCESS	54	-1.18435	0.203905	0.654184
BioCarta pathway	BIOCARTA_LIS1_PATHWAY	19	-1.18427	0.222892	0.653998
GO Biological Process	GOBP_REGULATION_OF_MYOBLAST_FUSION	17	-1.18408	0.254697	0.654216
GO Molecular Function	GOMF_METALLOCARBOXYPEPTIDASE_ACTIVITY	26	-1.18403	0.2287	0.653942
GO Biological Process	GOBP_MUSCLE_SYSTEM_PROCESS	397	-1.18361	0.0433735	0.655046
GO Biological Process	GOBP_ASTROCYTE_DIFFERENTIATION	68	-1.18328	0.16	0.655791
Reactome pathway	REACTOME_MATURATION_OF_SARS_COV_2_SPIKE_PROTEIN	29	-1.18326	0.252174	0.655378
GO Biological Process	GOBP_ACTIN_FILAMENT_BASED_MOVEMENT	134	-1.1832	0.129386	0.655095
Hallmark	HALLMARK_MYOGENESIS	193	-1.18313	0.0895197	0.654917
WikiPathways pathway	WP_FGF23_SIGNALLING_IN_HYPOPHOSPHATEMIC_RICKETS_AND_RELATED_DISORDERS	22	-1.1831	0.219802	0.654511
GO Biological Process	GOBP_POSITIVE_REGULATION_OF_INTERLEUKIN_8_PRODUCTION	52	-1.18306	0.191532	0.654171
Reactome pathway	REACTOME_SYNTHESIS_OF_PC	27	-1.18281	0.215768	0.654583
GO Cellular Component	GOCC_SYNAPTIC_CLEFT	17	-1.18252	0.25	0.655179
microRNA motif	MIR5581_5P	71	-1.18232	0.173038	0.655491
Reactome pathway	REACTOME_AMINE_LIGAND_BINDING_RECEPTORS	40	-1.18225	0.19214	0.655253
GO Biological Process	GOBP_REGULATION_OF_EXOCYTOSIS	186	-1.18199	0.107623	0.655814
microRNA motif	MIR6825_5P	398	-1.18185	0.0546875	0.655832
Reactome pathway	REACTOME_G_ALPHA_I_SIGNALLING_EVENTS	281	-1.18176	0.103044	0.655661
GO Biological Process	GOBP_POSITIVE_REGULATION_OF_VASCULAR_ASSOCIATED_SMOOTH_MUSCLE_CELL_PROLIFERATION	32	-1.18149	0.212371	0.656174
TF motif	TBX3_TARGET_GENES	300	-1.18121	0.0772834	0.656754
TF motif	MYOD_Q6_01	241	-1.18103	0.102222	0.656944
TF motif	ER_Q6_02	244	-1.18081	0.0900693	0.657285
microRNA motif	MIR6834_3P	42	-1.18042	0.209776	0.658295
GO Biological Process	GOBP_APICAL_JUNCTION_ASSEMBLY	82	-1.18029	0.168803	0.658288
microRNA motif	MIR3678_3P	118	-1.18024	0.132196	0.65801
Reactome pathway	REACTOME_ACYL_CHAIN_REMODELLING_OF_PE	25	-1.18011	0.207792	0.65803
GO Biological Process	GOBP_REGULATION_OF_ERAD_PATHWAY	19	-1.17996	0.246753	0.658101
microRNA motif	MIR6837_3P	91	-1.17985	0.175705	0.658065
GO Biological Process	GOBP_SENSORY_PERCEPTION_OF_TASTE	49	-1.17977	0.209402	0.657902
GO Molecular Function	GOMF_PHOSPHOLIPASE_C_ACTIVITY	28	-1.17966	0.256125	0.65786
GO Biological Process	GOBP_LEUKOCYTE_ADHESION_TO_VASCULAR_ENDOTHELIAL_CELL	42	-1.17965	0.212903	0.657411
microRNA motif	MIR2861	83	-1.17864	0.175365	0.660675
Reactome pathway	REACTOME_NOTCH3_ACTIVATION_AND_TRANSMISSION_OF_SIGNAL_TO_THE_NUCLEUS	24	-1.17859	0.23382	0.660381
GO Biological Process	GOBP_ALPHA_AMINO_ACID_BIOSYNTHETIC_PROCESS	60	-1.17852	0.158996	0.660171
microRNA motif	MIR3119	338	-1.17836	0.0581655	0.660312
TF motif	ZNF23_TARGET_GENES	15	-1.17834	0.231707	0.659881
Reactome pathway	REACTOME_SCF_SKP2_MEDIATED_DEGRADATION_OF_P27_P21	57	-1.17828	0.169456	0.65966
GO Cellular Component	GOCC_LATE_ENDOSOME_MEMBRANE	131	-1.17803	0.126411	0.660078
Reactome pathway	REACTOME_NETRIN_1_SIGNALING	48	-1.17796	0.19256	0.659856
PID pathway	PID_KIT_PATHWAY	52	-1.1777	0.183761	0.660335
GO Biological Process	GOBP_ANTIGEN_PROCESSING_AND_PRESENTATION_OF_EXOGENOUS_PEPTIDE_ANTIGEN_VIA_MHC_CLASS_I	72	-1.17741	0.177874	0.660931
microRNA motif	MIR10393_5P	121	-1.17637	0.156379	0.664411
GO Biological Process	GOBP_PROTEIN_DEMANNOSYLATION	20	-1.1763	0.253061	0.664213
GO Biological Process	GOBP_GLUTATHIONE_DERIVATIVE_METABOLIC_PROCESS	16	-1.17617	0.246753	0.664243
GO Biological Process	GOBP_HOMOLOGOUS_CHROMOSOME_SEGREGATION	56	-1.17584	0.191721	0.664979
GO Biological Process	GOBP_POSITIVE_REGULATION_OF_NITRIC_OXIDE_SYNTHASE_BIOSYNTHETIC_PROCESS	15	-1.17582	0.247881	0.664578
GO Biological Process	GOBP_ACTIVATION_OF_MAPK_ACTIVITY	149	-1.17573	0.131183	0.664456
microRNA motif	MIR4640_5P	131	-1.17499	0.122494	0.666842
GO Biological Process	GOBP_NEGATIVE_REGULATION_OF_BLOOD_VESSEL_ENDOTHELIAL_CELL_MIGRATION	33	-1.17483	0.215217	0.666959
GO Biological Process	GOBP_NEGATIVE_REGULATION_OF_OSSIFICATION	31	-1.17452	0.205567	0.667621
GO Cellular Component	GOCC_CCR4_NOT_COMPLEX	16	-1.1745	0.251046	0.667235
microRNA motif	MIR1910_3P	179	-1.17416	0.122807	0.66802
microRNA motif	AAAGGAT_MIR501	124	-1.17406	0.151786	0.667926
GO Biological Process	GOBP_PROGRAMMED_NECROTIC_CELL_DEATH	44	-1.17381	0.195876	0.668376
GO Molecular Function	GOMF_PROTEIN_FOLDING_CHAPERONE	32	-1.17373	0.221074	0.668183
GO Biological Process	GOBP_CIRCADIAN_REGULATION_OF_GENE_EXPRESSION	64	-1.17338	0.193617	0.66907
KEGG pathway	KEGG_TASTE_TRANSDUCTION	43	-1.17323	0.184486	0.669169
GO Biological Process	GOBP_CELLULAR_RESPONSE_TO_VITAMIN_D	20	-1.1732	0.234216	0.668831
TF motif	CREB_Q2	249	-1.17306	0.100686	0.668883
GO Biological Process	GOBP_LIVER_REGENERATION	29	-1.17305	0.220807	0.66845
GO Biological Process	GOBP_REGULATION_OF_PROTEIN_KINASE_A_SIGNALING	23	-1.17292	0.25102	0.66845
GO Biological Process	GOBP_MEMBRANE_PROTEIN_PROTEOLYSIS	61	-1.1728	0.193089	0.668455
KEGG pathway	KEGG_O_GLYCAN_BIOSYNTHESIS	29	-1.17263	0.221757	0.668626
GO Cellular Component	GOCC_PLASMA_MEMBRANE_SIGNALING_RECEPTOR_COMPLEX	179	-1.17256	0.117241	0.668405
GO Biological Process	GOBP_MYD88_DEPENDENT_TOLL_LIKE_RECEPTOR_SIGNALING_PATHWAY	32	-1.17244	0.206667	0.668355
TF motif	YTAAYNGCT_UNKNOWN	144	-1.17227	0.128266	0.668594
GO Biological Process	GOBP_NEGATIVE_REGULATION_OF_TYPE_I_INTERFERON_PRODUCTION	39	-1.17217	0.226804	0.668504
GO Biological Process	GOBP_REGULATION_OF_ENDOTHELIAL_CELL_DIFFERENTIATION	33	-1.17213	0.214876	0.668201
GO Molecular Function	GOMF_CHEMOKINE_RECEPTOR_BINDING	37	-1.17204	0.1893	0.668078
GO Biological Process	GOBP_CELLULAR_RESPONSE_TO_ESTRADIOL_STIMULUS	36	-1.17172	0.249453	0.668743
WikiPathways pathway	WP_REGULATORY_CIRCUITS_OF_THE_STAT3_SIGNALING_PATHWAY	76	-1.17168	0.176591	0.668408
microRNA motif	MIR8066	148	-1.17167	0.12766	0.667988
microRNA motif	MIR6787_5P	24	-1.17152	0.246032	0.668085
microRNA motif	MIR6731_3P	69	-1.17141	0.186837	0.66804
TF motif	PAX8_B	99	-1.17111	0.167364	0.668651
GO Biological Process	GOBP_NITRIC_OXIDE_SYNTHASE_BIOSYNTHETIC_PROCESS	18	-1.17099	0.247191	0.668668
GO Biological Process	GOBP_SYNCYTIUM_FORMATION	51	-1.17095	0.223913	0.668345
GO Biological Process	GOBP_T_HELPER_CELL_LINEAGE_COMMITMENT	17	-1.17087	0.259958	0.668173
microRNA motif	MIR6511A_5P	189	-1.17086	0.108046	0.667743
GO Biological Process	GOBP_ANATOMICAL_STRUCTURE_REGRESSION	17	-1.17028	0.252632	0.669413
GO Biological Process	GOBP_REGULATION_OF_TISSUE_REMODELING	68	-1.16995	0.173536	0.67018
GO Biological Process	GOBP_FEMALE_MEIOTIC_NUCLEAR_DIVISION	25	-1.16972	0.227092	0.670525
GO Cellular Component	GOCC_FICOLIN_1_RICH_GRANULE_MEMBRANE	50	-1.16969	0.233546	0.6702
GO Biological Process	GOBP_REGULATION_OF_VIRAL_GENOME_REPLICATION	65	-1.16968	0.185031	0.669748
TF motif	TCF1P_Q6	257	-1.1696	0.10181	0.669597
microRNA motif	MIR548AV_5P_MIR548K	282	-1.16947	0.0861678	0.669642
GO Biological Process	GOBP_REGULATION_OF_DEFENSE_RESPONSE_TO_VIRUS	60	-1.16933	0.215686	0.669645
microRNA motif	MIR3934_5P	55	-1.16911	0.209205	0.670042
GO Biological Process	GOBP_POSITIVE_REGULATION_OF_MITOTIC_NUCLEAR_DIVISION	43	-1.1691	0.195991	0.669635
TF motif	MYOGENIN_Q6	242	-1.16886	0.101996	0.670078
GO Biological Process	GOBP_SECRETORY_GRANULE_ORGANIZATION	33	-1.16882	0.233333	0.669761
microRNA motif	MIR6747_3P	113	-1.16826	0.14094	0.671382
microRNA motif	MIR4418	129	-1.16818	0.155022	0.671243
microRNA motif	MIR8069	59	-1.16783	0.206593	0.672036
GO Biological Process	GOBP_SMAD_PROTEIN_SIGNAL_TRANSDUCTION	74	-1.1678	0.210177	0.671692
Reactome pathway	REACTOME_PEPTIDE_HORMONE_METABOLISM	84	-1.16775	0.181628	0.671403
GO Biological Process	GOBP_INTERLEUKIN_2_PRODUCTION	54	-1.16759	0.215859	0.671527
GO Biological Process	GOBP_CELL_GROWTH	439	-1.16758	0.05	0.671113
GO Biological Process	GOBP_NEGATIVE_REGULATION_OF_REPRODUCTIVE_PROCESS	51	-1.16662	0.200413	0.67411
GO Biological Process	GOBP_NEGATIVE_REGULATION_OF_GROWTH	217	-1.16658	0.115974	0.673785
microRNA motif	MIR3672	45	-1.16646	0.219713	0.673752
GO Biological Process	GOBP_NEGATIVE_REGULATION_OF_VIRAL_TRANSCRIPTION	15	-1.16585	0.261411	0.675648
Reactome pathway	REACTOME_ESTROGEN_DEPENDENT_GENE_EXPRESSION	125	-1.16558	0.174497	0.676259
Reactome pathway	REACTOME_DECTIN_2_FAMILY	17	-1.16547	0.240586	0.676194
GO Biological Process	GOBP_TRANSPOSITION	22	-1.16541	0.245399	0.675983
microRNA motif	MIR5685	68	-1.16539	0.190265	0.675592
KEGG pathway	KEGG_SELENOAMINO_ACID_METABOLISM	24	-1.16505	0.262097	0.676415
Reactome pathway	REACTOME_PIWI_INTERACTING_RNA_PIRNA_BIOGENESIS	27	-1.16497	0.244489	0.676234
WikiPathways pathway	WP_PKCGAMMA_CALCIUM_SIGNALING_PATHWAY_IN_ATAXIA	22	-1.1648	0.238512	0.676439
microRNA motif	MIR376A_3P_MIR376B_3P	129	-1.16432	0.144068	0.677762
GO Molecular Function	GOMF_DYNEIN_INTERMEDIATE_CHAIN_BINDING	26	-1.1639	0.248996	0.678929
GO Biological Process	GOBP_RESPONSE_TO_MANGANESE_ION	20	-1.1636	0.271222	0.679621
GO Molecular Function	GOMF_RECEPTOR_REGULATOR_ACTIVITY	428	-1.16352	0.0463918	0.67943
microRNA motif	MIR1237_3P	126	-1.16285	0.170843	0.681498
GO Molecular Function	GOMF_OXIDOREDUCTASE_ACTIVITY_ACTING_ON_PEROXIDE_AS_ACCEPTOR	45	-1.16279	0.214437	0.681253
GO Biological Process	GOBP_FEAR_RESPONSE	37	-1.16257	0.235908	0.681627
WikiPathways pathway	WP_RENIN_ANGIOTENSIN_ALDOSTERONE_SYSTEM_RAAS	39	-1.16233	0.200846	0.682132
GO Molecular Function	GOMF_PROTEIN_TYROSINE_SERINE_THREONINE_PHOSPHATASE_ACTIVITY	42	-1.16224	0.223553	0.681996
GO Cellular Component	GOCC_REGION_OF_CYTOSOL	20	-1.16195	0.237395	0.682629
WikiPathways pathway	WP_RETINOBLASTOMA_GENE_IN_CANCER	85	-1.16151	0.172199	0.683833
Reactome pathway	REACTOME_MAP3K8_TPL2_DEPENDENT_MAPK1_3_ACTIVATION	15	-1.16147	0.248945	0.683494
GO Biological Process	GOBP_EOSINOPHIL_MIGRATION	17	-1.16121	0.250513	0.684015
GO Biological Process	GOBP_NITRIC_OXIDE_MEDIATED_SIGNAL_TRANSDUCTION	26	-1.16117	0.258964	0.683721
GO Biological Process	GOBP_CHONDROCYTE_PROLIFERATION	18	-1.16086	0.261856	0.684394
microRNA motif	MIR519D_5P	219	-1.1606	0.120181	0.684935
microRNA motif	MIR3692_3P	270	-1.1602	0.104925	0.68602
microRNA motif	MIR1_5P	85	-1.16016	0.191268	0.685693
Reactome pathway	REACTOME_CONDENSATION_OF_PROPHASE_CHROMOSOMES	48	-1.16011	0.245496	0.685461
GO Cellular Component	GOCC_NEURON_PROJECTION_TERMINUS	128	-1.16003	0.154786	0.685284
Reactome pathway	REACTOME_TOLL_LIKE_RECEPTOR_CASCADES	147	-1.15987	0.145877	0.68541
GO Cellular Component	GOCC_MICROTUBULE_END	30	-1.15968	0.247563	0.685642
TF motif	HOXA4_Q2	254	-1.15966	0.106729	0.68525
GO Biological Process	GOBP_CELLULAR_RESPONSE_TO_LIPID	494	-1.15957	0.0608108	0.685109
GO Biological Process	GOBP_CELLULAR_EXTRAVASATION	64	-1.1591	0.23029	0.686461
microRNA motif	MIR6749_3P	106	-1.15903	0.175847	0.686276
GO Biological Process	GOBP_NEGATIVE_REGULATION_OF_INTRINSIC_APOPTOTIC_SIGNALING_PATHWAY	86	-1.15891	0.194631	0.686251
GO Biological Process	GOBP_REGULATION_OF_CD4_POSITIVE_ALPHA_BETA_T_CELL_ACTIVATION	59	-1.15861	0.223982	0.686899
GO Biological Process	GOBP_NEURON_PROJECTION_ARBORIZATION	26	-1.15837	0.266529	0.687404
GO Biological Process	GOBP_DEVELOPMENTAL_INDUCTION	32	-1.1581	0.227083	0.687976
microRNA motif	MIR4708_3P	98	-1.15796	0.20354	0.688028
GO Biological Process	GOBP_REGULATION_OF_MEMBRANE_DEPOLARIZATION	40	-1.15794	0.218029	0.687627
GO Biological Process	GOBP_PROTEIN_O_LINKED_GLYCOSYLATION	93	-1.15758	0.177489	0.68856
GO Molecular Function	GOMF_POTASSIUM_ION_LEAK_CHANNEL_ACTIVITY	15	-1.15752	0.264033	0.688364
GO Molecular Function	GOMF_PHOSPHOLIPASE_A2_ACTIVITY	29	-1.15751	0.263499	0.68793
TF motif	MIF1_01	180	-1.15749	0.145199	0.68753
GO Biological Process	GOBP_SPERM_AXONEME_ASSEMBLY	22	-1.1572	0.252941	0.688141
GO Cellular Component	GOCC_PROTEIN_PHOSPHATASE_TYPE_2A_COMPLEX	17	-1.15712	0.263473	0.688008
microRNA motif	MIR10396B_5P	18	-1.15706	0.252525	0.687758
TF motif	MAML1_TARGET_GENES	219	-1.15699	0.132743	0.687545
Reactome pathway	REACTOME_NRAGE_SIGNALS_DEATH_THROUGH_JNK	57	-1.15688	0.218487	0.687527
BioCarta pathway	BIOCARTA_NTHI_PATHWAY	21	-1.15659	0.253061	0.688155
microRNA motif	MIR663A	16	-1.15639	0.260521	0.688477
GO Molecular Function	GOMF_RRNA_BINDING	57	-1.15623	0.235931	0.688614
microRNA motif	MIR4667_5P	161	-1.15622	0.155556	0.688189
GO Biological Process	GOBP_ERBB_SIGNALING_PATHWAY	138	-1.15608	0.14597	0.688276
GO Biological Process	GOBP_CELLULAR_RESPONSE_TO_VITAMIN	28	-1.1555	0.271429	0.690035
Reactome pathway	REACTOME_DISEASES_OF_MITOTIC_CELL_CYCLE	36	-1.15537	0.226293	0.69007
GO Biological Process	GOBP_POSITIVE_REGULATION_OF_DEFENSE_RESPONSE_TO_VIRUS_BY_HOST	28	-1.15535	0.265795	0.689665
GO Biological Process	GOBP_NOTOCHORD_DEVELOPMENT	17	-1.15489	0.257085	0.690907
Reactome pathway	REACTOME_INCRETIN_SYNTHESIS_SECRETION_AND_INACTIVATION	22	-1.15467	0.266247	0.691272
KEGG pathway	KEGG_TIGHT_JUNCTION	127	-1.15467	0.172949	0.690838
TF motif	TST1_01	241	-1.15465	0.0947368	0.690425
GO Biological Process	GOBP_ASTROCYTE_DEVELOPMENT	38	-1.15455	0.244161	0.690377
GO Biological Process	GOBP_REGULATION_OF_CARDIAC_MUSCLE_CELL_DIFFERENTIATION	16	-1.15441	0.256466	0.690437
GO Biological Process	GOBP_GLYCOSYLATION	240	-1.15439	0.131148	0.690056
BioCarta pathway	BIOCARTA_NKT_PATHWAY	25	-1.15424	0.231092	0.690153
microRNA motif	MIR4524A_3P	202	-1.1542	0.158458	0.689866
KEGG pathway	KEGG_LEUKOCYTE_TRANSENDOTHELIAL_MIGRATION	111	-1.15417	0.189979	0.689505
Reactome pathway	REACTOME_RHOF_GTPASE_CYCLE	40	-1.15407	0.241758	0.689477
TF motif	TAAYNRNNTCC_UNKNOWN	165	-1.15403	0.165158	0.689178
Reactome pathway	REACTOME_TNFS_BIND_THEIR_PHYSIOLOGICAL_RECEPTORS	26	-1.154	0.255144	0.688872
GO Biological Process	GOBP_CELLULAR_RESPONSE_TO_TOXIC_SUBSTANCE	103	-1.15392	0.186957	0.688746
GO Biological Process	GOBP_RESPONSE_TO_KETONE	179	-1.15365	0.130612	0.689328
microRNA motif	MIR4772_5P	48	-1.15349	0.208511	0.689481
microRNA motif	MIR153_3P	318	-1.15348	0.117647	0.689041
TF motif	GGAMTNNNNNTCCY_UNKNOWN	114	-1.15346	0.183544	0.688674
microRNA motif	AATGTGA_MIR23A_MIR23B	400	-1.15307	0.07277	0.689693
microRNA motif	MIR1245B_3P	132	-1.15258	0.173121	0.691157
GO Biological Process	GOBP_REGULATION_OF_CELL_MATURATION	19	-1.15248	0.27459	0.691097
GO Molecular Function	GOMF_PROTEIN_TYROSINE_KINASE_ACTIVATOR_ACTIVITY	17	-1.15231	0.270916	0.691273
GO Biological Process	GOBP_PIRNA_METABOLIC_PROCESS	16	-1.15223	0.265086	0.691125
GO Biological Process	GOBP_POSITIVE_REGULATION_OF_SMOOTH_MUSCLE_CELL_PROLIFERATION	80	-1.15217	0.209877	0.690913
TF motif	EFC_Q6	261	-1.15157	0.127962	0.692648
microRNA motif	MIR148A_3P	332	-1.15108	0.101322	0.694076
WikiPathways pathway	WP_ANDROGEN_RECEPTOR_SIGNALING_PATHWAY	86	-1.15099	0.20316	0.693955
TF motif	RGTTAMWNATT_HNF1_01	71	-1.15061	0.20625	0.694894
microRNA motif	MIR12118	92	-1.15034	0.191268	0.695518
microRNA motif	MIR1244	92	-1.15027	0.190789	0.695333
GO Molecular Function	GOMF_POTASSIUM_CHANNEL_REGULATOR_ACTIVITY	49	-1.15024	0.25	0.694989
GO Biological Process	GOBP_BRANCH_ELONGATION_OF_AN_EPITHELIUM	17	-1.15016	0.283582	0.694841
Reactome pathway	REACTOME_CELL_SURFACE_INTERACTIONS_AT_THE_VASCULAR_WALL	112	-1.15009	0.174569	0.694659
GO Biological Process	GOBP_DNA_DEMETHYLATION	20	-1.14998	0.256048	0.694637
GO Molecular Function	GOMF_BICARBONATE_TRANSMEMBRANE_TRANSPORTER_ACTIVITY	20	-1.14992	0.270876	0.694447
GO Biological Process	GOBP_POSITIVE_REGULATION_OF_MAPK_CASCADE	474	-1.14989	0.071599	0.694105
GO Biological Process	GOBP_NEGATIVE_REGULATION_OF_AUTOPHAGY	76	-1.14937	0.208243	0.695635
GO Cellular Component	GOCC_CELL_BODY_MEMBRANE	31	-1.14936	0.259184	0.69522
BioCarta pathway	BIOCARTA_TNFR2_PATHWAY	17	-1.14928	0.289528	0.695072
GO Biological Process	GOBP_PEPTIDYL_SERINE_MODIFICATION	303	-1.14895	0.106818	0.695831
GO Biological Process	GOBP_CELLULAR_RESPONSE_TO_ETHANOL	15	-1.14894	0.286013	0.695433
GO Molecular Function	GOMF_PHOSPHOLIPASE_A2_ACTIVITY_CONSUMING_1_2_DIPALMITOYLPHOSPHATIDYLCHOLINE	22	-1.14878	0.254464	0.695566
GO Molecular Function	GOMF_CYSTEINE_TYPE_ENDOPEPTIDASE_INHIBITOR_ACTIVITY_INVOLVED_IN_APOPTOTIC_PROCESS	20	-1.14838	0.271739	0.696613
GO Biological Process	GOBP_POSITIVE_REGULATION_OF_REACTIVE_OXYGEN_SPECIES_METABOLIC_PROCESS	89	-1.14789	0.194969	0.698027
microRNA motif	MIR619_5P	126	-1.14773	0.178261	0.698193
microRNA motif	AGTCAGC_MIR345	57	-1.14764	0.230435	0.698086
microRNA motif	MIR33A_3P	403	-1.14759	0.0894118	0.697794
microRNA motif	GTGACTT_MIR224	151	-1.14757	0.178723	0.697441
GO Biological Process	GOBP_HEART_FIELD_SPECIFICATION	18	-1.14707	0.285421	0.698935
WikiPathways pathway	WP_FAS_LIGAND_FASL_PATHWAY_AND_STRESS_INDUCTION_OF_HEAT_SHOCK_PROTEINS_HSP_REGULATION	39	-1.14694	0.242424	0.69896
BioCarta pathway	BIOCARTA_CSK_PATHWAY	18	-1.14672	0.2827	0.699332
TF motif	HNF3_Q6	181	-1.14672	0.148984	0.698901
WikiPathways pathway	WP_MYOMETRIAL_RELAXATION_AND_CONTRACTION_PATHWAYS	147	-1.14672	0.154709	0.698454
GO Biological Process	GOBP_REGULATION_OF_ASTROCYTE_DIFFERENTIATION	21	-1.14639	0.28252	0.699269
TF motif	SRF_Q5_01	210	-1.14612	0.137931	0.69988
GO Molecular Function	GOMF_DEOXYRIBONUCLEASE_ACTIVITY	55	-1.14604	0.234899	0.699742
TF motif	GATA6_01	253	-1.14586	0.134658	0.699956
TF motif	SMAD4_Q6	228	-1.14585	0.139073	0.699535
GO Biological Process	GOBP_CYTOKINE_PRODUCTION_INVOLVED_IN_IMMUNE_RESPONSE	82	-1.14581	0.202198	0.699275
GO Biological Process	GOBP_COLUMNAR_CUBOIDAL_EPITHELIAL_CELL_DEVELOPMENT	38	-1.14533	0.234801	0.700711
GO Biological Process	GOBP_RESPONSE_TO_AMINO_ACID_STARVATION	49	-1.14525	0.231602	0.700561
microRNA motif	MIR6726_5P	47	-1.14525	0.221294	0.70013
GO Biological Process	GOBP_POSITIVE_REGULATION_OF_GLIOGENESIS	58	-1.1452	0.23382	0.699883
GO Biological Process	GOBP_POSITIVE_REGULATION_OF_VIRAL_TRANSCRIPTION	26	-1.14518	0.274227	0.699511
Reactome pathway	REACTOME_APC_C_MEDIATED_DEGRADATION_OF_CELL_CYCLE_PROTEINS	83	-1.14507	0.186147	0.699462
microRNA motif	MIR3665	75	-1.14506	0.207547	0.699088
microRNA motif	CCTGAGT_MIR510	39	-1.14503	0.247312	0.69874
microRNA motif	MIR636	216	-1.145	0.135255	0.698418
GO Biological Process	GOBP_CELLULAR_RESPONSE_TO_CHEMICAL_STRESS	320	-1.14429	0.112583	0.700665
GO Biological Process	GOBP_POSITIVE_REGULATION_OF_MITOCHONDRIAL_TRANSLATION	16	-1.14393	0.259036	0.701628
GO Biological Process	GOBP_REGULATION_OF_POLYSACCHARIDE_METABOLIC_PROCESS	44	-1.1437	0.24846	0.70211
GO Cellular Component	GOCC_MYOSIN_FILAMENT	22	-1.14366	0.274725	0.701794
TF motif	E2A_Q2	234	-1.14324	0.12178	0.702953
Hallmark	HALLMARK_APOPTOSIS	160	-1.14316	0.159389	0.702836
microRNA motif	MIR6088	162	-1.14296	0.180293	0.703169
WikiPathways pathway	WP_IL9_SIGNALING_PATHWAY	17	-1.14267	0.259843	0.703814
GO Biological Process	GOBP_CALCINEURIN_MEDIATED_SIGNALING	41	-1.14261	0.272331	0.703606
Reactome pathway	REACTOME_SIGNALING_BY_NOTCH	205	-1.14258	0.152125	0.703262
microRNA motif	MIR4682	130	-1.14235	0.174194	0.703676
microRNA motif	MIR5006_3P	347	-1.14219	0.100671	0.703857
GO Biological Process	GOBP_RESPONSE_TO_DEXAMETHASONE	38	-1.14207	0.241164	0.703869
Reactome pathway	REACTOME_PD_1_SIGNALING	16	-1.14203	0.282561	0.703588
GO Biological Process	GOBP_REGULATION_OF_PROTEIN_SERINE_THREONINE_KINASE_ACTIVITY	452	-1.14198	0.0742459	0.70333
GO Biological Process	GOBP_BONE_MATURATION	20	-1.14171	0.285106	0.703883
GO Biological Process	GOBP_NEURON_DEATH	321	-1.14156	0.115207	0.703975
GO Biological Process	GOBP_ESTABLISHMENT_OF_SPINDLE_ORIENTATION	32	-1.14155	0.274336	0.703587
GO Biological Process	GOBP_REGULATION_OF_SMALL_GTPASE_MEDIATED_SIGNAL_TRANSDUCTION	308	-1.14081	0.127983	0.70596
BioCarta pathway	BIOCARTA_PPARA_PATHWAY	50	-1.14065	0.24375	0.706132
GO Biological Process	GOBP_RESPONSE_TO_VIRUS	288	-1.14057	0.13164	0.70599
GO Biological Process	GOBP_REGULATION_OF_MYELOID_CELL_APOPTOTIC_PROCESS	23	-1.14039	0.258	0.706172
GO Biological Process	GOBP_BLOOD_VESSEL_REMODELING	38	-1.14035	0.283298	0.705891
microRNA motif	MIR4755_5P	346	-1.14028	0.110831	0.705756
GO Biological Process	GOBP_ACTIVATION_OF_PROTEIN_KINASE_ACTIVITY	310	-1.14024	0.106576	0.705465
GO Biological Process	GOBP_POSITIVE_REGULATION_OF_NOTCH_SIGNALING_PATHWAY	51	-1.14019	0.211417	0.705209
microRNA motif	MIR5591_5P	59	-1.13996	0.220779	0.705646
TF motif	NRSF_01	95	-1.13977	0.192982	0.705912
Reactome pathway	REACTOME_APC_C_CDH1_MEDIATED_DEGRADATION_OF_CDC20_AND_OTHER_APC_C_CDH1_TARGETED_PROTEINS_IN_LATE_MITOSIS_EARLY_G1	70	-1.13945	0.226994	0.706678
GO Molecular Function	GOMF_PROMOTER_SPECIFIC_CHROMATIN_BINDING	54	-1.13943	0.246253	0.70632
Reactome pathway	REACTOME_GPVI_MEDIATED_ACTIVATION_CASCADE	34	-1.13937	0.27551	0.70608
microRNA motif	TCCAGAT_MIR5165P	99	-1.13886	0.215352	0.707564
microRNA motif	MIR3911	81	-1.13881	0.214612	0.707346
microRNA motif	MIR6797_5P	193	-1.13848	0.176072	0.708168
TF motif	GFI1_01	247	-1.13808	0.151448	0.709286
TF motif	TATA_01	222	-1.13806	0.152655	0.708936
GO Biological Process	GOBP_MITOTIC_SISTER_CHROMATID_COHESION	27	-1.13752	0.243478	0.710577
microRNA motif	MIR6745	85	-1.13741	0.207265	0.710568
GO Biological Process	GOBP_POSITIVE_REGULATION_OF_T_CELL_MEDIATED_CYTOTOXICITY	19	-1.13723	0.277293	0.710846
TF motif	CTAWWWATA_RSRFC4_Q2	341	-1.13714	0.115663	0.710781
GO Biological Process	GOBP_NEGATIVE_REGULATION_OF_PROTEIN_SERINE_THREONINE_KINASE_ACTIVITY	130	-1.13677	0.207709	0.711796
GO Molecular Function	GOMF_PHOSPHATIDYLINOSITOL_3_4_5_TRISPHOSPHATE_BINDING	36	-1.13668	0.260784	0.711685
GO Biological Process	GOBP_HOMEOSTASIS_OF_NUMBER_OF_CELLS	231	-1.13658	0.151584	0.71168
microRNA motif	MIR4768_5P	267	-1.13613	0.131818	0.712926
GO Biological Process	GOBP_RESPONSE_TO_PEPTIDE_HORMONE	413	-1.13601	0.0913349	0.712957
GO Biological Process	GOBP_METAL_ION_TRANSPORT	448	-1.13598	0.101449	0.712643
TF motif	NR0B1_TARGET_GENES	187	-1.13568	0.182022	0.713357
GO Cellular Component	GOCC_GABA_RECEPTOR_COMPLEX	19	-1.13564	0.267207	0.713075
WikiPathways pathway	WP_AMINO_ACID_METABOLISM	90	-1.13552	0.237443	0.713115
GO Molecular Function	GOMF_NEUROPEPTIDE_BINDING	23	-1.13545	0.278351	0.712971
BioCarta pathway	BIOCARTA_FCER1_PATHWAY	36	-1.1354	0.246753	0.71272
Reactome pathway	REACTOME_METABOLISM_OF_POLYAMINES	56	-1.1353	0.228512	0.712661
GO Biological Process	GOBP_DEVELOPMENTAL_CELL_GROWTH	208	-1.13528	0.159292	0.712323
GO Molecular Function	GOMF_CORECEPTOR_ACTIVITY	44	-1.1349	0.25	0.713332
microRNA motif	MIR4666B	110	-1.1349	0.2173	0.71291
GO Molecular Function	GOMF_NEUROPEPTIDE_HORMONE_ACTIVITY	29	-1.13489	0.257271	0.712503
Reactome pathway	REACTOME_UNFOLDED_PROTEIN_RESPONSE_UPR	88	-1.13465	0.223776	0.713
microRNA motif	MIR7853_5P	211	-1.13451	0.155462	0.713102
microRNA motif	MIR4673	140	-1.1343	0.206977	0.71351
Reactome pathway	REACTOME_MISMATCH_REPAIR	15	-1.13424	0.264344	0.713293
microRNA motif	MIR6861_5P	62	-1.134	0.224256	0.713784
TF motif	TGACCTTG_SF1_Q6	238	-1.13288	0.140271	0.717702
GO Cellular Component	GOCC_MITOTIC_SPINDLE	152	-1.1326	0.194631	0.718391
Reactome pathway	REACTOME_DISEASES_ASSOCIATED_WITH_N_GLYCOSYLATION_OF_PROTEINS	16	-1.13249	0.264271	0.718412
Reactome pathway	REACTOME_SPRY_REGULATION_OF_FGF_SIGNALING	15	-1.1324	0.278373	0.718342
GO Biological Process	GOBP_NEGATIVE_REGULATION_OF_EPITHELIAL_CELL_MIGRATION	66	-1.13181	0.225549	0.72016
TF motif	STAT5A_03	253	-1.13179	0.134228	0.719815
microRNA motif	MIR520A_3P	316	-1.13156	0.120729	0.720244
GO Biological Process	GOBP_GLANDULAR_EPITHELIAL_CELL_DIFFERENTIATION	46	-1.13155	0.254167	0.719827
microRNA motif	MIR325	27	-1.13128	0.277328	0.72046
GO Biological Process	GOBP_CELLULAR_AMINO_ACID_BIOSYNTHETIC_PROCESS	68	-1.1312	0.240816	0.720361
GO Biological Process	GOBP_REGULATION_OF_INFLAMMATORY_RESPONSE_TO_ANTIGENIC_STIMULUS	27	-1.13117	0.26652	0.72004
GO Molecular Function	GOMF_RECEPTOR_TYROSINE_KINASE_BINDING	70	-1.13108	0.237603	0.719947
microRNA motif	ATGTTTC_MIR494	158	-1.13106	0.183374	0.719577
TF motif	HJURP_TARGET_GENES	20	-1.13098	0.269316	0.719467
GO Molecular Function	GOMF_CHEMOKINE_BINDING	31	-1.13092	0.267347	0.719234
GO Molecular Function	GOMF_PHOSPHOLIPASE_ACTIVITY	99	-1.13081	0.221519	0.719219
GO Biological Process	GOBP_POSITIVE_REGULATION_OF_CYTOSOLIC_CALCIUM_ION_CONCENTRATION_INVOLVED_IN_PHOSPHOLIPASE_C_ACTIVATING_G_PROTEIN_COUPLED_SIGNALING_PATHWAY	30	-1.13074	0.256356	0.719059
microRNA motif	MIR148B_3P	331	-1.13047	0.140741	0.719703
microRNA motif	MIR548Q	36	-1.13033	0.2625	0.719795
microRNA motif	MIR520B_3P_MIR520C_3P_MIR520E_3P	313	-1.13021	0.123596	0.719848
microRNA motif	MIR3918	88	-1.13003	0.22449	0.720155
microRNA motif	MIR4436B_3P	107	-1.12978	0.20045	0.720672
GO Biological Process	GOBP_SEROTONIN_TRANSPORT	19	-1.12969	0.292731	0.720578
TF motif	MYB_Q6	241	-1.12943	0.139151	0.721173
WikiPathways pathway	WP_HEMATOPOIETIC_STEM_CELL_DIFFERENTIATION	50	-1.12936	0.261062	0.721038
Reactome pathway	REACTOME_STABILIZATION_OF_P53	54	-1.12916	0.24	0.721363
GO Biological Process	GOBP_AXONAL_FASCICULATION	19	-1.12894	0.298039	0.72176
microRNA motif	MIR4690_5P	75	-1.12891	0.23176	0.721446
GO Biological Process	GOBP_REGULATION_OF_NEURON_DIFFERENTIATION	183	-1.12886	0.174468	0.721234
GO Biological Process	GOBP_RESPONSE_TO_OXIDATIVE_STRESS	405	-1.12876	0.119469	0.721167
GO Biological Process	GOBP_TYPE_2_IMMUNE_RESPONSE	34	-1.12824	0.279318	0.722766
TF motif	IRX3_TARGET_GENES	44	-1.12819	0.264113	0.722533
TF motif	MYOD_Q6	232	-1.12753	0.185654	0.724744
WikiPathways pathway	WP_PEPTIDE_GPCRS	70	-1.12747	0.243129	0.724532
GO Biological Process	GOBP_ORGANELLE_FISSION	457	-1.12746	0.106977	0.724154
WikiPathways pathway	WP_EGFEGFR_SIGNALING_PATHWAY	157	-1.12729	0.182796	0.724328
microRNA motif	AGCATTA_MIR155	128	-1.12712	0.202614	0.724567
WikiPathways pathway	WP_PRADERWILLI_AND_ANGELMAN_SYNDROME	59	-1.12677	0.252137	0.725488
GO Biological Process	GOBP_SPINDLE_ORGANIZATION	170	-1.12655	0.171429	0.725888
TF motif	TTCYRGAA_UNKNOWN	318	-1.12639	0.139381	0.726039
GO Biological Process	GOBP_REGULATION_OF_MYELOID_LEUKOCYTE_MEDIATED_IMMUNITY	49	-1.12638	0.252772	0.725654
GO Biological Process	GOBP_MITOTIC_SISTER_CHROMATID_SEGREGATION	154	-1.12605	0.170732	0.726569
GO Biological Process	GOBP_ACETYL_COA_METABOLIC_PROCESS	37	-1.12599	0.280808	0.726346
Reactome pathway	REACTOME_REGULATION_OF_PYRUVATE_DEHYDROGENASE_PDH_COMPLEX	15	-1.12596	0.291581	0.726026
GO Biological Process	GOBP_POSITIVE_REGULATION_OF_KERATINOCYTE_DIFFERENTIATION	16	-1.12584	0.300847	0.726057
microRNA motif	MIR12129	135	-1.12572	0.206742	0.726086
GO Biological Process	GOBP_NUCLEAR_TRANSCRIBED_MRNA_CATABOLIC_PROCESS	184	-1.12564	0.185268	0.725995
Reactome pathway	REACTOME_MICRORNA_MIRNA_BIOGENESIS	24	-1.12562	0.278723	0.725632
GO Biological Process	GOBP_INOSITOL_PHOSPHATE_MEDIATED_SIGNALING	50	-1.12547	0.24846	0.725777
Reactome pathway	REACTOME_IRAK4_DEFICIENCY_TLR2_4	17	-1.12524	0.308316	0.726281
GO Biological Process	GOBP_CELLULAR_RESPONSE_TO_IONIZING_RADIATION	59	-1.1252	0.25261	0.726005
microRNA motif	TTGCCAA_MIR182	314	-1.12511	0.155556	0.725911
GO Biological Process	GOBP_HOMOLOGOUS_CHROMOSOME_PAIRING_AT_MEIOSIS	48	-1.12499	0.263918	0.725937
BioCarta pathway	BIOCARTA_EICOSANOID_PATHWAY	22	-1.12494	0.291845	0.725701
GO Biological Process	GOBP_MEGAKARYOCYTE_DIFFERENTIATION	83	-1.12476	0.246835	0.725974
TF motif	FREAC7_01	181	-1.12469	0.188017	0.725797
GO Molecular Function	GOMF_SH2_DOMAIN_BINDING	37	-1.12459	0.289417	0.725778
TF motif	ATOH8_TARGET_GENES	28	-1.12447	0.274059	0.725778
GO Biological Process	GOBP_ENGULFMENT_OF_APOPTOTIC_CELL	19	-1.12441	0.302469	0.725605
GO Biological Process	GOBP_KINETOCHORE_ORGANIZATION	21	-1.12436	0.273109	0.725355
GO Biological Process	GOBP_CELL_PROLIFERATION_INVOLVED_IN_HEART_MORPHOGENESIS	15	-1.12434	0.303534	0.725011
GO Biological Process	GOBP_POSITIVE_REGULATION_OF_CD4_POSITIVE_ALPHA_BETA_T_CELL_ACTIVATION	34	-1.12423	0.279835	0.725023
microRNA motif	MIR152_3P	332	-1.12422	0.128035	0.724628
microRNA motif	MIR6813_5P	36	-1.124	0.254545	0.725094
GO Cellular Component	GOCC_ACTIN_FILAMENT	104	-1.12389	0.213333	0.725047
Reactome pathway	REACTOME_INTERLEUKIN_17_SIGNALING	69	-1.12315	0.231423	0.727496
TF motif	GR_Q6	247	-1.12302	0.157895	0.727599
microRNA motif	MIR583	167	-1.12289	0.198294	0.727691
GO Biological Process	GOBP_NEGATIVE_REGULATION_OF_FIBROBLAST_GROWTH_FACTOR_RECEPTOR_SIGNALING_PATHWAY	17	-1.12288	0.310838	0.727298
GO Biological Process	GOBP_RESPONSE_TO_MURAMYL_DIPEPTIDE	20	-1.12281	0.299569	0.727144
GO Biological Process	GOBP_TOOTH_MINERALIZATION	22	-1.12281	0.301653	0.726732
GO Biological Process	GOBP_REGULATION_OF_REGULATED_SECRETORY_PATHWAY	125	-1.12278	0.222462	0.726412
microRNA motif	MIR4439	67	-1.12245	0.251641	0.727255
microRNA motif	MIR3913_5P	82	-1.12245	0.25054	0.726849
Reactome pathway	REACTOME_CLEC7A_DECTIN_1_SIGNALING	95	-1.12242	0.225597	0.726533
BioCarta pathway	BIOCARTA_MEF2D_PATHWAY	15	-1.12228	0.291925	0.726646
TF motif	AFP1_Q6	252	-1.12228	0.149289	0.726232
WikiPathways pathway	WP_OVERVIEW_OF_NANOPARTICLE_EFFECTS	18	-1.12218	0.278373	0.726213
microRNA motif	MIR4632_5P	101	-1.1219	0.22103	0.726881
GO Biological Process	GOBP_HYDROGEN_PEROXIDE_CATABOLIC_PROCESS	23	-1.12179	0.268994	0.726915
microRNA motif	MIR330_5P	176	-1.12169	0.17713	0.726888
Reactome pathway	REACTOME_INTERLEUKIN_1_SIGNALING	94	-1.12155	0.242739	0.727027
TF motif	TGTYNNNNNRGCARM_UNKNOWN	84	-1.12154	0.230126	0.726635
GO Molecular Function	GOMF_PROTEIN_C_TERMINUS_BINDING	181	-1.12153	0.2	0.726245
GO Biological Process	GOBP_RIBOSOMAL_SMALL_SUBUNIT_ASSEMBLY	15	-1.12147	0.290323	0.726061
GO Biological Process	GOBP_SMALL_GTPASE_MEDIATED_SIGNAL_TRANSDUCTION	480	-1.12141	0.108597	0.725881
Reactome pathway	REACTOME_INTERLEUKIN_20_FAMILY_SIGNALING	21	-1.12129	0.312871	0.725935
microRNA motif	MIR7843_5P	97	-1.12129	0.233471	0.72554
GO Cellular Component	GOCC_SIDE_OF_MEMBRANE	471	-1.12098	0.10514	0.72632
microRNA motif	MIR4665_5P	146	-1.12093	0.199536	0.726086
BioCarta pathway	BIOCARTA_CTLA4_PATHWAY	18	-1.12092	0.298319	0.725702
GO Biological Process	GOBP_REGULATION_OF_SUPEROXIDE_ANION_GENERATION	19	-1.12081	0.274428	0.725732
GO Biological Process	GOBP_NOTCH_SIGNALING_PATHWAY	176	-1.12066	0.176471	0.725902
GO Biological Process	GOBP_MALE_GAMETE_GENERATION	480	-1.12049	0.104895	0.726147
microRNA motif	MIR4500	493	-1.12039	0.0970874	0.726171
microRNA motif	MIR455_3P	87	-1.12036	0.252174	0.725872
GO Molecular Function	GOMF_DNA_DIRECTED_DNA_POLYMERASE_ACTIVITY	23	-1.12014	0.302326	0.726326
GO Biological Process	GOBP_ENDOPLASMIC_RETICULUM_TO_CYTOSOL_TRANSPORT	28	-1.12003	0.271186	0.726324
GO Biological Process	GOBP_ENERGY_HOMEOSTASIS	34	-1.11998	0.291667	0.726063
GO Biological Process	GOBP_REGULATION_OF_SYNAPTIC_PLASTICITY	169	-1.11998	0.189076	0.725667
GO Biological Process	GOBP_REGULATION_OF_AXONOGENESIS	148	-1.11987	0.207113	0.725695
GO Biological Process	GOBP_BONE_DEVELOPMENT	183	-1.1195	0.204348	0.726767
Reactome pathway	REACTOME_ZBP1_DAI_MEDIATED_INDUCTION_OF_TYPE_I_IFNS	20	-1.11939	0.289979	0.726758
microRNA motif	MIR365A_5P	28	-1.11929	0.296774	0.726715
GO Biological Process	GOBP_ACTIN_FILAMENT_BASED_TRANSPORT	19	-1.11922	0.287846	0.726569
GO Biological Process	GOBP_RHO_PROTEIN_SIGNAL_TRANSDUCTION	128	-1.11921	0.219089	0.726211
GO Biological Process	GOBP_I_KAPPAB_KINASE_NF_KAPPAB_SIGNALING	250	-1.11912	0.170616	0.726144
microRNA motif	GCGCCTT_MIR525_MIR524	15	-1.11903	0.339785	0.726099
GO Biological Process	GOBP_CELL_ADHESION_MEDIATED_BY_INTEGRIN	68	-1.11899	0.258134	0.725829
TF motif	AACWWCAANK_UNKNOWN	140	-1.11897	0.200893	0.725502
WikiPathways pathway	WP_THE_OVERLAP_BETWEEN_SIGNAL_TRANSDUCTION_PATHWAYS_THAT_CONTRIBUTE_TO_A_RANGE_OF_LMNA_LAMINOPATHIES	52	-1.11895	0.254945	0.725154
TF motif	EVI1_01	16	-1.11852	0.316929	0.72637
Reactome pathway	REACTOME_HSF1_DEPENDENT_TRANSACTIVATION	33	-1.11844	0.272349	0.726251
GO Molecular Function	GOMF_DNA_BINDING_TRANSCRIPTION_ACTIVATOR_ACTIVITY	401	-1.11831	0.138498	0.726321
WikiPathways pathway	WP_IL7_SIGNALING_PATHWAY	25	-1.11828	0.30531	0.726022
GO Biological Process	GOBP_POSITIVE_REGULATION_OF_MYELOID_LEUKOCYTE_DIFFERENTIATION	56	-1.11819	0.261438	0.725991
TF motif	STAT4_01	252	-1.11791	0.175926	0.726645
GO Cellular Component	GOCC_MITOCHONDRIAL_SMALL_RIBOSOMAL_SUBUNIT	27	-1.11735	0.316973	0.728368
BioCarta pathway	BIOCARTA_KERATINOCYTE_PATHWAY	46	-1.11734	0.2625	0.727995
microRNA motif	MIR936	125	-1.11711	0.223881	0.728545
GO Biological Process	GOBP_POSITIVE_REGULATION_OF_CELL_CYCLE	352	-1.11695	0.144208	0.728733
GO Biological Process	GOBP_DNA_METHYLATION_DEPENDENT_HETEROCHROMATIN_ASSEMBLY	19	-1.1167	0.291405	0.729226
microRNA motif	MIR139_3P	15	-1.11664	0.293388	0.729064
microRNA motif	MIR6812_5P	58	-1.11651	0.284424	0.729172
PID pathway	PID_MYC_PATHWAY	23	-1.11641	0.316667	0.729155
Hallmark	HALLMARK_MTORC1_SIGNALING	194	-1.11598	0.210402	0.730433
microRNA motif	MIR4515	39	-1.11597	0.276824	0.730046
Reactome pathway	REACTOME_PRE_NOTCH_EXPRESSION_AND_PROCESSING	83	-1.11564	0.273684	0.730913
Reactome pathway	REACTOME_SLC_MEDIATED_TRANSMEMBRANE_TRANSPORT	238	-1.11562	0.184615	0.730618
microRNA motif	MIR520F_3P	186	-1.1155	0.2	0.730679
GO Biological Process	GOBP_PHOSPHATIDYLCHOLINE_ACYL_CHAIN_REMODELING	28	-1.11522	0.291498	0.731321
GO Biological Process	GOBP_SMOOTH_MUSCLE_CELL_PROLIFERATION	123	-1.11485	0.203426	0.732329
GO Biological Process	GOBP_POSITIVE_REGULATION_OF_POTASSIUM_ION_TRANSPORT	38	-1.11465	0.288577	0.732731
microRNA motif	MIR6082	17	-1.11461	0.312127	0.732438
microRNA motif	MIR130A_5P	311	-1.1146	0.169197	0.732073
GO Biological Process	GOBP_REGULATION_OF_RYANODINE_SENSITIVE_CALCIUM_RELEASE_CHANNEL_ACTIVITY	19	-1.11458	0.292994	0.731754
GO Molecular Function	GOMF_MRNA_3_UTR_AU_RICH_REGION_BINDING	24	-1.1145	0.295918	0.731675
GO Biological Process	GOBP_NEGATIVE_REGULATION_OF_INNATE_IMMUNE_RESPONSE	52	-1.11446	0.254386	0.731396
GO Biological Process	GOBP_AGING	275	-1.11439	0.16476	0.731279
microRNA motif	MIR369_3P	285	-1.11421	0.151648	0.731543
GO Biological Process	GOBP_PATTERN_RECOGNITION_RECEPTOR_SIGNALING_PATHWAY	187	-1.11415	0.214286	0.731345
WikiPathways pathway	WP_SENESCENCE_AND_AUTOPHAGY_IN_CANCER	97	-1.11408	0.259657	0.731211
GO Cellular Component	GOCC_SPECIFIC_GRANULE_MEMBRANE	85	-1.11385	0.248497	0.731662
GO Biological Process	GOBP_CHROMOSOME_SEGREGATION	314	-1.11382	0.172811	0.731379
microRNA motif	MIR3168	123	-1.11379	0.24186	0.731096
microRNA motif	MIR6886_3P	87	-1.11365	0.23176	0.731217
GO Biological Process	GOBP_REGULATION_OF_HYDROGEN_PEROXIDE_METABOLIC_PROCESS	17	-1.11365	0.317992	0.730817
GO Biological Process	GOBP_REGULATION_OF_NUCLEOTIDE_METABOLIC_PROCESS	109	-1.11358	0.241525	0.730668
BioCarta pathway	BIOCARTA_STRESS_PATHWAY	24	-1.11327	0.295316	0.731467
GO Molecular Function	GOMF_PROTEIN_TYROSINE_KINASE_BINDING	94	-1.11326	0.243848	0.731088
GO Molecular Function	GOMF_MICROFILAMENT_MOTOR_ACTIVITY	29	-1.11326	0.298539	0.730692
GO Biological Process	GOBP_FC_RECEPTOR_SIGNALING_PATHWAY	166	-1.11323	0.203579	0.730415
microRNA motif	ACCAAAG_MIR9	486	-1.11308	0.113636	0.730607
GO Molecular Function	GOMF_DYNEIN_LIGHT_INTERMEDIATE_CHAIN_BINDING	26	-1.11298	0.311441	0.730616
microRNA motif	MIR155_5P	215	-1.11288	0.184397	0.730571
GO Biological Process	GOBP_REGULATION_OF_GENERATION_OF_PRECURSOR_METABOLITES_AND_ENERGY	150	-1.11279	0.227488	0.730509
GO Biological Process	GOBP_NEGATIVE_REGULATION_OF_COLD_INDUCED_THERMOGENESIS	46	-1.11268	0.268344	0.730516
GO Biological Process	GOBP_NEGATIVE_REGULATION_OF_CELL_JUNCTION_ASSEMBLY	30	-1.11265	0.299781	0.73024
KEGG pathway	KEGG_CELL_CYCLE	119	-1.11212	0.242553	0.731853
WikiPathways pathway	WP_NAD_METABOLISM_IN_ONCOGENEINDUCED_SENESCENCE_AND_MITOCHONDRIAL_DYSFUNCTIONASSOCIATED_SENESCENCE	21	-1.1119	0.305328	0.732286
microRNA motif	MIR3185	199	-1.11175	0.177305	0.732414
microRNA motif	MIR520D_3P	315	-1.11171	0.159091	0.732132
GO Biological Process	GOBP_CELL_MIGRATION_IN_HINDBRAIN	15	-1.11163	0.307692	0.732053
microRNA motif	MIR6851_5P	98	-1.11161	0.237395	0.731696
TF motif	PAX8_TARGET_GENES	70	-1.11151	0.266	0.731691
microRNA motif	MIR3664_3P	143	-1.11127	0.246014	0.732197
GO Biological Process	GOBP_LEUKOTRIENE_BIOSYNTHETIC_PROCESS	15	-1.11125	0.306383	0.731873
Reactome pathway	REACTOME_AMINO_ACID_TRANSPORT_ACROSS_THE_PLASMA_MEMBRANE	33	-1.11123	0.287815	0.731526
GO Molecular Function	GOMF_PHOSPHOTYROSINE_RESIDUE_BINDING	43	-1.11106	0.275424	0.731781
Reactome pathway	REACTOME_SEMA4D_IN_SEMAPHORIN_SIGNALING	24	-1.1107	0.301282	0.732781
GO Biological Process	GOBP_CYTOSKELETON_DEPENDENT_CYTOKINESIS	93	-1.1106	0.256018	0.732733
microRNA motif	MIR12124	312	-1.11059	0.179654	0.732388
GO Biological Process	GOBP_NEGATIVE_REGULATION_OF_PEPTIDYL_SERINE_PHOSPHORYLATION	26	-1.1105	0.312883	0.732364
WikiPathways pathway	WP_NEURAL_CREST_DIFFERENTIATION	101	-1.11037	0.243129	0.732435
microRNA motif	MIR6507_3P	115	-1.11021	0.256522	0.732682
GO Biological Process	GOBP_MATURE_B_CELL_DIFFERENTIATION_INVOLVED_IN_IMMUNE_RESPONSE	25	-1.1101	0.296681	0.732642
GO Biological Process	GOBP_POSITIVE_REGULATION_OF_VASCULAR_ENDOTHELIAL_GROWTH_FACTOR_PRODUCTION	27	-1.11006	0.304158	0.732421
GO Biological Process	GOBP_RECEPTOR_RECYCLING	32	-1.10995	0.266667	0.732454
microRNA motif	MIR372_3P	316	-1.1098	0.141304	0.73264
microRNA motif	MIR7150	126	-1.10976	0.244111	0.732382
GO Biological Process	GOBP_REGULATION_OF_GLIOGENESIS	85	-1.10972	0.265393	0.73213
Reactome pathway	REACTOME_MYD88_INDEPENDENT_TLR4_CASCADE	92	-1.10965	0.244589	0.732014
KEGG pathway	KEGG_LINOLEIC_ACID_METABOLISM	20	-1.10963	0.321577	0.731686
GO Biological Process	GOBP_NEGATIVE_REGULATION_OF_AMINE_TRANSPORT	26	-1.10962	0.311871	0.731301
GO Molecular Function	GOMF_RETINOIC_ACID_RECEPTOR_BINDING	23	-1.1096	0.275862	0.730983
TF motif	AGCYRWTTC_UNKNOWN	116	-1.10944	0.235294	0.731178
WikiPathways pathway	WP_TNF_RELATED_WEAK_INDUCER_OF_APOPTOSIS_TWEAK_SIGNALING_PATHWAY	40	-1.1094	0.276458	0.730939
microRNA motif	MIR517_5P	83	-1.10931	0.256018	0.730934
microRNA motif	MIR8086	20	-1.10872	0.318367	0.732814
GO Molecular Function	GOMF_CCR_CHEMOKINE_RECEPTOR_BINDING	22	-1.10862	0.310062	0.732773
GO Biological Process	GOBP_ESTABLISHMENT_OF_MITOTIC_SPINDLE_ORIENTATION	27	-1.10852	0.304069	0.732779
microRNA motif	TAGGTCA_MIR192_MIR215	44	-1.10839	0.290722	0.732861
microRNA motif	MIR4316	132	-1.10829	0.219027	0.732823
GO Biological Process	GOBP_DNA_METHYLATION_INVOLVED_IN_GAMETE_GENERATION	17	-1.10826	0.308977	0.732511
microRNA motif	MIR1255B_2_3P	84	-1.10807	0.259259	0.732826
GO Biological Process	GOBP_REGULATION_OF_SIGNALING_RECEPTOR_ACTIVITY	165	-1.10792	0.212446	0.733013
WikiPathways pathway	WP_ATM_SIGNALING_PATHWAY	39	-1.10767	0.296774	0.733627
GO Biological Process	GOBP_POSITIVE_REGULATION_OF_CALCIUM_MEDIATED_SIGNALING	27	-1.10759	0.304545	0.733529
GO Biological Process	GOBP_EXCITATORY_SYNAPSE_ASSEMBLY	24	-1.10757	0.312634	0.733197
TF motif	TAANNYSGCG_UNKNOWN	75	-1.10737	0.258581	0.733576
TF motif	ELF1_Q6	239	-1.10714	0.19163	0.734076
microRNA motif	MIR548BA	150	-1.1071	0.224696	0.733835
GO Biological Process	GOBP_POSITIVE_REGULATION_OF_INTERLEUKIN_12_PRODUCTION	38	-1.10702	0.282378	0.733735
GO Biological Process	GOBP_REGULATION_OF_POTASSIUM_ION_TRANSPORT	86	-1.10702	0.261851	0.733357
GO Biological Process	GOBP_NEGATIVE_REGULATION_OF_VASCULAR_ASSOCIATED_SMOOTH_MUSCLE_CELL_PROLIFERATION	17	-1.10698	0.317719	0.733136
microRNA motif	MIR520E_5P	157	-1.10668	0.217391	0.733877
GO Biological Process	GOBP_POSITIVE_REGULATION_OF_ANIMAL_ORGAN_MORPHOGENESIS	30	-1.10665	0.318681	0.733584
GO Biological Process	GOBP_RESPONSE_TO_HYDROPEROXIDE	16	-1.10612	0.312245	0.735265
GO Cellular Component	GOCC_FILAMENTOUS_ACTIN	30	-1.10547	0.295547	0.737365
Reactome pathway	REACTOME_ER_QUALITY_CONTROL_COMPARTMENT_ERQC	20	-1.10486	0.303983	0.739287
GO Cellular Component	GOCC_CLATHRIN_COAT	43	-1.10464	0.285408	0.739699
microRNA motif	MIR28_5P	44	-1.10438	0.301124	0.740294
microRNA motif	MIR3135A	33	-1.10425	0.305907	0.74044
WikiPathways pathway	WP_WNT_SIGNALING_PATHWAY_AND_PLURIPOTENCY	97	-1.10415	0.264642	0.740447
GO Biological Process	GOBP_REGULATION_OF_METAL_ION_TRANSPORT	216	-1.104	0.23176	0.740581
GO Biological Process	GOBP_AMMONIUM_ION_METABOLIC_PROCESS	25	-1.10396	0.301927	0.740371
GO Biological Process	GOBP_HINDBRAIN_DEVELOPMENT	136	-1.10388	0.217778	0.740281
microRNA motif	GTAAACC_MIR2995P	46	-1.10386	0.286573	0.739968
GO Molecular Function	GOMF_HORMONE_ACTIVITY	99	-1.1038	0.264637	0.739823
GO Molecular Function	GOMF_KINASE_REGULATOR_ACTIVITY	197	-1.10377	0.246637	0.739553
Reactome pathway	REACTOME_TRANSCRIPTIONAL_REGULATION_BY_RUNX3	90	-1.1037	0.261702	0.739372
microRNA motif	MIR622	77	-1.10353	0.273109	0.739677
GO Biological Process	GOBP_CEREBRAL_CORTEX_CELL_MIGRATION	38	-1.10333	0.278723	0.740066
microRNA motif	MIR187_5P	162	-1.10327	0.239316	0.7399
GO Biological Process	GOBP_AMINE_BIOSYNTHETIC_PROCESS	35	-1.10313	0.298729	0.740054
GO Biological Process	GOBP_NEGATIVE_REGULATION_OF_MAPK_CASCADE	154	-1.10307	0.240363	0.739908
GO Cellular Component	GOCC_TERTIARY_GRANULE	140	-1.10292	0.229759	0.740066
GO Biological Process	GOBP_INOSITOL_PHOSPHATE_METABOLIC_PROCESS	67	-1.10291	0.290598	0.739678
TF motif	PBX1_02	127	-1.10251	0.235955	0.740799
microRNA motif	MIR4659A_5P	68	-1.10241	0.273973	0.740758
TF motif	NFY_Q6	242	-1.10226	0.184211	0.740986
microRNA motif	TATTATA_MIR374	277	-1.10223	0.194379	0.740708
Reactome pathway	REACTOME_TRANSCRIPTIONAL_ACTIVITY_OF_SMAD2_SMAD3_SMAD4_HETEROTRIMER	43	-1.10212	0.295405	0.740712
Reactome pathway	REACTOME_RHOD_GTPASE_CYCLE	49	-1.1021	0.297468	0.7404
GO Biological Process	GOBP_POSITIVE_REGULATION_OF_PROTEIN_KINASE_ACTIVITY	492	-1.1021	0.136792	0.740014
PID pathway	PID_IL3_PATHWAY	23	-1.10169	0.316222	0.741225
microRNA motif	MIR7159_5P	336	-1.10169	0.185714	0.740832
microRNA motif	MIR4455	102	-1.10149	0.244541	0.741196
GO Biological Process	GOBP_POSITIVE_REGULATION_OF_GLIAL_CELL_DIFFERENTIATION	41	-1.10146	0.283582	0.740903
microRNA motif	MIR6738_5P	27	-1.10139	0.313525	0.740766
Reactome pathway	REACTOME_GENE_AND_PROTEIN_EXPRESSION_BY_JAK_STAT_SIGNALING_AFTER_INTERLEUKIN_12_STIMULATION	33	-1.1013	0.305785	0.740741
TF motif	SRF_Q4	211	-1.10113	0.209607	0.740996
Reactome pathway	REACTOME_PROTEIN_PROTEIN_INTERACTIONS_AT_SYNAPSES	82	-1.101	0.268499	0.741115
GO Molecular Function	GOMF_SIGNALING_RECEPTOR_COMPLEX_ADAPTOR_ACTIVITY	42	-1.10096	0.289308	0.740868
GO Biological Process	GOBP_CELLULAR_MODIFIED_AMINO_ACID_CATABOLIC_PROCESS	26	-1.10077	0.294624	0.741218
microRNA motif	MIR1911_3P	36	-1.10065	0.295547	0.741296
GO Biological Process	GOBP_PHOSPHATIDYLINOSITOL_ACYL_CHAIN_REMODELING	17	-1.10058	0.352941	0.741179
WikiPathways pathway	WP_PHOTODYNAMIC_THERAPYINDUCED_AP1_SURVIVAL_SIGNALING	50	-1.10043	0.292111	0.741365
microRNA motif	MIR4264	101	-1.10034	0.277207	0.741335
WikiPathways pathway	WP_ELECTRON_TRANSPORT_CHAIN_OXPHOS_SYSTEM_IN_MITOCHONDRIA	76	-1.1002	0.281659	0.741523
GO Biological Process	GOBP_POSITIVE_REGULATION_OF_ERBB_SIGNALING_PATHWAY	40	-1.09983	0.296375	0.742573
microRNA motif	MIR621	35	-1.09982	0.3107	0.742212
TF motif	IGLV5_37_TARGET_GENES	484	-1.09946	0.16129	0.743262
GO Biological Process	GOBP_MESENCHYME_DEVELOPMENT	268	-1.09942	0.195604	0.743
GO Biological Process	GOBP_REGULATION_OF_DNA_DAMAGE_RESPONSE_SIGNAL_TRANSDUCTION_BY_P53_CLASS_MEDIATOR	31	-1.09905	0.310268	0.744112
microRNA motif	MIR105_5P	210	-1.09872	0.207127	0.745028
GO Biological Process	GOBP_G2_DNA_DAMAGE_CHECKPOINT	32	-1.09864	0.325991	0.744906
GO Biological Process	GOBP_NUCLEOTIDE_EXCISION_REPAIR_DNA_GAP_FILLING	22	-1.09835	0.305556	0.745653
GO Molecular Function	GOMF_CALCIUM_DEPENDENT_PROTEIN_KINASE_ACTIVITY	23	-1.09829	0.299413	0.745514
GO Biological Process	GOBP_RESPONSE_TO_VITAMIN_A	17	-1.09816	0.321663	0.745579
GO Biological Process	GOBP_REGULATION_OF_EXECUTION_PHASE_OF_APOPTOSIS	15	-1.09782	0.344519	0.746553
GO Biological Process	GOBP_NEGATIVE_REGULATION_OF_CELL_PROJECTION_ORGANIZATION	165	-1.09779	0.24605	0.746265
GO Cellular Component	GOCC_INTEGRATOR_COMPLEX	17	-1.09754	0.319239	0.746859
Reactome pathway	REACTOME_TGF_BETA_RECEPTOR_SIGNALING_ACTIVATES_SMADS	30	-1.09747	0.303901	0.746702
TF motif	HFH8_01	191	-1.09708	0.218605	0.747857
microRNA motif	MIR4423_3P	126	-1.09698	0.260369	0.747844
microRNA motif	MIR580_5P	221	-1.09694	0.219089	0.747622
microRNA motif	MIR4296	67	-1.09649	0.282609	0.748936
TF motif	SRF_Q6	233	-1.09626	0.229167	0.749453
GO Biological Process	GOBP_ASTROCYTE_ACTIVATION	22	-1.09618	0.325153	0.749365
GO Biological Process	GOBP_SKELETAL_MUSCLE_CONTRACTION	42	-1.0958	0.289183	0.750486
GO Molecular Function	GOMF_PROTEIN_PHOSPHORYLATED_AMINO_ACID_BINDING	53	-1.09527	0.324211	0.752095
GO Biological Process	GOBP_NEGATIVE_REGULATION_OF_PHOSPHORYLATION	365	-1.09526	0.189573	0.751739
KEGG pathway	KEGG_PROSTATE_CANCER	86	-1.09526	0.287912	0.751378
GO Molecular Function	GOMF_HISTONE_METHYLTRANSFERASE_ACTIVITY	49	-1.09522	0.318807	0.751148
GO Biological Process	GOBP_REGULATION_OF_MONOCYTE_CHEMOTAXIS	23	-1.09514	0.32914	0.75105
GO Biological Process	GOBP_INTEGRIN_ACTIVATION	25	-1.09507	0.315151	0.750897
GO Biological Process	GOBP_POSITIVE_REGULATION_OF_INFLAMMATORY_RESPONSE	117	-1.09501	0.244804	0.750753
GO Molecular Function	GOMF_HEPARAN_SULFATE_PROTEOGLYCAN_BINDING	15	-1.09497	0.351464	0.750474
GO Molecular Function	GOMF_MONOCARBOXYLATE_SODIUM_SYMPORTER_ACTIVITY	15	-1.09474	0.334711	0.75096
Reactome pathway	REACTOME_RHO_GTPASES_ACTIVATE_WASPS_AND_WAVES	32	-1.09472	0.315353	0.750656
GO Biological Process	GOBP_POSITIVE_REGULATION_OF_SMAD_PROTEIN_SIGNAL_TRANSDUCTION	15	-1.09438	0.338843	0.751556
WikiPathways pathway	WP_KYNURENINE_PATHWAY_AND_LINKS_TO_CELLULAR_SENESCENCE	23	-1.09404	0.301848	0.752566
PID pathway	PID_REG_GR_PATHWAY	77	-1.09398	0.275269	0.752393
microRNA motif	MIR7108_5P	42	-1.0938	0.326711	0.752685
microRNA motif	MIR3144_5P	45	-1.09373	0.307531	0.752555
GO Biological Process	GOBP_NEGATIVE_REGULATION_OF_MACROPHAGE_ACTIVATION	18	-1.09369	0.332623	0.752337
GO Molecular Function	GOMF_ATPASE_REGULATOR_ACTIVITY	42	-1.0933	0.281532	0.753477
TF motif	MEF2_03	225	-1.09324	0.219731	0.753343
microRNA motif	MIR4699_3P	469	-1.09313	0.169412	0.75337
microRNA motif	MIR6849_3P	71	-1.09289	0.285714	0.753882
Reactome pathway	REACTOME_NEUROTRANSMITTER_RELEASE_CYCLE	50	-1.09285	0.308017	0.753644
TF motif	ATF4_Q2	243	-1.0928	0.215686	0.753461
GO Biological Process	GOBP_GLOMERULAR_MESANGIUM_DEVELOPMENT	15	-1.09274	0.331237	0.753316
GO Cellular Component	GOCC_PERICENTRIC_HETEROCHROMATIN	20	-1.09268	0.332645	0.753162
GO Biological Process	GOBP_MYELOID_DENDRITIC_CELL_DIFFERENTIATION	19	-1.09263	0.318966	0.752962
GO Biological Process	GOBP_SPERM_EGG_RECOGNITION	52	-1.09259	0.294715	0.75272
GO Biological Process	GOBP_POSITIVE_REGULATION_OF_TRANSCRIPTION_FROM_RNA_POLYMERASE_II_PROMOTER_IN_RESPONSE_TO_STRESS	22	-1.0923	0.335329	0.753535
Reactome pathway	REACTOME_CYCLIN_A_CDK2_ASSOCIATED_EVENTS_AT_S_PHASE_ENTRY	82	-1.09185	0.288344	0.754919
TF motif	TGGNNNNNNKCCAR_UNKNOWN	407	-1.09178	0.187348	0.754832
WikiPathways pathway	WP_FIBRIN_COMPLEMENT_RECEPTOR_3_SIGNALING_PATHWAY	41	-1.09175	0.301282	0.754541
microRNA motif	MIR510_5P	64	-1.0916	0.292531	0.754755
Reactome pathway	REACTOME_INTERLEUKIN_1_FAMILY_SIGNALING	131	-1.09129	0.25	0.755581
GO Biological Process	GOBP_POSITIVE_REGULATION_OF_PROTEIN_CATABOLIC_PROCESS	211	-1.09128	0.238307	0.755224
Reactome pathway	REACTOME_ANTI_INFLAMMATORY_RESPONSE_FAVOURING_LEISHMANIA_PARASITE_INFECTION	155	-1.09113	0.255319	0.755424
GO Biological Process	GOBP_REGULATION_OF_PHAGOCYTOSIS	84	-1.09106	0.290598	0.755307
GO Biological Process	GOBP_DENDRITE_DEVELOPMENT	223	-1.09078	0.214437	0.755986
GO Biological Process	GOBP_ENDOCRINE_PANCREAS_DEVELOPMENT	45	-1.09074	0.332618	0.75578
GO Biological Process	GOBP_PROTEIN_K48_LINKED_UBIQUITINATION	56	-1.09056	0.298246	0.756076
PID pathway	PID_PI3KCI_AKT_PATHWAY	34	-1.09022	0.339827	0.757023
Reactome pathway	REACTOME_TRANSPORT_OF_INORGANIC_CATIONS_ANIONS_AND_AMINO_ACIDS_OLIGOPEPTIDES	105	-1.08977	0.305733	0.75844
TF motif	HEN1_02	181	-1.0895	0.244395	0.759094
GO Biological Process	GOBP_NEGATIVE_REGULATION_OF_CD4_POSITIVE_ALPHA_BETA_T_CELL_DIFFERENTIATION	21	-1.08947	0.313433	0.758844
Reactome pathway	REACTOME_S_PHASE	157	-1.08934	0.226087	0.758952
TF motif	LYF1_01	250	-1.08917	0.196721	0.759231
GO Biological Process	GOBP_ACUTE_PHASE_RESPONSE	37	-1.08893	0.324649	0.759787
Reactome pathway	REACTOME_SENESCENCE_ASSOCIATED_SECRETORY_PHENOTYPE_SASP	84	-1.08893	0.301552	0.759431
GO Molecular Function	GOMF_SECONDARY_ACTIVE_MONOCARBOXYLATE_TRANSMEMBRANE_TRANSPORTER_ACTIVITY	18	-1.08875	0.343348	0.75974
GO Biological Process	GOBP_PHENOL_CONTAINING_COMPOUND_METABOLIC_PROCESS	100	-1.0885	0.2713	0.760366
GO Cellular Component	GOCC_PLATELET_ALPHA_GRANULE_MEMBRANE	17	-1.08841	0.318367	0.760288
GO Biological Process	GOBP_REGULATION_OF_CARBOHYDRATE_CATABOLIC_PROCESS	83	-1.0883	0.315464	0.760387
GO Molecular Function	GOMF_PROTEIN_SERINE_THREONINE_KINASE_INHIBITOR_ACTIVITY	31	-1.08824	0.327198	0.76023
TF motif	NFE2_01	254	-1.08813	0.223451	0.760274
GO Biological Process	GOBP_POSITIVE_REGULATION_OF_AUTOPHAGY	112	-1.08809	0.245902	0.760055
GO Biological Process	GOBP_NEGATIVE_REGULATION_OF_PEPTIDYL_THREONINE_PHOSPHORYLATION	16	-1.088	0.328326	0.759971
Reactome pathway	REACTOME_FC_EPSILON_RECEPTOR_FCERI_SIGNALING	126	-1.08788	0.279826	0.760029
GO Biological Process	GOBP_NEGATIVE_REGULATION_OF_CELL_GROWTH	173	-1.0878	0.252677	0.759929
microRNA motif	MIR605_3P	244	-1.08774	0.23601	0.759795
GO Biological Process	GOBP_REGULATION_OF_DENDRITE_MORPHOGENESIS	59	-1.08771	0.29505	0.759526
GO Biological Process	GOBP_REGULATION_OF_BIOMINERALIZATION	88	-1.08753	0.292952	0.759863
TF motif	PAX4_03	238	-1.08751	0.230942	0.759551
GO Biological Process	GOBP_POSITIVE_REGULATION_OF_MACROPHAGE_ACTIVATION	24	-1.08738	0.341304	0.759671
TF motif	USF_C	267	-1.08737	0.217002	0.759315
GO Biological Process	GOBP_REGULATION_OF_CD4_POSITIVE_ALPHA_BETA_T_CELL_DIFFERENTIATION	47	-1.0871	0.294239	0.759976
GO Cellular Component	GOCC_INCLUSION_BODY	68	-1.08706	0.309572	0.759711
GO Biological Process	GOBP_REGULATION_OF_TUMOR_NECROSIS_FACTOR_MEDIATED_SIGNALING_PATHWAY	51	-1.08687	0.304444	0.76013
microRNA motif	MIR3663_5P	50	-1.08664	0.301724	0.760621
GO Molecular Function	GOMF_ACTIVE_ION_TRANSMEMBRANE_TRANSPORTER_ACTIVITY	194	-1.08662	0.239468	0.760311
GO Cellular Component	GOCC_SCF_UBIQUITIN_LIGASE_COMPLEX	60	-1.08661	0.292339	0.759987
GO Biological Process	GOBP_GLUTATHIONE_METABOLIC_PROCESS	49	-1.08659	0.3	0.759685
microRNA motif	MIR4456	121	-1.08654	0.267544	0.75947
microRNA motif	MIR4795_5P	68	-1.08619	0.325866	0.760444
GO Biological Process	GOBP_POSITIVE_REGULATION_OF_ANTIGEN_RECEPTOR_MEDIATED_SIGNALING_PATHWAY	20	-1.08616	0.345494	0.760147
GO Molecular Function	GOMF_PROTEIN_METHYLTRANSFERASE_ACTIVITY	77	-1.08597	0.287846	0.760542
TF motif	GATA1_05	269	-1.08596	0.216152	0.760177
WikiPathways pathway	WP_ENDOPLASMIC_RETICULUM_STRESS_RESPONSE_IN_CORONAVIRUS_INFECTION	45	-1.08596	0.298625	0.759801
GO Biological Process	GOBP_VASCULAR_PROCESS_IN_CIRCULATORY_SYSTEM	236	-1.0859	0.252796	0.759658
microRNA motif	MIR7109_3P	61	-1.0859	0.300216	0.759285
KEGG pathway	KEGG_NITROGEN_METABOLISM	22	-1.08585	0.316456	0.75908
GO Biological Process	GOBP_REGULATION_OF_HUMORAL_IMMUNE_RESPONSE	63	-1.08549	0.30303	0.76012
GO Molecular Function	GOMF_INWARD_RECTIFIER_POTASSIUM_CHANNEL_ACTIVITY	21	-1.08527	0.332632	0.760628
GO Cellular Component	GOCC_CLATHRIN_COAT_OF_COATED_PIT	15	-1.08518	0.341463	0.760579
GO Biological Process	GOBP_POSTREPLICATION_REPAIR	50	-1.08502	0.293635	0.760836
microRNA motif	MIR550A_3P	72	-1.08474	0.298475	0.761624
GO Molecular Function	GOMF_GABA_RECEPTOR_ACTIVITY	21	-1.08463	0.33698	0.761665
Reactome pathway	REACTOME_RHO_GTPASES_ACTIVATE_NADPH_OXIDASES	23	-1.08435	0.34879	0.762343
GO Molecular Function	GOMF_PROTON_TRANSMEMBRANE_TRANSPORTER_ACTIVITY	101	-1.0843	0.301802	0.76217
microRNA motif	MIR122_5P	89	-1.08418	0.303965	0.762269
[truncated: 8,318 more rows]
